# Supplementary material for: Out-of-reach rewards elicit human-oriented referential communicative behaviours in family dogs but not in family pigs
Source: Sci Rep. 2023 Jan 23;13:811. doi: 10.1038/s41598-022-26503-5 (PMC9871027; doi:10.1038/s41598-022-26503-5)
Supplement: Supplementary file 2 — Supplementary Information 2. [file 41598_2022_26503_MOESM2_ESM.xlsx]

## Sheet: Author information
Supplementary Information for:
Out-of-reach rewards elicit human-oriented referential communicative behaviours in family dogs but not in family pigs.
Authors and affiliations
Paula Pérez Fraga1,2*, Boglárka Morvai1 2, Linda Gerencsér1 2, Fanni Lehoczki1 2, Attila Andics1 2
1 Department of Ethology, Eötvös Loránd University, Budapest, Hungary
2 MTA-ELTE ‘Lendület’ Neuroethology of Communication Research Group, Hungarian Academy of Sciences – Eötvös Loránd University, Budapest, Hungary
*Correspondence: pauliperezfraga@gmail.com
ORCID ID: https://orcid.org/0000-0001-5625-3224
Tel: +34652440760
Address: Department of Ethology, Eötvös Loránd University, 1117 Budapest, Pázmány P. s. 1/C, Hungary

## Sheet: Dataset
ID	Species	Age (Months)	Sex	Breed	Condition	Order	Condition_Name	Total Interaction time (s)	Interaction with the Owner (s)	Interaction with the Correct Bowl (s)	Interaction with the Incorrect Bowl (s)	Interaction with the Boxes (When there is no food) (s)	Interaction with the Boxes (s)	Total Orientation Time (s)	Orientation to the Owner (s)	Orientation to the Correct Bowl (s)	Orientation to the Incorrect Bowl (s)	Orientation to the Boxes (When there is no food) (s)	Orientation to the Boxes (s)	Orientation to the Door (s)	Oriention to the Owner/Door (s)	Vocalizations (s)	Vocalizations (freq)	Vocalizations (binomial variable)	Alternation of Orientation between the Correct Bowl and the Owner (freq)	Alternation of Orientation between the Correct bowl and the Door (freq)	Alternation of Orientation between the Boxes (no food) and the Owner (freq)	Alternation of Orientation between the Boxes and Owner (freq)	Alternation of Orientation between the Boxes and the Owner/Door (freq)
1	P	8	F	Minnesota	1	1	food	42.6	0	42.6	0	0	42.6	46.6	0	46.6	0	0	46.6	0	0	0	0	0	0	0	0	0	0
1	P	8	F	Minnesota	2	3	owner	1.2	0	0	0	1.2	1.2	2	0	0	0	2	2	0	0	0.2	1	1	0	0	0	0	0
1	P	8	F	Minnesota	3	2	food+owner	23.6	0	23.6	0	0	23.6	33.4	0.6	25.2	7.6	0	32.8	0	0.6	0	0	0	0	0	0	0	0
2	P	8	F	Minnesota	1	2	food	47	0	47	0	0	47	48.6	0	48.6	0	0	48.6	0	0	1.6	8	1	0	0	0	0	0
2	P	8	F	Minnesota	2	3	owner	2.6	2.6	0	0	0	0	44	44	0	0	0	0	0	44	0.2	1	1	0	0	0	0	0
2	P	8	F	Minnesota	3	1	food+owner	46.8	0	46.8	0	0	46.8	55	0	55	0	0	55	0	0	1	5	1	0	0	0	0	0
3	P	10	M	Minnesota	1	1	food	40.8	0	40.8	0	0	40.8	52.8	0	52.8	0	0	52.8	0	0	0	0	0	0	0	0	0	0
3	P	10	M	Minnesota	2	3	owner	0	0	0	0	0	0	9.4	5.2	0	0	4.2	4.2	0	5.2	1	5	1	0	0	0	0	0
3	P	10	M	Minnesota	3	2	food+owner	35.2	0	35.2	0	0	35.2	53.8	2.8	51	0	0	51	0	2.8	0	0	0	1	0	0	1	1
4	P	8	M	Minnesota	1	2	food	54.2	0	54.2	0	0	54.2	54.4	0	54.4	0	0	54.4	0	0	0	0	0	0	0	0	0	0
4	P	8	M	Minnesota	2	1	owner	13.8	0	0	0	13.8	13.8	17.8	1.4	0	0	16.4	16.4	0	1.4	1	2	1	0	0	0	0	0
4	P	8	M	Minnesota	3	3	food+owner	32.2	0	32.2	0	0	32.2	35	0.6	34.4	0	0	34.4	0	0.6	0	0	0	1	0	0	0	0
5	P	10	M	Minnesota	1	1	food	32.8	0	32.8	0	0	32.8	40.8	0	35.6	5.2	0	40.8	0	0	0.2	1	1	0	0	0	0	0
5	P	10	M	Minnesota	2	2	owner	7	0	0	0	7	7	24	15	0	0	9	9	0	15	0.8	1	1	0	0	0	0	0
5	P	10	M	Minnesota	3	3	food+owner	45.8	0	45.8	0	0	45.8	57	0.6	56.4	0	0	56.4	0	0.6	0.6	3	1	1	0	0	1	1
6	P	12	F	Minnesota	1	3	food	52.8	0	52.8	0	0	52.8	58.4	0	58.4	0	0	58.4	0	0	1	2	1	0	0	0	0	0
6	P	12	F	Minnesota	2	1	owner	17.8	6.8	0	0	11	11	32.8	11.4	0	0	21.4	21.4	0	11.4	1.6	3	1	0	0	3	3	3
6	P	12	F	Minnesota	3	2	food+owner	46.2	1.6	44.6	0	0	44.6	56	5.2	50.8	0	0	50.8	0	5.2	0.2	1	1	2	0	0	2	2
7	P	10	M	Minnesota	1	2	food	19.2	0	19.2	0	0	19.2	40.6	0	20.6	20	0	40.6	0	0	9.6	17	1	0	0	0	0	0
7	P	10	M	Minnesota	2	1	owner	5.4	5.4	0	0	0	0	14.8	7.8	0	0	0	0	7	7.8	15.6	25	1	0	0	0	0	0
7	P	10	M	Minnesota	3	3	food+owner	49	0	49	0	0	49	53.8	0	53.8	0	0	53.8	0	0	5.2	12	1	0	0	0	0	0
8	P	10	M	Minnesota	1	2	food	53.6	0	53.6	0	0	53.6	59.2	0	59.2	0	0	59.2	0	0	1.8	6	1	0	0	0	0	0
8	P	10	M	Minnesota	2	1	owner	5.4	0	0	0	5.4	5.4	12	3.6	0	0	8.4	8.4	0	3.6	0	0	0	0	0	1	1	1
8	P	10	M	Minnesota	3	3	food+owner	54.4	0	54.4	0	0	54.4	58	1.2	56.8	0	0	56.8	0	1.2	0.2	1	1	1	0	0	1	1
9	P	10	F	Minnesota	1	2	food	44.2	0	44.2	0	0	44.2	57.8	0	57.8	0	0	57.8	0	0	4.8	9	1	0	0	0	0	0
9	P	10	F	Minnesota	2	3	owner	1.8	0	0	0	1.8	1.8	8.4	4	0	0	4.4	4.4	0	4	9	12	1	0	0	0	0	0
9	P	10	F	Minnesota	3	1	food+owner	46.8	2.4	44.4	0	0	44.4	55.4	2.4	53	0	0	53	0	2.4	10.4	26	1	1	0	0	1	1
10	P	9	M	Minnesota	1	1	food	50.2	0	50.2	0	0	50.2	54	0	54	0	0	54	0	0	0	0	0	0	0	0	0	0
10	P	9	M	Minnesota	2	2	owner	15.4	0.2	0	0	15.2	15.2	29.8	3.4	0	0	26.4	26.4	0	3.4	0	0	0	0	0	1	1	1
10	P	9	M	Minnesota	3	3	food+owner	44.8	0.6	44.2	0	0	44.2	56.8	6.6	50.2	0	0	50.2	0	6.6	0	0	0	1	0	0	1	1
11	P	11	M	Minnesota	1	1	food	59.8	0	59.8	0	0	59.8	59.8	0	59.8	0	0	59.8	0	0	1	2	1	0	0	0	0	0
11	P	11	M	Minnesota	2	3	owner	29.7	2	0	0	27.7	27.7	41.2	7	0	0	34.2	34.2	0	7	2.6	11	1	0	0	1	1	1
11	P	11	M	Minnesota	3	2	food+owner	59.8	0	59.8	0	0	59.8	59.8	0	59.8	0	0	59.8	0	0	1.8	7	1	0	0	0	0	0
12	D	9	M	Alaska malamute	1	3	food	4.8	0	4.8	0	0	4.8	39.6	0	9.6	0.4	0	10	29.6	29.6	0		0	0	0	0	0	0
12	D	9	M	Alaska malamute	2	1	owner	0	0	0	0	0	0	55.8	2	0	0	0	0	53.8	2	0		0	0	0	0	0	0
12	D	9	M	Alaska malamute	3	2	food+owner	13	0	10.4	2.6	0	13	32.2	6.4	19.8	4.6	0	24.4	1.4	6.4	0		0	6	0	0	6	6
13	D	7	F	Mixed	1	3	food	1.6	0	1.6	0	0	1.6	54.2	0	3.4	0	0	3.4	50.8	50.8	4.4		1	0	0	0	0	0
13	D	7	F	Mixed	2	2	owner	20.4	1	0	0	19.4	19.4	50	2	0	0	25.4	25.4	22.6	2	2.8		1	0	0	2	2	2
13	D	7	F	Mixed	3	1	food+owner	4.2	0.8	3.4	0	0	3.4	45.6	19.4	13.2	1	0	14.2	12	19.4	1.4		1	8	0	0	8	8
14	D	9	M	dachshund	1	1	food	1	0	1	0	0	1	39.8	0	2.2	0	0	2.2	37.6	37.6	0.8		1	0	0	0	0	0
14	D	9	M	dachshund	2	2	owner	0	0	0	0	0	0	30.2	4.8	0	0	1.2	1.2	24.2	4.8	0		0	0	0	2	1	1
14	D	9	M	dachshund	3	3	food+owner	6.4	0	6.4	0	0	6.4	44.4	8.4	29.8	0	0	29.8	6.2	8.4	0		0	11	0	0	11	11
15	D	7	F	Mixed	1	3	food	0	0	0	0	0	0	59.8	0	0	0	0	0	59.8	59.8	10		1	0	0	0	0	0
15	D	7	F	Mixed	2	1	owner	1.2	1.2	0	0	0	0	38.2	22	0	0	11.8	11.8	4.4	22	0		0	0	0	4	4	4
15	D	7	F	Mixed	3	2	food+owner	25.2	0	25.2	0	0	25.2	48.8	4.2	43.4	0	0	43.4	1.2	4.2	1		1	5	0	0	5	5
16	D	8	M	Beagle	1	2	food	12.4	0	12.4	0	0	12.4	19	0	13.8	0	0	13.8	5.2	5.2	8.4		1	0	0	0	0	0
16	D	8	M	Beagle	2	3	owner	30.8	11.6	0	0	19.2	19.2	31.6	12.2	0	0	19.4	19.4	0	12.2	0		0	0	0	0	0	0
16	D	8	M	Beagle	3	1	food+owner	12.8	4.8	8	0	0	8	20.4	4.8	8.2	0	0	8.2	7.4	4.8	0		0	0	0	0	0	0
17	D	8	M	Beauceron	1	2	food	0	0	0	0	0	0	36	0	0	0	0	0	36	36	0		0	0	0	0	0	0
17	D	8	M	Beauceron	2	1	owner	2.6	2.6	0	0	0	0	23	14.2	0	0	4.4	4.4	4.4	14.2	0		0	0	0	2	2	2
17	D	8	M	Beauceron	3	3	food+owner	1.2	1.2	0	0	0	0	25.2	9.2	9.6	0	0	9.6	6.4	9.2	0		0	3	0	0	3	3
18	D	7	M	dachshund	1	1	food	0	0	0	0	0	0	55.4	0	0	0	0	0	55.4	55.4	3		1	0	0	0	0	0
18	D	7	M	dachshund	2	2	owner	0.8	0.8	0	0	0	0	13.8	6.8	0	0	1	1	6	6.8	0		0	0	0	0	0	0
18	D	7	M	dachshund	3	3	food+owner	17.6	1	16.6	0	0	16.6	29.2	7.6	18.6	0	0	18.6	3	7.6	0		0	2	0	0	2	2
19	D	10	M	Whippet	1	2	food	0	0	0	0	0	0	17.2	0	0	1.6	0	1.6	15.6	15.6	26		1	0	0	0	0	0
19	D	10	M	Whippet	2	3	owner	2.2	0	0	0	2.2	2.2	9	1.4	0	0	2.8	2.8	4.8	1.4	0		0	0	0	1	1	1
19	D	10	M	Whippet	3	1	food+owner	16.4	1	12	3.4	0	15.4	33	13.4	12.4	4	0	16.4	3.2	13.4	0.8		1	2	0	0	2	2
20	D	9	M	Pumi	1	1	food	16.8	0	16.8	0	0	16.8	56.8	0	18.4	0	0	18.4	38.4	38.4	0		0	0	0	0	0	0
20	D	9	M	Pumi	2	2	owner	0.4	0.4	0	0	0	0	57.8	48.8	0	0	0	0	9	48.8	0.6		1	0	0	0	0	0
20	D	9	M	Pumi	3	3	food+owner	18.6	0	18.6	0	0	18.6	25	4	20.6	0	0	20.6	0.4	4	0		0	3	0	0	3	3
21	D	12	M	Labradoodle	1	2	food	2.4	0	2.4	0	0	2.4	56.8	0	5.6	0	0	5.6	51.2	51.2	6.2		1	0	0	0	0	0
21	D	12	M	Labradoodle	2	1	owner	8.4	8.4	0	0	0	0	18.2	11.6	0	0	0	0	6.6	11.6	0		0	0	0	0	0	0
21	D	12	M	Labradoodle	3	3	food+owner	23.4	6.8	16.6	0	0	16.6	45.8	10.4	23.6	8.6	0	32.2	3.2	10.4	0		0	2	0	0	2	2
22	D	7	F	Mixed	1	2	food	4.4	0	4.4	0	0	4.4	43	0	4.6	0	0	4.6	38.4	38.4	26.4		1	0	0	0	0	0
22	D	7	F	Mixed	2	1	owner	15.4	15.4	0	0	0	0	34.4	26	0	0	1.8	1.8	6.6	26	1.4		1	0	0	0	0	0
22	D	7	F	Mixed	3	3	food+owner	25.6	2.2	23.4	0	0	23.4	43.6	5	31	3.2	0	34.2	4.4	5	3.2		1	2	0	0	2	2
23	D	7	M	Boston terrier	1	1	food	0.6	0	0.6	0	0	0.6	45.4	0	1.8	0	0	1.8	43.6	43.6	0		0	0	0	0	0	0
23	D	7	M	Boston terrier	2	3	owner	8	8	0	0	0	0	25.8	8.2	0	0	0	0	17.6	8.2	0		0	0	0	0	0	0
23	D	7	M	Boston terrier	3	2	food+owner	15.6	12.2	3.4	0	0	3.4	46.2	21	4	0	0	4	21.2	21	0		0	1	0	0	1	1
24	D	8	F	Border collie	1	1	food	32.2	0	32.2	0	0	32.2	45.4	0	38.2	0	0	38.2	7.2	7.2	0.2		1	0	2	0	0	2
24	D	8	F	Border collie	2	2	owner	13.2	1.8	0	0	11.4	11.4	30	2.8	0	0	27.2	27.2	0	2.8	0		0	0	0	2	2	2
24	D	8	F	Border collie	3	3	food+owner	35.2	0.6	32	2.6	0	34.6	42.2	2.8	35.2	4.2	0	39.4	0	2.8	0		0	4	0	0	4	4

## Sheet: Variables definitions
Total Interaction Time (s): Total time that the subject expends interacting.
Interaction with the Owner (s): Total time that the subject expends interacting with the owner.
Interaction with the Correct Bowl (s): Total time that the subject expends interacting with the correct bowl (Food and Food + Owner Condition)
Interaction with the Incorrect Bowl (s): Total time that the subject expends interacting with the incorrect bowl (Food and Food + Owner Condition)
Interaction with the Boxes (When there is no food)(s): Total time that the Subject expends interacting with any of the boxes in the Owner Condition
Interaction with the Boxes (s): Total time that the subject expends interacting with any of the boxes in all conditions. In the “Food Condition” and “Food + Owner Condition” it is the sum of S’s interaction with the correct box (the one containing the food) and the empty box, although interaction with the correct box highly correlates with interaction with any of the boxes (Food Cond.: rs = 1, N …
Total Orientation Time (s): Total time that the subject expends orienting.
Orientation to the Owner (s): Total time that the subject expends orienting to the owner
Orientation to the Correct Bowl (s): Total time that the subject expends orienting to the correct bowl (Food and Food + Owner Condition)
Orientation to the Incorrect Bowl (s): Total time that the subject expends orienting to the incorrect bowl (Food and Food + Owner Condition)
Orientation to the Boxes (When there is no food) (s): Total time that the subject expends interacting with any of the boxes in the Owner Condition
Orientation to the Boxes (s): Total time that the Subject expends orienting to any of the boxes in all conditions. In the test In Test of Food Condition and Food + Owner Condition it is the sum of S’s orientation to the correct box (the one containing the food) and the empty box, although orientation to the correct box highly correlates with orientation with any of the boxes (Food Cond.: rs = 0.9…
Orientation to the Door (s): Total time that the subject expends orienting to the door in any condition.
Oriention to the Owner/Door (s): Total time that the subject expends orienting to the owner in the Owner and Food + Owner Condition and to the door in the Food Condition
Vocalizations (s): S is emitting any vocalizations (e.g., barks, whines for dogs, grunts for pigs). Measured in all conditions.
Vocalizations (binomial variable): Number of individuals emitting any vocalizations. Measured in all conditions.
Alternation of Orientation between the Correct Bowl and the Owner (freq): Subject is orienting to the correct box in Food + Owner Condition followed or preceded within a maximum of 3 s by orientating towards the owner.
Alternation of Orientation between the Correct bowl and the Door (freq): Subject is orienting to the correct box in test of Food Condition followed or preceded within a maximum of 3 s by orienting towards the door.
Alternation of Orientation between the Boxes (no food) and the Owner (freq): Orienting to the any of the boxes in Owner Condition followed or preceded within a maximum of 3 s by orienting towards the owner.
Alternation of Orientation between the Boxes and Owner (freq): Merged variable of of Alternation of Orientation between the Correct Bowl and the Owner (freq) and Alternation of Orientation between the Boxes (no food) and the Owner (freq)
Alternation of Orientation between the Boxes and the Owner/Door (freq): Merged variable of Alternation of Orientation between the Boxes and Owner (freq) and Alternation of Orientation between the Correct bowl and the Door (freq).

## Sheet: Bacardi interobserver
Ori_a	Int_a	Ori_b	Int_b
BOXES_ORIENT	BOXES_INTERAC	BOXES_ORIENT	BOXES_INTERAC
BOXES_ORIENT	BOXES_INTERAC	BOXES_ORIENT	BOXES_INTERAC
BOXES_ORIENT	BOXES_INTERAC	BOXES_ORIENT	BOXES_INTERAC
BOXES_ORIENT	BOXES_INTERAC	BOXES_ORIENT	BOXES_INTERAC
BOXES_ORIENT	BOXES_INTERAC	BOXES_ORIENT	BOXES_INTERAC
BOXES_ORIENT	BOXES_INTERAC	BOXES_ORIENT	BOXES_INTERAC
BOXES_ORIENT	BOXES_INTERAC	BOXES_ORIENT	BOXES_INTERAC
BOXES_ORIENT	BOXES_INTERAC	BOXES_ORIENT	BOXES_INTERAC
BOXES_ORIENT	BOXES_INTERAC	BOXES_ORIENT	BOXES_INTERAC
BOXES_ORIENT	BOXES_INTERAC	BOXES_ORIENT	BOXES_INTERAC
BOXES_ORIENT	BOXES_INTERAC	BOXES_ORIENT	BOXES_INTERAC
BOXES_ORIENT	BOXES_INTERAC	BOXES_ORIENT	BOXES_INTERAC
BOXES_ORIENT	BOXES_INTERAC	BOXES_ORIENT	BOXES_INTERAC
BOXES_ORIENT	BOXES_INTERAC	BOXES_ORIENT	BOXES_INTERAC
BOXES_ORIENT	BOXES_INTERAC	BOXES_ORIENT	BOXES_INTERAC
BOXES_ORIENT	BOXES_INTERAC	BOXES_ORIENT	BOXES_INTERAC
BOXES_ORIENT	BOXES_INTERAC	BOXES_ORIENT	BOXES_INTERAC
BOXES_ORIENT	BOXES_INTERAC	BOXES_ORIENT	BOXES_INTERAC
BOXES_ORIENT	EMPTY	BOXES_ORIENT	BOXES_INTERAC
BOXES_ORIENT	EMPTY	BOXES_ORIENT	BOXES_INTERAC
EMPTY	EMPTY	BOXES_ORIENT	BOXES_INTERAC
EMPTY	EMPTY	BOXES_ORIENT	BOXES_INTERAC
EMPTY	EMPTY	BOXES_ORIENT	BOXES_INTERAC
EMPTY	EMPTY	BOXES_ORIENT	BOXES_INTERAC
EMPTY	EMPTY	EMPTY	EMPTY
EMPTY	EMPTY	EMPTY	EMPTY
OW_ORIENT	EMPTY	OW_ORIENT	EMPTY
OW_ORIENT	EMPTY	OW_ORIENT	EMPTY
OW_ORIENT	EMPTY	OW_ORIENT	EMPTY
OW_ORIENT	EMPTY	OW_ORIENT	EMPTY
OW_ORIENT	EMPTY	OW_ORIENT	EMPTY
OW_ORIENT	EMPTY	OW_ORIENT	EMPTY
EMPTY	EMPTY	OW_ORIENT	EMPTY
EMPTY	EMPTY	EMPTY	EMPTY
EMPTY	EMPTY	DOOR_ORIENT	EMPTY
EMPTY	EMPTY	DOOR_ORIENT	EMPTY
DOOR_ORIENT	EMPTY	DOOR_ORIENT	EMPTY
DOOR_ORIENT	EMPTY	DOOR_ORIENT	EMPTY
DOOR_ORIENT	EMPTY	DOOR_ORIENT	EMPTY
DOOR_ORIENT	EMPTY	DOOR_ORIENT	EMPTY
DOOR_ORIENT	EMPTY	DOOR_ORIENT	EMPTY
DOOR_ORIENT	EMPTY	DOOR_ORIENT	EMPTY
DOOR_ORIENT	EMPTY	DOOR_ORIENT	EMPTY
DOOR_ORIENT	EMPTY	DOOR_ORIENT	EMPTY
DOOR_ORIENT	EMPTY	DOOR_ORIENT	EMPTY
DOOR_ORIENT	EMPTY	DOOR_ORIENT	EMPTY
DOOR_ORIENT	EMPTY	DOOR_ORIENT	EMPTY
DOOR_ORIENT	EMPTY	DOOR_ORIENT	EMPTY
DOOR_ORIENT	EMPTY	DOOR_ORIENT	EMPTY
DOOR_ORIENT	EMPTY	DOOR_ORIENT	EMPTY
DOOR_ORIENT	EMPTY	DOOR_ORIENT	EMPTY
DOOR_ORIENT	EMPTY	DOOR_ORIENT	EMPTY
DOOR_ORIENT	EMPTY	DOOR_ORIENT	EMPTY
DOOR_ORIENT	EMPTY	DOOR_ORIENT	EMPTY
DOOR_ORIENT	EMPTY	DOOR_ORIENT	EMPTY
DOOR_ORIENT	EMPTY	DOOR_ORIENT	EMPTY
DOOR_ORIENT	EMPTY	DOOR_ORIENT	EMPTY
DOOR_ORIENT	EMPTY	DOOR_ORIENT	EMPTY
DOOR_ORIENT	EMPTY	DOOR_ORIENT	EMPTY
DOOR_ORIENT	EMPTY	DOOR_ORIENT	EMPTY
DOOR_ORIENT	EMPTY	DOOR_ORIENT	EMPTY
DOOR_ORIENT	EMPTY	DOOR_ORIENT	EMPTY
DOOR_ORIENT	EMPTY	DOOR_ORIENT	EMPTY
DOOR_ORIENT	EMPTY	DOOR_ORIENT	EMPTY
DOOR_ORIENT	EMPTY	DOOR_ORIENT	EMPTY
DOOR_ORIENT	EMPTY	DOOR_ORIENT	EMPTY
DOOR_ORIENT	EMPTY	DOOR_ORIENT	EMPTY
DOOR_ORIENT	EMPTY	DOOR_ORIENT	EMPTY
DOOR_ORIENT	EMPTY	DOOR_ORIENT	EMPTY
DOOR_ORIENT	EMPTY	DOOR_ORIENT	EMPTY
DOOR_ORIENT	EMPTY	DOOR_ORIENT	EMPTY
DOOR_ORIENT	EMPTY	DOOR_ORIENT	EMPTY
DOOR_ORIENT	EMPTY	DOOR_ORIENT	EMPTY
DOOR_ORIENT	EMPTY	DOOR_ORIENT	EMPTY
DOOR_ORIENT	EMPTY	DOOR_ORIENT	EMPTY
DOOR_ORIENT	EMPTY	DOOR_ORIENT	EMPTY
DOOR_ORIENT	EMPTY	DOOR_ORIENT	EMPTY
DOOR_ORIENT	EMPTY	DOOR_ORIENT	EMPTY
DOOR_ORIENT	EMPTY	DOOR_ORIENT	EMPTY
DOOR_ORIENT	EMPTY	DOOR_ORIENT	EMPTY
DOOR_ORIENT	EMPTY	DOOR_ORIENT	EMPTY
DOOR_ORIENT	EMPTY	DOOR_ORIENT	EMPTY
DOOR_ORIENT	EMPTY	DOOR_ORIENT	EMPTY
DOOR_ORIENT	EMPTY	DOOR_ORIENT	EMPTY
DOOR_ORIENT	EMPTY	DOOR_ORIENT	EMPTY
DOOR_ORIENT	EMPTY	DOOR_ORIENT	EMPTY
DOOR_ORIENT	EMPTY	DOOR_ORIENT	EMPTY
DOOR_ORIENT	EMPTY	DOOR_ORIENT	EMPTY
DOOR_ORIENT	EMPTY	DOOR_ORIENT	EMPTY
DOOR_ORIENT	EMPTY	DOOR_ORIENT	EMPTY
DOOR_ORIENT	EMPTY	DOOR_ORIENT	EMPTY
DOOR_ORIENT	EMPTY	DOOR_ORIENT	EMPTY
DOOR_ORIENT	EMPTY	DOOR_ORIENT	EMPTY
DOOR_ORIENT	EMPTY	DOOR_ORIENT	EMPTY
DOOR_ORIENT	EMPTY	DOOR_ORIENT	EMPTY
DOOR_ORIENT	EMPTY	DOOR_ORIENT	EMPTY
DOOR_ORIENT	EMPTY	DOOR_ORIENT	EMPTY
DOOR_ORIENT	EMPTY	DOOR_ORIENT	EMPTY
DOOR_ORIENT	EMPTY	DOOR_ORIENT	EMPTY
DOOR_ORIENT	EMPTY	DOOR_ORIENT	EMPTY
DOOR_ORIENT	EMPTY	DOOR_ORIENT	EMPTY
DOOR_ORIENT	EMPTY	DOOR_ORIENT	EMPTY
DOOR_ORIENT	EMPTY	DOOR_ORIENT	EMPTY
DOOR_ORIENT	EMPTY	DOOR_ORIENT	EMPTY
DOOR_ORIENT	EMPTY	DOOR_ORIENT	EMPTY
DOOR_ORIENT	EMPTY	DOOR_ORIENT	EMPTY
DOOR_ORIENT	EMPTY	DOOR_ORIENT	EMPTY
DOOR_ORIENT	EMPTY	DOOR_ORIENT	EMPTY
DOOR_ORIENT	EMPTY	DOOR_ORIENT	EMPTY
DOOR_ORIENT	EMPTY	DOOR_ORIENT	EMPTY
DOOR_ORIENT	EMPTY	DOOR_ORIENT	EMPTY
DOOR_ORIENT	EMPTY	DOOR_ORIENT	EMPTY
DOOR_ORIENT	EMPTY	DOOR_ORIENT	EMPTY
DOOR_ORIENT	EMPTY	DOOR_ORIENT	EMPTY
DOOR_ORIENT	EMPTY	DOOR_ORIENT	EMPTY
DOOR_ORIENT	EMPTY	DOOR_ORIENT	EMPTY
DOOR_ORIENT	EMPTY	DOOR_ORIENT	EMPTY
DOOR_ORIENT	EMPTY	DOOR_ORIENT	EMPTY
DOOR_ORIENT	EMPTY	DOOR_ORIENT	EMPTY
DOOR_ORIENT	EMPTY	DOOR_ORIENT	EMPTY
DOOR_ORIENT	EMPTY	DOOR_ORIENT	EMPTY
DOOR_ORIENT	EMPTY	DOOR_ORIENT	EMPTY
DOOR_ORIENT	EMPTY	DOOR_ORIENT	EMPTY
DOOR_ORIENT	EMPTY	DOOR_ORIENT	EMPTY
DOOR_ORIENT	EMPTY	DOOR_ORIENT	EMPTY
DOOR_ORIENT	EMPTY	DOOR_ORIENT	EMPTY
DOOR_ORIENT	EMPTY	DOOR_ORIENT	EMPTY
DOOR_ORIENT	EMPTY	DOOR_ORIENT	EMPTY
DOOR_ORIENT	EMPTY	DOOR_ORIENT	EMPTY
DOOR_ORIENT	EMPTY	DOOR_ORIENT	EMPTY
DOOR_ORIENT	EMPTY	DOOR_ORIENT	EMPTY
DOOR_ORIENT	EMPTY	DOOR_ORIENT	EMPTY
DOOR_ORIENT	EMPTY	DOOR_ORIENT	EMPTY
DOOR_ORIENT	EMPTY	DOOR_ORIENT	EMPTY
DOOR_ORIENT	EMPTY	DOOR_ORIENT	EMPTY
DOOR_ORIENT	EMPTY	DOOR_ORIENT	EMPTY
EMPTY	EMPTY	DOOR_ORIENT	EMPTY
EMPTY	EMPTY	EMPTY	EMPTY
EMPTY	EMPTY	EMPTY	EMPTY
EMPTY	EMPTY	EMPTY	EMPTY
EMPTY	EMPTY	EMPTY	EMPTY
EMPTY	EMPTY	EMPTY	EMPTY
EMPTY	EMPTY	EMPTY	EMPTY
OW_ORIENT	EMPTY	EMPTY	EMPTY
OW_ORIENT	EMPTY	EMPTY	EMPTY
EMPTY	EMPTY	EMPTY	EMPTY
EMPTY	EMPTY	BOXES_ORIENT	EMPTY
EMPTY	EMPTY	EMPTY	EMPTY
EMPTY	EMPTY	EMPTY	EMPTY
BOXES_ORIENT	EMPTY	BOXES_ORIENT	EMPTY
BOXES_ORIENT	EMPTY	BOXES_ORIENT	EMPTY
BOXES_ORIENT	EMPTY	BOXES_ORIENT	EMPTY
BOXES_ORIENT	EMPTY	BOXES_ORIENT	EMPTY
EMPTY	EMPTY	BOXES_ORIENT	EMPTY
BOXES_ORIENT	EMPTY	BOXES_ORIENT	EMPTY
BOXES_ORIENT	BOXES_INTERAC	BOXES_ORIENT	EMPTY
BOXES_ORIENT	EMPTY	BOXES_ORIENT	EMPTY
EMPTY	EMPTY	BOXES_ORIENT	BOXES_INTERAC
EMPTY	EMPTY	EMPTY	EMPTY
EMPTY	EMPTY	EMPTY	EMPTY
EMPTY	EMPTY	EMPTY	EMPTY
EMPTY	EMPTY	EMPTY	EMPTY
EMPTY	EMPTY	EMPTY	EMPTY
EMPTY	EMPTY	EMPTY	EMPTY
EMPTY	EMPTY	EMPTY	EMPTY
EMPTY	EMPTY	EMPTY	EMPTY
EMPTY	EMPTY	EMPTY	EMPTY
EMPTY	EMPTY	EMPTY	EMPTY
EMPTY	EMPTY	EMPTY	EMPTY
EMPTY	EMPTY	BOXES_ORIENT	EMPTY
EMPTY	EMPTY	BOXES_ORIENT	EMPTY
EMPTY	EMPTY	DOOR_ORIENT	EMPTY
EMPTY	EMPTY	DOOR_ORIENT	EMPTY
EMPTY	EMPTY	DOOR_ORIENT	EMPTY
EMPTY	EMPTY	DOOR_ORIENT	EMPTY
EMPTY	EMPTY	DOOR_ORIENT	EMPTY
EMPTY	EMPTY	DOOR_ORIENT	EMPTY
EMPTY	EMPTY	DOOR_ORIENT	EMPTY
EMPTY	EMPTY	DOOR_ORIENT	EMPTY
EMPTY	EMPTY	DOOR_ORIENT	EMPTY
EMPTY	EMPTY	DOOR_ORIENT	EMPTY
EMPTY	EMPTY	DOOR_ORIENT	EMPTY
EMPTY	EMPTY	DOOR_ORIENT	EMPTY
EMPTY	EMPTY	DOOR_ORIENT	EMPTY
EMPTY	EMPTY	DOOR_ORIENT	EMPTY
EMPTY	EMPTY	DOOR_ORIENT	EMPTY
EMPTY	EMPTY	DOOR_ORIENT	EMPTY
DOOR_ORIENT	EMPTY	DOOR_ORIENT	EMPTY
DOOR_ORIENT	EMPTY	DOOR_ORIENT	EMPTY
DOOR_ORIENT	EMPTY	DOOR_ORIENT	EMPTY
DOOR_ORIENT	EMPTY	DOOR_ORIENT	EMPTY
DOOR_ORIENT	EMPTY	DOOR_ORIENT	EMPTY
DOOR_ORIENT	EMPTY	DOOR_ORIENT	EMPTY
DOOR_ORIENT	EMPTY	DOOR_ORIENT	EMPTY
DOOR_ORIENT	EMPTY	DOOR_ORIENT	EMPTY
EMPTY	EMPTY	DOOR_ORIENT	EMPTY
EMPTY	EMPTY	DOOR_ORIENT	EMPTY
EMPTY	EMPTY	DOOR_ORIENT	EMPTY
EMPTY	EMPTY	DOOR_ORIENT	EMPTY
EMPTY	EMPTY	EMPTY	EMPTY
EMPTY	EMPTY	EMPTY	EMPTY
EMPTY	EMPTY	EMPTY	EMPTY
EMPTY	EMPTY	EMPTY	EMPTY
EMPTY	EMPTY	EMPTY	EMPTY
EMPTY	EMPTY	EMPTY	EMPTY
EMPTY	EMPTY	EMPTY	EMPTY
EMPTY	EMPTY	EMPTY	EMPTY
EMPTY	EMPTY	EMPTY	EMPTY
EMPTY	EMPTY	EMPTY	EMPTY
EMPTY	EMPTY	EMPTY	EMPTY
EMPTY	EMPTY	EMPTY	EMPTY
EMPTY	EMPTY	EMPTY	EMPTY
DOOR_ORIENT	EMPTY	DOOR_ORIENT	EMPTY
DOOR_ORIENT	EMPTY	DOOR_ORIENT	EMPTY
DOOR_ORIENT	EMPTY	DOOR_ORIENT	EMPTY
DOOR_ORIENT	EMPTY	DOOR_ORIENT	EMPTY
DOOR_ORIENT	EMPTY	DOOR_ORIENT	EMPTY
DOOR_ORIENT	EMPTY	DOOR_ORIENT	EMPTY
DOOR_ORIENT	EMPTY	DOOR_ORIENT	EMPTY
DOOR_ORIENT	EMPTY	DOOR_ORIENT	EMPTY
DOOR_ORIENT	EMPTY	DOOR_ORIENT	EMPTY
DOOR_ORIENT	EMPTY	DOOR_ORIENT	EMPTY
DOOR_ORIENT	EMPTY	DOOR_ORIENT	EMPTY
DOOR_ORIENT	EMPTY	DOOR_ORIENT	EMPTY
DOOR_ORIENT	EMPTY	DOOR_ORIENT	EMPTY
DOOR_ORIENT	EMPTY	DOOR_ORIENT	EMPTY
DOOR_ORIENT	EMPTY	DOOR_ORIENT	EMPTY
DOOR_ORIENT	EMPTY	DOOR_ORIENT	EMPTY
EMPTY	EMPTY	EMPTY	EMPTY
EMPTY	EMPTY	EMPTY	EMPTY
EMPTY	EMPTY	EMPTY	EMPTY
EMPTY	EMPTY	EMPTY	EMPTY
EMPTY	EMPTY	EMPTY	EMPTY
EMPTY	EMPTY	EMPTY	EMPTY
EMPTY	EMPTY	EMPTY	EMPTY
EMPTY	EMPTY	EMPTY	EMPTY
EMPTY	EMPTY	EMPTY	EMPTY
EMPTY	EMPTY	EMPTY	EMPTY
EMPTY	EMPTY	EMPTY	EMPTY
BOXES_ORIENT	EMPTY	EMPTY	EMPTY
BOXES_ORIENT	EMPTY	EMPTY	EMPTY
BOXES_ORIENT	EMPTY	EMPTY	EMPTY
BOXES_ORIENT	EMPTY	EMPTY	EMPTY
BOXES_ORIENT	EMPTY	EMPTY	EMPTY
BOXES_ORIENT	EMPTY	EMPTY	EMPTY
BOXES_ORIENT	EMPTY	BOXES_ORIENT	EMPTY
BOXES_ORIENT	EMPTY	BOXES_ORIENT	EMPTY
BOXES_ORIENT	EMPTY	BOXES_ORIENT	EMPTY
BOXES_ORIENT	EMPTY	BOXES_ORIENT	EMPTY
BOXES_ORIENT	EMPTY	BOXES_ORIENT	EMPTY
BOXES_ORIENT	EMPTY	BOXES_ORIENT	EMPTY
BOXES_ORIENT	EMPTY	BOXES_ORIENT	EMPTY
EMPTY	EMPTY	BOXES_ORIENT	EMPTY
EMPTY	EMPTY	EMPTY	EMPTY
EMPTY	EMPTY	EMPTY	EMPTY
EMPTY	EMPTY	EMPTY	EMPTY
EMPTY	EMPTY	EMPTY	EMPTY
EMPTY	EMPTY	EMPTY	EMPTY
EMPTY	EMPTY	EMPTY	EMPTY
EMPTY	EMPTY	EMPTY	EMPTY
EMPTY	EMPTY	EMPTY	EMPTY
EMPTY	EMPTY	EMPTY	EMPTY
EMPTY	EMPTY	EMPTY	EMPTY
EMPTY	EMPTY	EMPTY	EMPTY
EMPTY	EMPTY	EMPTY	EMPTY
EMPTY	EMPTY	EMPTY	EMPTY
EMPTY	EMPTY	EMPTY	EMPTY
EMPTY	EMPTY	EMPTY	EMPTY
EMPTY	EMPTY	EMPTY	EMPTY
EMPTY	EMPTY	EMPTY	EMPTY
EMPTY	EMPTY	EMPTY	EMPTY
EMPTY	EMPTY	EMPTY	EMPTY
EMPTY	EMPTY	EMPTY	EMPTY
EMPTY	EMPTY	EMPTY	EMPTY
EMPTY	EMPTY	EMPTY	EMPTY
EMPTY	EMPTY	EMPTY	EMPTY
EMPTY	EMPTY	EMPTY	EMPTY
EMPTY	EMPTY	EMPTY	EMPTY
EMPTY	EMPTY	EMPTY	EMPTY
EMPTY	EMPTY	EMPTY	EMPTY
EMPTY	EMPTY	EMPTY	EMPTY
EMPTY	EMPTY	EMPTY	EMPTY
EMPTY	EMPTY	EMPTY	EMPTY
EMPTY	EMPTY	EMPTY	EMPTY
EMPTY	EMPTY	EMPTY	EMPTY
EMPTY	EMPTY	EMPTY	EMPTY
EMPTY	EMPTY	EMPTY	EMPTY
EMPTY	EMPTY	EMPTY	EMPTY
EMPTY	EMPTY	EMPTY	EMPTY
EMPTY	EMPTY	DOOR_ORIENT	EMPTY
EMPTY	EMPTY	DOOR_ORIENT	EMPTY
EMPTY	EMPTY	DOOR_ORIENT	EMPTY
EMPTY	EMPTY	DOOR_ORIENT	EMPTY
EMPTY	EMPTY	DOOR_ORIENT	EMPTY
EMPTY	EMPTY	DOOR_ORIENT	EMPTY
EMPTY	EMPTY	OW_ORIENT	EMPTY
EMPTY	EMPTY	OW_ORIENT	EMPTY
EMPTY	EMPTY	OW_ORIENT	EMPTY
EMPTY	EMPTY	OW_ORIENT	EMPTY
EMPTY	EMPTY	EMPTY	EMPTY
EMPTY	EMPTY	EMPTY	EMPTY
EMPTY	EMPTY	EMPTY	EMPTY
EMPTY	EMPTY	EMPTY	EMPTY
EMPTY	EMPTY	EMPTY	EMPTY
EMPTY	EMPTY	EMPTY	EMPTY
EMPTY	EMPTY	EMPTY	EMPTY
EMPTY	EMPTY	EMPTY	EMPTY
EMPTY	EMPTY	EMPTY	EMPTY
EMPTY	EMPTY	EMPTY	EMPTY
EMPTY	EMPTY	EMPTY	EMPTY
EMPTY	EMPTY	EMPTY	EMPTY
EMPTY	EMPTY	EMPTY	EMPTY
EMPTY	EMPTY	EMPTY	EMPTY
EMPTY	EMPTY	EMPTY	EMPTY
EMPTY	EMPTY	EMPTY	EMPTY
EMPTY	EMPTY	EMPTY	EMPTY
EMPTY	EMPTY	EMPTY	EMPTY
EMPTY	EMPTY	EMPTY	EMPTY
EMPTY	EMPTY	EMPTY	EMPTY
EMPTY	EMPTY	EMPTY	EMPTY
EMPTY	EMPTY	EMPTY	EMPTY
EMPTY	EMPTY	EMPTY	EMPTY
EMPTY	EMPTY	EMPTY	EMPTY
EMPTY	EMPTY	EMPTY	EMPTY
EMPTY	EMPTY	EMPTY	EMPTY
EMPTY	EMPTY	EMPTY	EMPTY
EMPTY	EMPTY	EMPTY	EMPTY
EMPTY	EMPTY	EMPTY	EMPTY
EMPTY	EMPTY	EMPTY	EMPTY
EMPTY	EMPTY	EMPTY	EMPTY
EMPTY	EMPTY	EMPTY	EMPTY
EMPTY	EMPTY	EMPTY	EMPTY
EMPTY	EMPTY	EMPTY	EMPTY
EMPTY	EMPTY	EMPTY	EMPTY
EMPTY	EMPTY	EMPTY	EMPTY
EMPTY	EMPTY	EMPTY	EMPTY
EMPTY	EMPTY	EMPTY	EMPTY
EMPTY	EMPTY	EMPTY	EMPTY
EMPTY	EMPTY	EMPTY	EMPTY
EMPTY	EMPTY	EMPTY	EMPTY
EMPTY	EMPTY	EMPTY	EMPTY
EMPTY	EMPTY	EMPTY	EMPTY
EMPTY	EMPTY	EMPTY	EMPTY
EMPTY	EMPTY	EMPTY	EMPTY
EMPTY	EMPTY	EMPTY	EMPTY
EMPTY	EMPTY	EMPTY	EMPTY
EMPTY	EMPTY	EMPTY	EMPTY
EMPTY	EMPTY	EMPTY	EMPTY
EMPTY	EMPTY	EMPTY	EMPTY
EMPTY	EMPTY	EMPTY	EMPTY
EMPTY	EMPTY	EMPTY	EMPTY
EMPTY	EMPTY	EMPTY	EMPTY
EMPTY	EMPTY	EMPTY	EMPTY
EMPTY	EMPTY	EMPTY	EMPTY
EMPTY	EMPTY	EMPTY	EMPTY
EMPTY	EMPTY	EMPTY	EMPTY
EMPTY	EMPTY	EMPTY	EMPTY
EMPTY	EMPTY	EMPTY	EMPTY
EMPTY	EMPTY	EMPTY	EMPTY
EMPTY	EMPTY	EMPTY	EMPTY
EMPTY	EMPTY	EMPTY	EMPTY
EMPTY	EMPTY	EMPTY	EMPTY
EMPTY	EMPTY	EMPTY	EMPTY
EMPTY	EMPTY	EMPTY	EMPTY
EMPTY	EMPTY	EMPTY	EMPTY
EMPTY	EMPTY	EMPTY	EMPTY
EMPTY	EMPTY	EMPTY	EMPTY
EMPTY	EMPTY	EMPTY	EMPTY
EMPTY	EMPTY	EMPTY	EMPTY
EMPTY	EMPTY	EMPTY	EMPTY
EMPTY	EMPTY	EMPTY	EMPTY
EMPTY	EMPTY	EMPTY	EMPTY
EMPTY	EMPTY	EMPTY	EMPTY
EMPTY	EMPTY	EMPTY	EMPTY
EMPTY	EMPTY	EMPTY	EMPTY
EMPTY	EMPTY	EMPTY	EMPTY
EMPTY	EMPTY	EMPTY	EMPTY
EMPTY	EMPTY	EMPTY	EMPTY
EMPTY	EMPTY	EMPTY	EMPTY
EMPTY	EMPTY	EMPTY	EMPTY
EMPTY	EMPTY	EMPTY	EMPTY
EMPTY	EMPTY	EMPTY	EMPTY
EMPTY	EMPTY	EMPTY	EMPTY
EMPTY	EMPTY	EMPTY	EMPTY
EMPTY	EMPTY	EMPTY	EMPTY
EMPTY	EMPTY	EMPTY	EMPTY
EMPTY	EMPTY	EMPTY	EMPTY
EMPTY	EMPTY	EMPTY	EMPTY
EMPTY	EMPTY	EMPTY	EMPTY
EMPTY	EMPTY	EMPTY	EMPTY
EMPTY	EMPTY	EMPTY	EMPTY
EMPTY	EMPTY	EMPTY	EMPTY
EMPTY	EMPTY	EMPTY	EMPTY
EMPTY	EMPTY	EMPTY	EMPTY
EMPTY	EMPTY	EMPTY	EMPTY
EMPTY	EMPTY	EMPTY	EMPTY
EMPTY	EMPTY	EMPTY	EMPTY
EMPTY	EMPTY	EMPTY	EMPTY
EMPTY	EMPTY	EMPTY	EMPTY
EMPTY	EMPTY	EMPTY	EMPTY
EMPTY	EMPTY	EMPTY	EMPTY
EMPTY	EMPTY	EMPTY	EMPTY
EMPTY	EMPTY	EMPTY	EMPTY
EMPTY	EMPTY	EMPTY	EMPTY
EMPTY	EMPTY	EMPTY	EMPTY
EMPTY	EMPTY	EMPTY	EMPTY
EMPTY	EMPTY	EMPTY	EMPTY
EMPTY	EMPTY	EMPTY	EMPTY
EMPTY	EMPTY	EMPTY	EMPTY
EMPTY	EMPTY	EMPTY	EMPTY
EMPTY	EMPTY	EMPTY	EMPTY
EMPTY	EMPTY	EMPTY	EMPTY
EMPTY	EMPTY	EMPTY	EMPTY
EMPTY	EMPTY	EMPTY	EMPTY
EMPTY	EMPTY	EMPTY	EMPTY
EMPTY	EMPTY	EMPTY	EMPTY
EMPTY	EMPTY	EMPTY	EMPTY
EMPTY	EMPTY	EMPTY	EMPTY
EMPTY	EMPTY	EMPTY	EMPTY
EMPTY	EMPTY	EMPTY	EMPTY
EMPTY	EMPTY	EMPTY	EMPTY
EMPTY	EMPTY	EMPTY	EMPTY
EMPTY	EMPTY	EMPTY	EMPTY
EMPTY	EMPTY	EMPTY	EMPTY
EMPTY	EMPTY	EMPTY	EMPTY
EMPTY	EMPTY	EMPTY	EMPTY
EMPTY	EMPTY	EMPTY	EMPTY
EMPTY	EMPTY	EMPTY	EMPTY
EMPTY	EMPTY	EMPTY	EMPTY
EMPTY	EMPTY	EMPTY	EMPTY
EMPTY	EMPTY	EMPTY	EMPTY
EMPTY	EMPTY	EMPTY	EMPTY
EMPTY	EMPTY	EMPTY	EMPTY
EMPTY	EMPTY	EMPTY	EMPTY
EMPTY	EMPTY	EMPTY	EMPTY
EMPTY	EMPTY	EMPTY	EMPTY
EMPTY	EMPTY	EMPTY	EMPTY
EMPTY	EMPTY	EMPTY	EMPTY
EMPTY	EMPTY	EMPTY	EMPTY
EMPTY	EMPTY	EMPTY	EMPTY
EMPTY	EMPTY	EMPTY	EMPTY
EMPTY	EMPTY	EMPTY	EMPTY
EMPTY	EMPTY	EMPTY	EMPTY
EMPTY	EMPTY	EMPTY	EMPTY
EMPTY	EMPTY	EMPTY	EMPTY
EMPTY	EMPTY	EMPTY	EMPTY
EMPTY	EMPTY	EMPTY	EMPTY
EMPTY	EMPTY	EMPTY	EMPTY
EMPTY	EMPTY	EMPTY	EMPTY
EMPTY	EMPTY	EMPTY	EMPTY
EMPTY	EMPTY	EMPTY	EMPTY
EMPTY	EMPTY	EMPTY	EMPTY
EMPTY	EMPTY	EMPTY	EMPTY
EMPTY	EMPTY	EMPTY	EMPTY
EMPTY	EMPTY	EMPTY	EMPTY
EMPTY	EMPTY	EMPTY	EMPTY
EMPTY	EMPTY	EMPTY	EMPTY
EMPTY	EMPTY	EMPTY	EMPTY
EMPTY	EMPTY	EMPTY	EMPTY
EMPTY	EMPTY	EMPTY	EMPTY
EMPTY	EMPTY	EMPTY	EMPTY
EMPTY	EMPTY	EMPTY	EMPTY
EMPTY	EMPTY	EMPTY	EMPTY
EMPTY	EMPTY	EMPTY	EMPTY
EMPTY	EMPTY	EMPTY	EMPTY
EMPTY	EMPTY	EMPTY	EMPTY
EMPTY	EMPTY	EMPTY	EMPTY
EMPTY	EMPTY	EMPTY	EMPTY
EMPTY	EMPTY	EMPTY	EMPTY
EMPTY	EMPTY	EMPTY	EMPTY
EMPTY	EMPTY	EMPTY	EMPTY
EMPTY	EMPTY	EMPTY	EMPTY
EMPTY	EMPTY	EMPTY	EMPTY
EMPTY	EMPTY	EMPTY	EMPTY
EMPTY	EMPTY	EMPTY	EMPTY
EMPTY	EMPTY	EMPTY	EMPTY
EMPTY	EMPTY	EMPTY	EMPTY
EMPTY	EMPTY	EMPTY	EMPTY
EMPTY	EMPTY	EMPTY	EMPTY
EMPTY	EMPTY	EMPTY	EMPTY
EMPTY	EMPTY	EMPTY	EMPTY
EMPTY	EMPTY	EMPTY	EMPTY
EMPTY	EMPTY	EMPTY	EMPTY
EMPTY	EMPTY	EMPTY	EMPTY
EMPTY	EMPTY	EMPTY	EMPTY
EMPTY	EMPTY	EMPTY	EMPTY
EMPTY	EMPTY	EMPTY	EMPTY
EMPTY	EMPTY	EMPTY	EMPTY
EMPTY	EMPTY	EMPTY	EMPTY
EMPTY	EMPTY	EMPTY	EMPTY
EMPTY	EMPTY	EMPTY	EMPTY
EMPTY	EMPTY	EMPTY	EMPTY
EMPTY	EMPTY	EMPTY	EMPTY
EMPTY	EMPTY	EMPTY	EMPTY
EMPTY	EMPTY	EMPTY	EMPTY
EMPTY	EMPTY	EMPTY	EMPTY
EMPTY	EMPTY	EMPTY	EMPTY
EMPTY	EMPTY	EMPTY	EMPTY
EMPTY	EMPTY	EMPTY	EMPTY
EMPTY	EMPTY	EMPTY	EMPTY
EMPTY	EMPTY	EMPTY	EMPTY
EMPTY	EMPTY	EMPTY	EMPTY
EMPTY	EMPTY	EMPTY	EMPTY
EMPTY	EMPTY	EMPTY	EMPTY
EMPTY	EMPTY	EMPTY	EMPTY
EMPTY	EMPTY	EMPTY	EMPTY
EMPTY	EMPTY	EMPTY	EMPTY
EMPTY	EMPTY	EMPTY	EMPTY
EMPTY	EMPTY	EMPTY	EMPTY
EMPTY	EMPTY	EMPTY	EMPTY
EMPTY	EMPTY	EMPTY	EMPTY
EMPTY	EMPTY	EMPTY	EMPTY
EMPTY	EMPTY	EMPTY	EMPTY
EMPTY	EMPTY	EMPTY	EMPTY
EMPTY	EMPTY	EMPTY	EMPTY
EMPTY	EMPTY	EMPTY	EMPTY
EMPTY	EMPTY	EMPTY	EMPTY
EMPTY	EMPTY	EMPTY	EMPTY
EMPTY	EMPTY	EMPTY	EMPTY
EMPTY	EMPTY	EMPTY	EMPTY
EMPTY	EMPTY	EMPTY	EMPTY
EMPTY	EMPTY	EMPTY	EMPTY
EMPTY	EMPTY	EMPTY	EMPTY
EMPTY	EMPTY	EMPTY	EMPTY
EMPTY	EMPTY	EMPTY	EMPTY
EMPTY	EMPTY	EMPTY	EMPTY
EMPTY	EMPTY	EMPTY	EMPTY
EMPTY	EMPTY	EMPTY	EMPTY
EMPTY	EMPTY	EMPTY	EMPTY
EMPTY	EMPTY	EMPTY	EMPTY
EMPTY	EMPTY	EMPTY	EMPTY
EMPTY	EMPTY	EMPTY	EMPTY
EMPTY	EMPTY	EMPTY	EMPTY
EMPTY	EMPTY	EMPTY	EMPTY
EMPTY	EMPTY	EMPTY	EMPTY
EMPTY	EMPTY	EMPTY	EMPTY
EMPTY	EMPTY	EMPTY	EMPTY
EMPTY	EMPTY	EMPTY	EMPTY
EMPTY	EMPTY	EMPTY	EMPTY
EMPTY	EMPTY	EMPTY	EMPTY
EMPTY	EMPTY	EMPTY	EMPTY
EMPTY	EMPTY	EMPTY	EMPTY
EMPTY	EMPTY	EMPTY	EMPTY
EMPTY	EMPTY	EMPTY	EMPTY
EMPTY	EMPTY	EMPTY	EMPTY
EMPTY	EMPTY	EMPTY	EMPTY
EMPTY	EMPTY	EMPTY	EMPTY
EMPTY	EMPTY	EMPTY	EMPTY
EMPTY	EMPTY	EMPTY	EMPTY
EMPTY	EMPTY	EMPTY	EMPTY
EMPTY	EMPTY	EMPTY	EMPTY
EMPTY	EMPTY	EMPTY	EMPTY
EMPTY	EMPTY	EMPTY	EMPTY
EMPTY	EMPTY	EMPTY	EMPTY
EMPTY	EMPTY	EMPTY	EMPTY
EMPTY	EMPTY	EMPTY	EMPTY
EMPTY	EMPTY	EMPTY	EMPTY
EMPTY	EMPTY	EMPTY	EMPTY
EMPTY	EMPTY	EMPTY	EMPTY
EMPTY	EMPTY	EMPTY	EMPTY
EMPTY	EMPTY	EMPTY	EMPTY
EMPTY	EMPTY	EMPTY	EMPTY
EMPTY	EMPTY	EMPTY	EMPTY
EMPTY	EMPTY	EMPTY	EMPTY
EMPTY	EMPTY	EMPTY	EMPTY
EMPTY	EMPTY	EMPTY	EMPTY
EMPTY	EMPTY	EMPTY	EMPTY
EMPTY	EMPTY	EMPTY	EMPTY
EMPTY	EMPTY	EMPTY	EMPTY
EMPTY	EMPTY	EMPTY	EMPTY
EMPTY	EMPTY	EMPTY	EMPTY
EMPTY	EMPTY	EMPTY	EMPTY
EMPTY	EMPTY	EMPTY	EMPTY
EMPTY	EMPTY	EMPTY	EMPTY
EMPTY	EMPTY	EMPTY	EMPTY
EMPTY	EMPTY	EMPTY	EMPTY
EMPTY	EMPTY	EMPTY	EMPTY
EMPTY	EMPTY	EMPTY	EMPTY
EMPTY	EMPTY	EMPTY	EMPTY
EMPTY	EMPTY	EMPTY	EMPTY
EMPTY	EMPTY	EMPTY	EMPTY
EMPTY	EMPTY	EMPTY	EMPTY
EMPTY	EMPTY	EMPTY	EMPTY
EMPTY	EMPTY	EMPTY	EMPTY
EMPTY	EMPTY	EMPTY	EMPTY
EMPTY	EMPTY	EMPTY	EMPTY
EMPTY	EMPTY	EMPTY	EMPTY
EMPTY	EMPTY	EMPTY	EMPTY
EMPTY	EMPTY	EMPTY	EMPTY
EMPTY	EMPTY	EMPTY	EMPTY
EMPTY	EMPTY	EMPTY	EMPTY
EMPTY	EMPTY	EMPTY	EMPTY
EMPTY	EMPTY	EMPTY	EMPTY
EMPTY	EMPTY	EMPTY	EMPTY
EMPTY	EMPTY	EMPTY	EMPTY
EMPTY	EMPTY	EMPTY	EMPTY
EMPTY	EMPTY	EMPTY	EMPTY
EMPTY	EMPTY	EMPTY	EMPTY
EMPTY	EMPTY	EMPTY	EMPTY
EMPTY	EMPTY	EMPTY	EMPTY
EMPTY	EMPTY	EMPTY	EMPTY
EMPTY	EMPTY	EMPTY	EMPTY
EMPTY	EMPTY	EMPTY	EMPTY
EMPTY	EMPTY	EMPTY	EMPTY
EMPTY	EMPTY	EMPTY	EMPTY
EMPTY	EMPTY	EMPTY	EMPTY
EMPTY	EMPTY	EMPTY	EMPTY
EMPTY	EMPTY	EMPTY	EMPTY
EMPTY	EMPTY	EMPTY	EMPTY
EMPTY	EMPTY	EMPTY	EMPTY
EMPTY	EMPTY	EMPTY	EMPTY
EMPTY	EMPTY	EMPTY	EMPTY
EMPTY	EMPTY	EMPTY	EMPTY
EMPTY	EMPTY	EMPTY	EMPTY
EMPTY	EMPTY	EMPTY	EMPTY
EMPTY	EMPTY	EMPTY	EMPTY
EMPTY	EMPTY	EMPTY	EMPTY
EMPTY	EMPTY	EMPTY	EMPTY
EMPTY	EMPTY	EMPTY	EMPTY
EMPTY	EMPTY	EMPTY	EMPTY
EMPTY	EMPTY	EMPTY	EMPTY
EMPTY	EMPTY	EMPTY	EMPTY
EMPTY	EMPTY	EMPTY	EMPTY
EMPTY	EMPTY	EMPTY	EMPTY
EMPTY	EMPTY	EMPTY	EMPTY
EMPTY	EMPTY	EMPTY	EMPTY
EMPTY	EMPTY	EMPTY	EMPTY
EMPTY	EMPTY	EMPTY	EMPTY
EMPTY	EMPTY	EMPTY	EMPTY
EMPTY	EMPTY	EMPTY	EMPTY
EMPTY	EMPTY	EMPTY	EMPTY
EMPTY	EMPTY	EMPTY	EMPTY
EMPTY	EMPTY	EMPTY	EMPTY
EMPTY	EMPTY	EMPTY	EMPTY
EMPTY	EMPTY	EMPTY	EMPTY
EMPTY	EMPTY	EMPTY	EMPTY
EMPTY	EMPTY	EMPTY	EMPTY
EMPTY	EMPTY	EMPTY	EMPTY
EMPTY	EMPTY	EMPTY	EMPTY
EMPTY	EMPTY	EMPTY	EMPTY
EMPTY	EMPTY	EMPTY	EMPTY
EMPTY	EMPTY	EMPTY	EMPTY
EMPTY	EMPTY	EMPTY	EMPTY
EMPTY	EMPTY	EMPTY	EMPTY
EMPTY	EMPTY	EMPTY	EMPTY
EMPTY	EMPTY	EMPTY	EMPTY
EMPTY	EMPTY	EMPTY	EMPTY
EMPTY	EMPTY	EMPTY	EMPTY
EMPTY	EMPTY	EMPTY	EMPTY
EMPTY	EMPTY	EMPTY	EMPTY
EMPTY	EMPTY	EMPTY	EMPTY
EMPTY	EMPTY	EMPTY	EMPTY
EMPTY	EMPTY	EMPTY	EMPTY
EMPTY	EMPTY	EMPTY	EMPTY
EMPTY	EMPTY	EMPTY	EMPTY
EMPTY	EMPTY	EMPTY	EMPTY
EMPTY	EMPTY	EMPTY	EMPTY
EMPTY	EMPTY	EMPTY	EMPTY
EMPTY	EMPTY	EMPTY	EMPTY
OW_ORIENT	EMPTY	OW_ORIENT	EMPTY
OW_ORIENT	EMPTY	OW_ORIENT	EMPTY
OW_ORIENT	EMPTY	OW_ORIENT	EMPTY
EMPTY	EMPTY	OW_ORIENT	EMPTY
EMPTY	EMPTY	DOOR_ORIENT	EMPTY
EMPTY	EMPTY	DOOR_ORIENT	EMPTY
EMPTY	EMPTY	DOOR_ORIENT	EMPTY
DOOR_ORIENT	EMPTY	DOOR_ORIENT	EMPTY
DOOR_ORIENT	EMPTY	DOOR_ORIENT	EMPTY
DOOR_ORIENT	EMPTY	DOOR_ORIENT	EMPTY
DOOR_ORIENT	EMPTY	DOOR_ORIENT	EMPTY
DOOR_ORIENT	EMPTY	DOOR_ORIENT	EMPTY
DOOR_ORIENT	EMPTY	DOOR_ORIENT	EMPTY
DOOR_ORIENT	EMPTY	DOOR_ORIENT	EMPTY
DOOR_ORIENT	EMPTY	DOOR_ORIENT	EMPTY
DOOR_ORIENT	EMPTY	DOOR_ORIENT	EMPTY
DOOR_ORIENT	EMPTY	DOOR_ORIENT	EMPTY
DOOR_ORIENT	EMPTY	DOOR_ORIENT	EMPTY
DOOR_ORIENT	EMPTY	DOOR_ORIENT	EMPTY
DOOR_ORIENT	EMPTY	DOOR_ORIENT	EMPTY
DOOR_ORIENT	EMPTY	DOOR_ORIENT	EMPTY
DOOR_ORIENT	EMPTY	DOOR_ORIENT	EMPTY
DOOR_ORIENT	EMPTY	DOOR_ORIENT	EMPTY
DOOR_ORIENT	EMPTY	DOOR_ORIENT	EMPTY
DOOR_ORIENT	EMPTY	DOOR_ORIENT	EMPTY
DOOR_ORIENT	EMPTY	DOOR_ORIENT	EMPTY
DOOR_ORIENT	EMPTY	DOOR_ORIENT	EMPTY
DOOR_ORIENT	EMPTY	DOOR_ORIENT	EMPTY
DOOR_ORIENT	EMPTY	DOOR_ORIENT	EMPTY
DOOR_ORIENT	EMPTY	DOOR_ORIENT	EMPTY
DOOR_ORIENT	EMPTY	DOOR_ORIENT	EMPTY
DOOR_ORIENT	EMPTY	DOOR_ORIENT	EMPTY
DOOR_ORIENT	EMPTY	DOOR_ORIENT	EMPTY
DOOR_ORIENT	EMPTY	DOOR_ORIENT	EMPTY
DOOR_ORIENT	EMPTY	DOOR_ORIENT	EMPTY
DOOR_ORIENT	EMPTY	DOOR_ORIENT	EMPTY
DOOR_ORIENT	EMPTY	DOOR_ORIENT	EMPTY
DOOR_ORIENT	EMPTY	DOOR_ORIENT	EMPTY
DOOR_ORIENT	EMPTY	DOOR_ORIENT	EMPTY
DOOR_ORIENT	EMPTY	DOOR_ORIENT	EMPTY
DOOR_ORIENT	EMPTY	DOOR_ORIENT	EMPTY
DOOR_ORIENT	EMPTY	DOOR_ORIENT	EMPTY
DOOR_ORIENT	EMPTY	DOOR_ORIENT	EMPTY
DOOR_ORIENT	EMPTY	DOOR_ORIENT	EMPTY
DOOR_ORIENT	EMPTY	DOOR_ORIENT	EMPTY
DOOR_ORIENT	EMPTY	DOOR_ORIENT	EMPTY
DOOR_ORIENT	EMPTY	DOOR_ORIENT	EMPTY
DOOR_ORIENT	EMPTY	DOOR_ORIENT	EMPTY
DOOR_ORIENT	EMPTY	DOOR_ORIENT	EMPTY
DOOR_ORIENT	EMPTY	DOOR_ORIENT	EMPTY
DOOR_ORIENT	EMPTY	DOOR_ORIENT	EMPTY
DOOR_ORIENT	EMPTY	DOOR_ORIENT	EMPTY
DOOR_ORIENT	EMPTY	DOOR_ORIENT	EMPTY
DOOR_ORIENT	EMPTY	DOOR_ORIENT	EMPTY
DOOR_ORIENT	EMPTY	DOOR_ORIENT	EMPTY
DOOR_ORIENT	EMPTY	DOOR_ORIENT	EMPTY
DOOR_ORIENT	EMPTY	DOOR_ORIENT	EMPTY
DOOR_ORIENT	EMPTY	DOOR_ORIENT	EMPTY
DOOR_ORIENT	EMPTY	DOOR_ORIENT	EMPTY
DOOR_ORIENT	EMPTY	DOOR_ORIENT	EMPTY
DOOR_ORIENT	EMPTY	DOOR_ORIENT	EMPTY
DOOR_ORIENT	EMPTY	DOOR_ORIENT	EMPTY
DOOR_ORIENT	EMPTY	DOOR_ORIENT	EMPTY
DOOR_ORIENT	EMPTY	DOOR_ORIENT	EMPTY
DOOR_ORIENT	EMPTY	DOOR_ORIENT	EMPTY
DOOR_ORIENT	EMPTY	DOOR_ORIENT	EMPTY
DOOR_ORIENT	EMPTY	DOOR_ORIENT	EMPTY
DOOR_ORIENT	EMPTY	DOOR_ORIENT	EMPTY
DOOR_ORIENT	EMPTY	DOOR_ORIENT	EMPTY
DOOR_ORIENT	EMPTY	DOOR_ORIENT	EMPTY
DOOR_ORIENT	EMPTY	DOOR_ORIENT	EMPTY
DOOR_ORIENT	EMPTY	DOOR_ORIENT	EMPTY
DOOR_ORIENT	EMPTY	DOOR_ORIENT	EMPTY
DOOR_ORIENT	EMPTY	DOOR_ORIENT	EMPTY
DOOR_ORIENT	EMPTY	DOOR_ORIENT	EMPTY
DOOR_ORIENT	EMPTY	DOOR_ORIENT	EMPTY
DOOR_ORIENT	EMPTY	DOOR_ORIENT	EMPTY
DOOR_ORIENT	EMPTY	DOOR_ORIENT	EMPTY
DOOR_ORIENT	EMPTY	DOOR_ORIENT	EMPTY
DOOR_ORIENT	EMPTY	DOOR_ORIENT	EMPTY
DOOR_ORIENT	EMPTY	DOOR_ORIENT	EMPTY
DOOR_ORIENT	EMPTY	DOOR_ORIENT	EMPTY
DOOR_ORIENT	EMPTY	DOOR_ORIENT	EMPTY
DOOR_ORIENT	EMPTY	DOOR_ORIENT	EMPTY
DOOR_ORIENT	EMPTY	DOOR_ORIENT	EMPTY
DOOR_ORIENT	EMPTY	DOOR_ORIENT	EMPTY
DOOR_ORIENT	EMPTY	DOOR_ORIENT	EMPTY
DOOR_ORIENT	EMPTY	EMPTY	EMPTY
DOOR_ORIENT	EMPTY	EMPTY	EMPTY
DOOR_ORIENT	EMPTY	EMPTY	EMPTY
DOOR_ORIENT	EMPTY	EMPTY	EMPTY
DOOR_ORIENT	EMPTY	EMPTY	EMPTY
DOOR_ORIENT	EMPTY	DOOR_ORIENT	EMPTY
DOOR_ORIENT	EMPTY	DOOR_ORIENT	EMPTY
DOOR_ORIENT	EMPTY	DOOR_ORIENT	EMPTY
DOOR_ORIENT	EMPTY	DOOR_ORIENT	EMPTY
DOOR_ORIENT	EMPTY	DOOR_ORIENT	EMPTY
DOOR_ORIENT	EMPTY	DOOR_ORIENT	EMPTY
DOOR_ORIENT	EMPTY	DOOR_ORIENT	EMPTY
DOOR_ORIENT	EMPTY	DOOR_ORIENT	EMPTY
DOOR_ORIENT	EMPTY	DOOR_ORIENT	EMPTY
DOOR_ORIENT	EMPTY	DOOR_ORIENT	EMPTY
DOOR_ORIENT	EMPTY	DOOR_ORIENT	EMPTY
DOOR_ORIENT	EMPTY	DOOR_ORIENT	EMPTY
DOOR_ORIENT	EMPTY	DOOR_ORIENT	EMPTY
DOOR_ORIENT	EMPTY	DOOR_ORIENT	EMPTY
DOOR_ORIENT	EMPTY	DOOR_ORIENT	EMPTY
DOOR_ORIENT	EMPTY	DOOR_ORIENT	EMPTY
DOOR_ORIENT	EMPTY	DOOR_ORIENT	EMPTY
DOOR_ORIENT	EMPTY	DOOR_ORIENT	EMPTY
DOOR_ORIENT	EMPTY	DOOR_ORIENT	EMPTY
DOOR_ORIENT	EMPTY	DOOR_ORIENT	EMPTY
DOOR_ORIENT	EMPTY	DOOR_ORIENT	EMPTY
DOOR_ORIENT	EMPTY	DOOR_ORIENT	EMPTY
DOOR_ORIENT	EMPTY	DOOR_ORIENT	EMPTY
DOOR_ORIENT	EMPTY	DOOR_ORIENT	EMPTY
DOOR_ORIENT	EMPTY	DOOR_ORIENT	EMPTY
DOOR_ORIENT	EMPTY	DOOR_ORIENT	EMPTY
DOOR_ORIENT	EMPTY	DOOR_ORIENT	EMPTY
DOOR_ORIENT	EMPTY	DOOR_ORIENT	EMPTY
DOOR_ORIENT	EMPTY	DOOR_ORIENT	EMPTY
DOOR_ORIENT	EMPTY	DOOR_ORIENT	EMPTY
DOOR_ORIENT	EMPTY	DOOR_ORIENT	EMPTY
DOOR_ORIENT	EMPTY	DOOR_ORIENT	EMPTY
DOOR_ORIENT	EMPTY	DOOR_ORIENT	EMPTY
DOOR_ORIENT	EMPTY	DOOR_ORIENT	EMPTY
DOOR_ORIENT	EMPTY	DOOR_ORIENT	EMPTY
DOOR_ORIENT	EMPTY	DOOR_ORIENT	EMPTY
DOOR_ORIENT	EMPTY	DOOR_ORIENT	EMPTY
DOOR_ORIENT	EMPTY	DOOR_ORIENT	EMPTY
DOOR_ORIENT	EMPTY	DOOR_ORIENT	EMPTY
DOOR_ORIENT	EMPTY	DOOR_ORIENT	EMPTY
DOOR_ORIENT	EMPTY	DOOR_ORIENT	EMPTY
DOOR_ORIENT	EMPTY	DOOR_ORIENT	EMPTY
DOOR_ORIENT	EMPTY	DOOR_ORIENT	EMPTY
DOOR_ORIENT	EMPTY	DOOR_ORIENT	EMPTY
DOOR_ORIENT	EMPTY	DOOR_ORIENT	EMPTY
DOOR_ORIENT	EMPTY	DOOR_ORIENT	EMPTY
DOOR_ORIENT	EMPTY	DOOR_ORIENT	EMPTY
DOOR_ORIENT	EMPTY	DOOR_ORIENT	EMPTY
DOOR_ORIENT	EMPTY	DOOR_ORIENT	EMPTY
DOOR_ORIENT	EMPTY	DOOR_ORIENT	EMPTY
DOOR_ORIENT	EMPTY	DOOR_ORIENT	EMPTY
DOOR_ORIENT	EMPTY	DOOR_ORIENT	EMPTY
DOOR_ORIENT	EMPTY	DOOR_ORIENT	EMPTY
DOOR_ORIENT	EMPTY	DOOR_ORIENT	EMPTY
DOOR_ORIENT	EMPTY	DOOR_ORIENT	EMPTY
DOOR_ORIENT	EMPTY	DOOR_ORIENT	EMPTY
DOOR_ORIENT	EMPTY	DOOR_ORIENT	EMPTY
DOOR_ORIENT	EMPTY	DOOR_ORIENT	EMPTY
DOOR_ORIENT	EMPTY	DOOR_ORIENT	EMPTY
DOOR_ORIENT	EMPTY	DOOR_ORIENT	EMPTY
DOOR_ORIENT	EMPTY	DOOR_ORIENT	EMPTY
DOOR_ORIENT	EMPTY	DOOR_ORIENT	EMPTY
DOOR_ORIENT	EMPTY	DOOR_ORIENT	EMPTY
DOOR_ORIENT	EMPTY	DOOR_ORIENT	EMPTY
DOOR_ORIENT	EMPTY	DOOR_ORIENT	EMPTY
DOOR_ORIENT	EMPTY	DOOR_ORIENT	EMPTY
DOOR_ORIENT	EMPTY	DOOR_ORIENT	EMPTY
DOOR_ORIENT	EMPTY	DOOR_ORIENT	EMPTY
EMPTY	EMPTY	DOOR_ORIENT	EMPTY
EMPTY	EMPTY	DOOR_ORIENT	EMPTY
EMPTY	EMPTY	DOOR_ORIENT	EMPTY
EMPTY	EMPTY	EMPTY	EMPTY
EMPTY	EMPTY	EMPTY	EMPTY
EMPTY	EMPTY	EMPTY	EMPTY
EMPTY	EMPTY	EMPTY	EMPTY
EMPTY	EMPTY	EMPTY	EMPTY
EMPTY	EMPTY	EMPTY	EMPTY
EMPTY	EMPTY	EMPTY	EMPTY
EMPTY	EMPTY	EMPTY	EMPTY
DOOR_ORIENT	EMPTY	EMPTY	EMPTY
DOOR_ORIENT	EMPTY	EMPTY	EMPTY
DOOR_ORIENT	EMPTY	EMPTY	EMPTY
DOOR_ORIENT	EMPTY	EMPTY	EMPTY
DOOR_ORIENT	EMPTY	EMPTY	EMPTY
EMPTY	EMPTY	EMPTY	EMPTY
EMPTY	EMPTY	EMPTY	EMPTY
EMPTY	EMPTY	EMPTY	EMPTY
OW_ORIENT	EMPTY	EMPTY	EMPTY
OW_ORIENT	EMPTY	EMPTY	EMPTY
OW_ORIENT	EMPTY	EMPTY	EMPTY
OW_ORIENT	EMPTY	EMPTY	EMPTY
OW_ORIENT	EMPTY	EMPTY	EMPTY
OW_ORIENT	EMPTY	EMPTY	EMPTY
OW_ORIENT	EMPTY	EMPTY	EMPTY
EMPTY	EMPTY	EMPTY	EMPTY
EMPTY	EMPTY	EMPTY	EMPTY
DOOR_ORIENT	EMPTY	EMPTY	EMPTY
DOOR_ORIENT	EMPTY	EMPTY	EMPTY
DOOR_ORIENT	EMPTY	EMPTY	EMPTY
DOOR_ORIENT	EMPTY	EMPTY	EMPTY
DOOR_ORIENT	EMPTY	EMPTY	EMPTY
DOOR_ORIENT	EMPTY	EMPTY	EMPTY
DOOR_ORIENT	EMPTY	DOOR_ORIENT	EMPTY
DOOR_ORIENT	EMPTY	DOOR_ORIENT	EMPTY
DOOR_ORIENT	EMPTY	DOOR_ORIENT	EMPTY
DOOR_ORIENT	EMPTY	DOOR_ORIENT	EMPTY
DOOR_ORIENT	EMPTY	DOOR_ORIENT	EMPTY
DOOR_ORIENT	EMPTY	DOOR_ORIENT	EMPTY
DOOR_ORIENT	EMPTY	DOOR_ORIENT	EMPTY
DOOR_ORIENT	EMPTY	DOOR_ORIENT	EMPTY
DOOR_ORIENT	EMPTY	DOOR_ORIENT	EMPTY
DOOR_ORIENT	EMPTY	DOOR_ORIENT	EMPTY
DOOR_ORIENT	EMPTY	DOOR_ORIENT	EMPTY
DOOR_ORIENT	EMPTY	DOOR_ORIENT	EMPTY
DOOR_ORIENT	EMPTY	DOOR_ORIENT	EMPTY
DOOR_ORIENT	EMPTY	DOOR_ORIENT	EMPTY
DOOR_ORIENT	EMPTY	DOOR_ORIENT	EMPTY
DOOR_ORIENT	EMPTY	DOOR_ORIENT	EMPTY
DOOR_ORIENT	EMPTY	DOOR_ORIENT	EMPTY
DOOR_ORIENT	EMPTY	DOOR_ORIENT	EMPTY
DOOR_ORIENT	EMPTY	DOOR_ORIENT	EMPTY
DOOR_ORIENT	EMPTY	DOOR_ORIENT	EMPTY
DOOR_ORIENT	EMPTY	DOOR_ORIENT	EMPTY
DOOR_ORIENT	EMPTY	DOOR_ORIENT	EMPTY
DOOR_ORIENT	EMPTY	DOOR_ORIENT	EMPTY
DOOR_ORIENT	EMPTY	DOOR_ORIENT	EMPTY
DOOR_ORIENT	EMPTY	DOOR_ORIENT	EMPTY
DOOR_ORIENT	EMPTY	DOOR_ORIENT	EMPTY
DOOR_ORIENT	EMPTY	DOOR_ORIENT	EMPTY
DOOR_ORIENT	EMPTY	DOOR_ORIENT	EMPTY
DOOR_ORIENT	EMPTY	DOOR_ORIENT	EMPTY
DOOR_ORIENT	EMPTY	DOOR_ORIENT	EMPTY
DOOR_ORIENT	EMPTY	DOOR_ORIENT	EMPTY
DOOR_ORIENT	EMPTY	DOOR_ORIENT	EMPTY
DOOR_ORIENT	EMPTY	DOOR_ORIENT	EMPTY
DOOR_ORIENT	EMPTY	DOOR_ORIENT	EMPTY
DOOR_ORIENT	EMPTY	DOOR_ORIENT	EMPTY
DOOR_ORIENT	EMPTY	DOOR_ORIENT	EMPTY
DOOR_ORIENT	EMPTY	DOOR_ORIENT	EMPTY
DOOR_ORIENT	EMPTY	DOOR_ORIENT	EMPTY
DOOR_ORIENT	EMPTY	DOOR_ORIENT	EMPTY
DOOR_ORIENT	EMPTY	DOOR_ORIENT	EMPTY
DOOR_ORIENT	EMPTY	DOOR_ORIENT	EMPTY
DOOR_ORIENT	EMPTY	DOOR_ORIENT	EMPTY
DOOR_ORIENT	EMPTY	DOOR_ORIENT	EMPTY
DOOR_ORIENT	EMPTY	DOOR_ORIENT	EMPTY
DOOR_ORIENT	EMPTY	DOOR_ORIENT	EMPTY
DOOR_ORIENT	EMPTY	DOOR_ORIENT	EMPTY
DOOR_ORIENT	EMPTY	DOOR_ORIENT	EMPTY
DOOR_ORIENT	EMPTY	DOOR_ORIENT	EMPTY
DOOR_ORIENT	EMPTY	DOOR_ORIENT	EMPTY
DOOR_ORIENT	EMPTY	DOOR_ORIENT	EMPTY
DOOR_ORIENT	EMPTY	DOOR_ORIENT	EMPTY
DOOR_ORIENT	EMPTY	DOOR_ORIENT	EMPTY
DOOR_ORIENT	EMPTY	DOOR_ORIENT	EMPTY
DOOR_ORIENT	EMPTY	DOOR_ORIENT	EMPTY
DOOR_ORIENT	EMPTY	DOOR_ORIENT	EMPTY
DOOR_ORIENT	EMPTY	DOOR_ORIENT	EMPTY
DOOR_ORIENT	EMPTY	DOOR_ORIENT	EMPTY
DOOR_ORIENT	EMPTY	DOOR_ORIENT	EMPTY
DOOR_ORIENT	EMPTY	DOOR_ORIENT	EMPTY
DOOR_ORIENT	EMPTY	DOOR_ORIENT	EMPTY
DOOR_ORIENT	EMPTY	DOOR_ORIENT	EMPTY
DOOR_ORIENT	EMPTY	DOOR_ORIENT	EMPTY
DOOR_ORIENT	EMPTY	DOOR_ORIENT	EMPTY
DOOR_ORIENT	EMPTY	DOOR_ORIENT	EMPTY
DOOR_ORIENT	EMPTY	DOOR_ORIENT	EMPTY
DOOR_ORIENT	EMPTY	DOOR_ORIENT	EMPTY
DOOR_ORIENT	EMPTY	DOOR_ORIENT	EMPTY
DOOR_ORIENT	EMPTY	DOOR_ORIENT	EMPTY
DOOR_ORIENT	EMPTY	DOOR_ORIENT	EMPTY
DOOR_ORIENT	EMPTY	DOOR_ORIENT	EMPTY
DOOR_ORIENT	EMPTY	DOOR_ORIENT	EMPTY
DOOR_ORIENT	EMPTY	DOOR_ORIENT	EMPTY
DOOR_ORIENT	EMPTY	DOOR_ORIENT	EMPTY
DOOR_ORIENT	EMPTY	DOOR_ORIENT	EMPTY
DOOR_ORIENT	EMPTY	DOOR_ORIENT	EMPTY
DOOR_ORIENT	EMPTY	DOOR_ORIENT	EMPTY
DOOR_ORIENT	EMPTY	DOOR_ORIENT	EMPTY
DOOR_ORIENT	EMPTY	DOOR_ORIENT	EMPTY
DOOR_ORIENT	EMPTY	DOOR_ORIENT	EMPTY
DOOR_ORIENT	EMPTY	DOOR_ORIENT	EMPTY
DOOR_ORIENT	EMPTY	DOOR_ORIENT	EMPTY
DOOR_ORIENT	EMPTY	DOOR_ORIENT	EMPTY
DOOR_ORIENT	EMPTY	DOOR_ORIENT	EMPTY
DOOR_ORIENT	EMPTY	DOOR_ORIENT	EMPTY
DOOR_ORIENT	EMPTY	DOOR_ORIENT	EMPTY
DOOR_ORIENT	EMPTY	DOOR_ORIENT	EMPTY
DOOR_ORIENT	EMPTY	DOOR_ORIENT	EMPTY
DOOR_ORIENT	EMPTY	DOOR_ORIENT	EMPTY
DOOR_ORIENT	EMPTY	DOOR_ORIENT	EMPTY
DOOR_ORIENT	EMPTY	DOOR_ORIENT	EMPTY
DOOR_ORIENT	EMPTY	DOOR_ORIENT	EMPTY
DOOR_ORIENT	EMPTY	DOOR_ORIENT	EMPTY
DOOR_ORIENT	EMPTY	DOOR_ORIENT	EMPTY
DOOR_ORIENT	EMPTY	DOOR_ORIENT	EMPTY
DOOR_ORIENT	EMPTY	DOOR_ORIENT	EMPTY
DOOR_ORIENT	EMPTY	DOOR_ORIENT	EMPTY
DOOR_ORIENT	EMPTY	DOOR_ORIENT	EMPTY
DOOR_ORIENT	EMPTY	DOOR_ORIENT	EMPTY
DOOR_ORIENT	EMPTY	DOOR_ORIENT	EMPTY
DOOR_ORIENT	EMPTY	DOOR_ORIENT	EMPTY
DOOR_ORIENT	EMPTY	DOOR_ORIENT	EMPTY
DOOR_ORIENT	EMPTY	DOOR_ORIENT	EMPTY
DOOR_ORIENT	EMPTY	DOOR_ORIENT	EMPTY
DOOR_ORIENT	EMPTY	DOOR_ORIENT	EMPTY
DOOR_ORIENT	EMPTY	DOOR_ORIENT	EMPTY
EMPTY	EMPTY	EMPTY	EMPTY
EMPTY	EMPTY	EMPTY	EMPTY
EMPTY	EMPTY	EMPTY	EMPTY
EMPTY	EMPTY	EMPTY	EMPTY
EMPTY	EMPTY	EMPTY	EMPTY
EMPTY	EMPTY	EMPTY	EMPTY
EMPTY	EMPTY	EMPTY	EMPTY
EMPTY	EMPTY	EMPTY	EMPTY
EMPTY	EMPTY	EMPTY	EMPTY
EMPTY	EMPTY	EMPTY	EMPTY
EMPTY	EMPTY	EMPTY	EMPTY
EMPTY	EMPTY	EMPTY	EMPTY
EMPTY	EMPTY	EMPTY	EMPTY
EMPTY	EMPTY	EMPTY	EMPTY
EMPTY	EMPTY	EMPTY	EMPTY
EMPTY	EMPTY	EMPTY	EMPTY
EMPTY	EMPTY	EMPTY	EMPTY
EMPTY	EMPTY	EMPTY	EMPTY
EMPTY	EMPTY	EMPTY	EMPTY
EMPTY	EMPTY	EMPTY	EMPTY
EMPTY	EMPTY	EMPTY	EMPTY
EMPTY	EMPTY	EMPTY	EMPTY
EMPTY	EMPTY	EMPTY	EMPTY
EMPTY	EMPTY	EMPTY	EMPTY
EMPTY	EMPTY	EMPTY	EMPTY
EMPTY	EMPTY	EMPTY	EMPTY
EMPTY	EMPTY	EMPTY	EMPTY
EMPTY	EMPTY	EMPTY	EMPTY
EMPTY	EMPTY	EMPTY	EMPTY
EMPTY	EMPTY	EMPTY	EMPTY
EMPTY	EMPTY	EMPTY	EMPTY
EMPTY	EMPTY	EMPTY	EMPTY
EMPTY	EMPTY	EMPTY	EMPTY
EMPTY	EMPTY	EMPTY	EMPTY
EMPTY	EMPTY	EMPTY	EMPTY
EMPTY	EMPTY	EMPTY	EMPTY
EMPTY	EMPTY	EMPTY	EMPTY
EMPTY	EMPTY	EMPTY	EMPTY
EMPTY	EMPTY	EMPTY	EMPTY
EMPTY	EMPTY	EMPTY	EMPTY
EMPTY	EMPTY	EMPTY	EMPTY
EMPTY	EMPTY	EMPTY	EMPTY
EMPTY	EMPTY	EMPTY	EMPTY
EMPTY	EMPTY	EMPTY	EMPTY
EMPTY	EMPTY	EMPTY	EMPTY
EMPTY	EMPTY	EMPTY	EMPTY
EMPTY	EMPTY	EMPTY	EMPTY
EMPTY	EMPTY	EMPTY	EMPTY
EMPTY	EMPTY	EMPTY	EMPTY
EMPTY	EMPTY	EMPTY	EMPTY
EMPTY	EMPTY	EMPTY	EMPTY
EMPTY	EMPTY	EMPTY	EMPTY
EMPTY	EMPTY	EMPTY	EMPTY
EMPTY	EMPTY	EMPTY	EMPTY
EMPTY	EMPTY	EMPTY	EMPTY
EMPTY	EMPTY	EMPTY	EMPTY
EMPTY	EMPTY	EMPTY	EMPTY
EMPTY	EMPTY	EMPTY	EMPTY
EMPTY	EMPTY	EMPTY	EMPTY
EMPTY	EMPTY	EMPTY	EMPTY
EMPTY	EMPTY	EMPTY	EMPTY
EMPTY	EMPTY	EMPTY	EMPTY
EMPTY	EMPTY	EMPTY	EMPTY
EMPTY	EMPTY	EMPTY	EMPTY
EMPTY	EMPTY	EMPTY	EMPTY
EMPTY	EMPTY	EMPTY	EMPTY
EMPTY	EMPTY	EMPTY	EMPTY
EMPTY	EMPTY	EMPTY	EMPTY
EMPTY	EMPTY	EMPTY	EMPTY
EMPTY	EMPTY	EMPTY	EMPTY
EMPTY	EMPTY	EMPTY	EMPTY
EMPTY	EMPTY	EMPTY	EMPTY
EMPTY	EMPTY	EMPTY	EMPTY
EMPTY	EMPTY	EMPTY	EMPTY
EMPTY	EMPTY	EMPTY	EMPTY
EMPTY	EMPTY	EMPTY	EMPTY
EMPTY	EMPTY	EMPTY	EMPTY
EMPTY	EMPTY	EMPTY	EMPTY
EMPTY	EMPTY	EMPTY	EMPTY
EMPTY	EMPTY	EMPTY	EMPTY
EMPTY	EMPTY	EMPTY	EMPTY
EMPTY	EMPTY	EMPTY	EMPTY
EMPTY	EMPTY	EMPTY	EMPTY
EMPTY	EMPTY	EMPTY	EMPTY
EMPTY	EMPTY	EMPTY	EMPTY
EMPTY	EMPTY	EMPTY	EMPTY
EMPTY	EMPTY	EMPTY	EMPTY
EMPTY	EMPTY	EMPTY	EMPTY
EMPTY	EMPTY	EMPTY	EMPTY
EMPTY	EMPTY	EMPTY	EMPTY
EMPTY	EMPTY	EMPTY	EMPTY
EMPTY	EMPTY	EMPTY	EMPTY
EMPTY	EMPTY	EMPTY	EMPTY
EMPTY	EMPTY	EMPTY	EMPTY
EMPTY	EMPTY	EMPTY	EMPTY
EMPTY	EMPTY	EMPTY	EMPTY
EMPTY	EMPTY	EMPTY	EMPTY
EMPTY	EMPTY	EMPTY	EMPTY
EMPTY	EMPTY	EMPTY	EMPTY
EMPTY	EMPTY	EMPTY	EMPTY
EMPTY	EMPTY	EMPTY	EMPTY
EMPTY	EMPTY	EMPTY	EMPTY
EMPTY	EMPTY	EMPTY	EMPTY
EMPTY	EMPTY	EMPTY	EMPTY
EMPTY	EMPTY	EMPTY	EMPTY
EMPTY	EMPTY	EMPTY	EMPTY
EMPTY	EMPTY	EMPTY	EMPTY
EMPTY	EMPTY	EMPTY	EMPTY
EMPTY	EMPTY	EMPTY	EMPTY
EMPTY	EMPTY	EMPTY	EMPTY
EMPTY	EMPTY	EMPTY	EMPTY
EMPTY	EMPTY	EMPTY	EMPTY
EMPTY	EMPTY	EMPTY	EMPTY
EMPTY	EMPTY	EMPTY	EMPTY
EMPTY	EMPTY	EMPTY	EMPTY
EMPTY	EMPTY	EMPTY	EMPTY
EMPTY	EMPTY	EMPTY	EMPTY
EMPTY	EMPTY	EMPTY	EMPTY
EMPTY	EMPTY	EMPTY	EMPTY
EMPTY	EMPTY	EMPTY	EMPTY
EMPTY	EMPTY	EMPTY	EMPTY
EMPTY	EMPTY	EMPTY	EMPTY
EMPTY	EMPTY	EMPTY	EMPTY
EMPTY	EMPTY	EMPTY	EMPTY
EMPTY	EMPTY	EMPTY	EMPTY
EMPTY	EMPTY	EMPTY	EMPTY
EMPTY	EMPTY	EMPTY	EMPTY
EMPTY	EMPTY	EMPTY	EMPTY
EMPTY	EMPTY	EMPTY	EMPTY
EMPTY	EMPTY	EMPTY	EMPTY
EMPTY	EMPTY	EMPTY	EMPTY
EMPTY	EMPTY	EMPTY	EMPTY
EMPTY	EMPTY	EMPTY	EMPTY
EMPTY	EMPTY	EMPTY	EMPTY
EMPTY	EMPTY	EMPTY	EMPTY
EMPTY	EMPTY	EMPTY	EMPTY
EMPTY	EMPTY	EMPTY	EMPTY
EMPTY	EMPTY	EMPTY	EMPTY
EMPTY	EMPTY	EMPTY	EMPTY
EMPTY	EMPTY	EMPTY	EMPTY
EMPTY	EMPTY	EMPTY	EMPTY
EMPTY	EMPTY	EMPTY	EMPTY
EMPTY	EMPTY	EMPTY	EMPTY
EMPTY	EMPTY	EMPTY	EMPTY
EMPTY	EMPTY	EMPTY	EMPTY
EMPTY	EMPTY	EMPTY	EMPTY
EMPTY	EMPTY	EMPTY	EMPTY
EMPTY	EMPTY	EMPTY	EMPTY
EMPTY	EMPTY	EMPTY	EMPTY
EMPTY	EMPTY	EMPTY	EMPTY
EMPTY	EMPTY	EMPTY	EMPTY
EMPTY	EMPTY	EMPTY	EMPTY
EMPTY	EMPTY	EMPTY	EMPTY
EMPTY	EMPTY	EMPTY	EMPTY
EMPTY	EMPTY	EMPTY	EMPTY
EMPTY	EMPTY	EMPTY	EMPTY
EMPTY	EMPTY	EMPTY	EMPTY
EMPTY	EMPTY	EMPTY	EMPTY
EMPTY	EMPTY	EMPTY	EMPTY
EMPTY	EMPTY	EMPTY	EMPTY
EMPTY	EMPTY	EMPTY	EMPTY
EMPTY	EMPTY	EMPTY	EMPTY
EMPTY	EMPTY	EMPTY	EMPTY
EMPTY	EMPTY	EMPTY	EMPTY
EMPTY	EMPTY	EMPTY	EMPTY
EMPTY	EMPTY	EMPTY	EMPTY
EMPTY	EMPTY	EMPTY	EMPTY
EMPTY	EMPTY	EMPTY	EMPTY
EMPTY	EMPTY	EMPTY	EMPTY
EMPTY	EMPTY	EMPTY	EMPTY
EMPTY	EMPTY	EMPTY	EMPTY
EMPTY	EMPTY	EMPTY	EMPTY
EMPTY	EMPTY	EMPTY	EMPTY
EMPTY	EMPTY	EMPTY	EMPTY
EMPTY	EMPTY	EMPTY	EMPTY
EMPTY	EMPTY	EMPTY	EMPTY
EMPTY	EMPTY	EMPTY	EMPTY
EMPTY	EMPTY	EMPTY	EMPTY
EMPTY	EMPTY	EMPTY	EMPTY
EMPTY	EMPTY	EMPTY	EMPTY
EMPTY	EMPTY	EMPTY	EMPTY
EMPTY	EMPTY	EMPTY	EMPTY
EMPTY	EMPTY	EMPTY	EMPTY
EMPTY	EMPTY	EMPTY	EMPTY
EMPTY	EMPTY	EMPTY	EMPTY
EMPTY	EMPTY	EMPTY	EMPTY
EMPTY	EMPTY	EMPTY	EMPTY
EMPTY	EMPTY	EMPTY	EMPTY
EMPTY	EMPTY	EMPTY	EMPTY
EMPTY	EMPTY	EMPTY	EMPTY
EMPTY	EMPTY	EMPTY	EMPTY
EMPTY	EMPTY	EMPTY	EMPTY
EMPTY	EMPTY	EMPTY	EMPTY
EMPTY	EMPTY	EMPTY	EMPTY
EMPTY	EMPTY	EMPTY	EMPTY
EMPTY	EMPTY	EMPTY	EMPTY
EMPTY	EMPTY	EMPTY	EMPTY
EMPTY	EMPTY	EMPTY	EMPTY
EMPTY	EMPTY	EMPTY	EMPTY
EMPTY	EMPTY	EMPTY	EMPTY
EMPTY	EMPTY	EMPTY	EMPTY
EMPTY	EMPTY	EMPTY	EMPTY
EMPTY	EMPTY	EMPTY	EMPTY
EMPTY	EMPTY	EMPTY	EMPTY
EMPTY	EMPTY	EMPTY	EMPTY
EMPTY	EMPTY	EMPTY	EMPTY
EMPTY	EMPTY	EMPTY	EMPTY
EMPTY	EMPTY	EMPTY	EMPTY
EMPTY	EMPTY	EMPTY	EMPTY
EMPTY	EMPTY	EMPTY	EMPTY
EMPTY	EMPTY	EMPTY	EMPTY
EMPTY	EMPTY	EMPTY	EMPTY
EMPTY	EMPTY	EMPTY	EMPTY
EMPTY	EMPTY	EMPTY	EMPTY
EMPTY	EMPTY	EMPTY	EMPTY
EMPTY	EMPTY	EMPTY	EMPTY
EMPTY	EMPTY	EMPTY	EMPTY
EMPTY	EMPTY	EMPTY	EMPTY
EMPTY	EMPTY	EMPTY	EMPTY
EMPTY	EMPTY	EMPTY	EMPTY
EMPTY	EMPTY	EMPTY	EMPTY
EMPTY	EMPTY	EMPTY	EMPTY
EMPTY	EMPTY	EMPTY	EMPTY
EMPTY	EMPTY	EMPTY	EMPTY
EMPTY	EMPTY	EMPTY	EMPTY
EMPTY	EMPTY	EMPTY	EMPTY
EMPTY	EMPTY	EMPTY	EMPTY
EMPTY	EMPTY	EMPTY	EMPTY
EMPTY	EMPTY	EMPTY	EMPTY
EMPTY	EMPTY	EMPTY	EMPTY
EMPTY	EMPTY	EMPTY	EMPTY
EMPTY	EMPTY	EMPTY	EMPTY
EMPTY	EMPTY	EMPTY	EMPTY
EMPTY	EMPTY	EMPTY	EMPTY
EMPTY	EMPTY	EMPTY	EMPTY
EMPTY	EMPTY	EMPTY	EMPTY
EMPTY	EMPTY	EMPTY	EMPTY
EMPTY	EMPTY	EMPTY	EMPTY
EMPTY	EMPTY	EMPTY	EMPTY
EMPTY	EMPTY	EMPTY	EMPTY
EMPTY	EMPTY	EMPTY	EMPTY
EMPTY	EMPTY	EMPTY	EMPTY
EMPTY	EMPTY	EMPTY	EMPTY
EMPTY	EMPTY	EMPTY	EMPTY
EMPTY	EMPTY	EMPTY	EMPTY
EMPTY	EMPTY	EMPTY	EMPTY
EMPTY	EMPTY	EMPTY	EMPTY
EMPTY	EMPTY	EMPTY	EMPTY
EMPTY	EMPTY	EMPTY	EMPTY
EMPTY	EMPTY	EMPTY	EMPTY
EMPTY	EMPTY	EMPTY	EMPTY
EMPTY	EMPTY	EMPTY	EMPTY
EMPTY	EMPTY	EMPTY	EMPTY
EMPTY	EMPTY	EMPTY	EMPTY
EMPTY	EMPTY	EMPTY	EMPTY
EMPTY	EMPTY	EMPTY	EMPTY
EMPTY	EMPTY	EMPTY	EMPTY
EMPTY	EMPTY	EMPTY	EMPTY
EMPTY	EMPTY	EMPTY	EMPTY
EMPTY	EMPTY	EMPTY	EMPTY
EMPTY	EMPTY	EMPTY	EMPTY
EMPTY	EMPTY	EMPTY	EMPTY
EMPTY	EMPTY	EMPTY	EMPTY
EMPTY	EMPTY	EMPTY	EMPTY
EMPTY	EMPTY	EMPTY	EMPTY
EMPTY	EMPTY	EMPTY	EMPTY
EMPTY	EMPTY	EMPTY	EMPTY
EMPTY	EMPTY	EMPTY	EMPTY
EMPTY	EMPTY	EMPTY	EMPTY
EMPTY	EMPTY	EMPTY	EMPTY
EMPTY	EMPTY	EMPTY	EMPTY
EMPTY	EMPTY	EMPTY	EMPTY
EMPTY	EMPTY	EMPTY	EMPTY
EMPTY	EMPTY	EMPTY	EMPTY
EMPTY	EMPTY	EMPTY	EMPTY
EMPTY	EMPTY	EMPTY	EMPTY
EMPTY	EMPTY	EMPTY	EMPTY
EMPTY	EMPTY	EMPTY	EMPTY
EMPTY	EMPTY	EMPTY	EMPTY
EMPTY	EMPTY	EMPTY	EMPTY
EMPTY	EMPTY	EMPTY	EMPTY
EMPTY	EMPTY	EMPTY	EMPTY
EMPTY	EMPTY	EMPTY	EMPTY
EMPTY	EMPTY	EMPTY	EMPTY
EMPTY	EMPTY	EMPTY	EMPTY
EMPTY	EMPTY	EMPTY	EMPTY
EMPTY	EMPTY	EMPTY	EMPTY
EMPTY	EMPTY	EMPTY	EMPTY
EMPTY	EMPTY	EMPTY	EMPTY
EMPTY	EMPTY	EMPTY	EMPTY
EMPTY	EMPTY	EMPTY	EMPTY
EMPTY	EMPTY	EMPTY	EMPTY
EMPTY	EMPTY	EMPTY	EMPTY
EMPTY	EMPTY	EMPTY	EMPTY
EMPTY	EMPTY	EMPTY	EMPTY
EMPTY	EMPTY	EMPTY	EMPTY
EMPTY	EMPTY	EMPTY	EMPTY
EMPTY	EMPTY	EMPTY	EMPTY
EMPTY	EMPTY	EMPTY	EMPTY
EMPTY	EMPTY	EMPTY	EMPTY
EMPTY	EMPTY	EMPTY	EMPTY
EMPTY	EMPTY	EMPTY	EMPTY
EMPTY	EMPTY	EMPTY	EMPTY
EMPTY	EMPTY	EMPTY	EMPTY
EMPTY	EMPTY	EMPTY	EMPTY
EMPTY	EMPTY	EMPTY	EMPTY
EMPTY	EMPTY	EMPTY	EMPTY
EMPTY	EMPTY	EMPTY	EMPTY
EMPTY	EMPTY	EMPTY	EMPTY
EMPTY	EMPTY	EMPTY	EMPTY
EMPTY	EMPTY	EMPTY	EMPTY
EMPTY	EMPTY	EMPTY	EMPTY
EMPTY	EMPTY	EMPTY	EMPTY
EMPTY	EMPTY	EMPTY	EMPTY
EMPTY	EMPTY	EMPTY	EMPTY
EMPTY	EMPTY	EMPTY	EMPTY
EMPTY	EMPTY	EMPTY	EMPTY
EMPTY	EMPTY	EMPTY	EMPTY
EMPTY	EMPTY	EMPTY	EMPTY
EMPTY	EMPTY	EMPTY	EMPTY
EMPTY	EMPTY	EMPTY	EMPTY
EMPTY	EMPTY	EMPTY	EMPTY
EMPTY	EMPTY	EMPTY	EMPTY
EMPTY	EMPTY	EMPTY	EMPTY
EMPTY	EMPTY	EMPTY	EMPTY
EMPTY	EMPTY	EMPTY	EMPTY
EMPTY	EMPTY	EMPTY	EMPTY
EMPTY	EMPTY	EMPTY	EMPTY
EMPTY	EMPTY	EMPTY	EMPTY
EMPTY	EMPTY	EMPTY	EMPTY
EMPTY	EMPTY	EMPTY	EMPTY
EMPTY	EMPTY	EMPTY	EMPTY
EMPTY	EMPTY	EMPTY	EMPTY
EMPTY	EMPTY	EMPTY	EMPTY
EMPTY	EMPTY	EMPTY	EMPTY
EMPTY	EMPTY	EMPTY	EMPTY
EMPTY	EMPTY	EMPTY	EMPTY
EMPTY	EMPTY	EMPTY	EMPTY
EMPTY	EMPTY	EMPTY	EMPTY
EMPTY	EMPTY	EMPTY	EMPTY
EMPTY	EMPTY	EMPTY	EMPTY
EMPTY	EMPTY	EMPTY	EMPTY
EMPTY	EMPTY	EMPTY	EMPTY
EMPTY	EMPTY	EMPTY	EMPTY
EMPTY	EMPTY	EMPTY	EMPTY
EMPTY	EMPTY	EMPTY	EMPTY
EMPTY	EMPTY	EMPTY	EMPTY
EMPTY	EMPTY	EMPTY	EMPTY
EMPTY	EMPTY	EMPTY	EMPTY
EMPTY	EMPTY	EMPTY	EMPTY
EMPTY	EMPTY	EMPTY	EMPTY
EMPTY	EMPTY	EMPTY	EMPTY
EMPTY	EMPTY	EMPTY	EMPTY
EMPTY	EMPTY	EMPTY	EMPTY
EMPTY	EMPTY	EMPTY	EMPTY
EMPTY	EMPTY	EMPTY	EMPTY
EMPTY	EMPTY	EMPTY	EMPTY
EMPTY	EMPTY	EMPTY	EMPTY
EMPTY	EMPTY	EMPTY	EMPTY
EMPTY	EMPTY	EMPTY	EMPTY
EMPTY	EMPTY	EMPTY	EMPTY
EMPTY	EMPTY	EMPTY	EMPTY
EMPTY	EMPTY	EMPTY	EMPTY
EMPTY	EMPTY	EMPTY	EMPTY
EMPTY	EMPTY	EMPTY	EMPTY
EMPTY	EMPTY	EMPTY	EMPTY
EMPTY	EMPTY	EMPTY	EMPTY
EMPTY	EMPTY	EMPTY	EMPTY
EMPTY	EMPTY	EMPTY	EMPTY
EMPTY	EMPTY	EMPTY	EMPTY
EMPTY	EMPTY	EMPTY	EMPTY
EMPTY	EMPTY	EMPTY	EMPTY
EMPTY	EMPTY	EMPTY	EMPTY
EMPTY	EMPTY	EMPTY	EMPTY
EMPTY	EMPTY	EMPTY	EMPTY
EMPTY	EMPTY	EMPTY	EMPTY
EMPTY	EMPTY	EMPTY	EMPTY
EMPTY	EMPTY	EMPTY	EMPTY
EMPTY	EMPTY	EMPTY	EMPTY
EMPTY	EMPTY	EMPTY	EMPTY
EMPTY	EMPTY	EMPTY	EMPTY
EMPTY	EMPTY	EMPTY	EMPTY
EMPTY	EMPTY	EMPTY	EMPTY
EMPTY	EMPTY	EMPTY	EMPTY
EMPTY	EMPTY	EMPTY	EMPTY
EMPTY	EMPTY	EMPTY	EMPTY
EMPTY	EMPTY	EMPTY	EMPTY
EMPTY	EMPTY	EMPTY	EMPTY
EMPTY	EMPTY	EMPTY	EMPTY
EMPTY	EMPTY	EMPTY	EMPTY
EMPTY	EMPTY	EMPTY	EMPTY
EMPTY	EMPTY	EMPTY	EMPTY
EMPTY	EMPTY	EMPTY	EMPTY
EMPTY	EMPTY	EMPTY	EMPTY
EMPTY	EMPTY	EMPTY	EMPTY
EMPTY	EMPTY	EMPTY	EMPTY
EMPTY	EMPTY	EMPTY	EMPTY
EMPTY	EMPTY	EMPTY	EMPTY
EMPTY	EMPTY	EMPTY	EMPTY
EMPTY	EMPTY	EMPTY	EMPTY
EMPTY	EMPTY	EMPTY	EMPTY
EMPTY	EMPTY	EMPTY	EMPTY
EMPTY	EMPTY	EMPTY	EMPTY
EMPTY	EMPTY	EMPTY	EMPTY
EMPTY	EMPTY	EMPTY	EMPTY
EMPTY	EMPTY	EMPTY	EMPTY
EMPTY	EMPTY	EMPTY	EMPTY
EMPTY	EMPTY	EMPTY	EMPTY
EMPTY	EMPTY	EMPTY	EMPTY
EMPTY	EMPTY	EMPTY	EMPTY
EMPTY	EMPTY	EMPTY	EMPTY
EMPTY	EMPTY	EMPTY	EMPTY
EMPTY	EMPTY	EMPTY	EMPTY
EMPTY	EMPTY	EMPTY	EMPTY
EMPTY	EMPTY	EMPTY	EMPTY
EMPTY	EMPTY	EMPTY	EMPTY
EMPTY	EMPTY	EMPTY	EMPTY
EMPTY	EMPTY	EMPTY	EMPTY
EMPTY	EMPTY	EMPTY	EMPTY
EMPTY	EMPTY	EMPTY	EMPTY
EMPTY	EMPTY	EMPTY	EMPTY
EMPTY	EMPTY	EMPTY	EMPTY
EMPTY	EMPTY	EMPTY	EMPTY
EMPTY	EMPTY	EMPTY	EMPTY
EMPTY	EMPTY	EMPTY	EMPTY
EMPTY	EMPTY	EMPTY	EMPTY
EMPTY	EMPTY	EMPTY	EMPTY
EMPTY	EMPTY	EMPTY	EMPTY
EMPTY	EMPTY	EMPTY	EMPTY
EMPTY	EMPTY	EMPTY	EMPTY
EMPTY	EMPTY	EMPTY	EMPTY
EMPTY	EMPTY	EMPTY	EMPTY
EMPTY	EMPTY	EMPTY	EMPTY
EMPTY	EMPTY	EMPTY	EMPTY
EMPTY	EMPTY	EMPTY	EMPTY
EMPTY	EMPTY	EMPTY	EMPTY
EMPTY	EMPTY	EMPTY	EMPTY
EMPTY	EMPTY	EMPTY	EMPTY
EMPTY	EMPTY	EMPTY	EMPTY
EMPTY	EMPTY	EMPTY	EMPTY
EMPTY	EMPTY	EMPTY	EMPTY
EMPTY	EMPTY	EMPTY	EMPTY
EMPTY	EMPTY	EMPTY	EMPTY
EMPTY	EMPTY	EMPTY	EMPTY
EMPTY	EMPTY	EMPTY	EMPTY
EMPTY	EMPTY	EMPTY	EMPTY
EMPTY	EMPTY	EMPTY	EMPTY
EMPTY	EMPTY	EMPTY	EMPTY
EMPTY	EMPTY	EMPTY	EMPTY
EMPTY	EMPTY	EMPTY	EMPTY
EMPTY	EMPTY	EMPTY	EMPTY
EMPTY	EMPTY	EMPTY	EMPTY
EMPTY	EMPTY	EMPTY	EMPTY
EMPTY	EMPTY	EMPTY	EMPTY
EMPTY	EMPTY	EMPTY	EMPTY
EMPTY	EMPTY	EMPTY	EMPTY
EMPTY	EMPTY	EMPTY	EMPTY
EMPTY	EMPTY	EMPTY	EMPTY
EMPTY	EMPTY	EMPTY	EMPTY
EMPTY	EMPTY	EMPTY	EMPTY
EMPTY	EMPTY	EMPTY	EMPTY
EMPTY	EMPTY	EMPTY	EMPTY
EMPTY	EMPTY	EMPTY	EMPTY
EMPTY	EMPTY	EMPTY	EMPTY
EMPTY	EMPTY	EMPTY	EMPTY
EMPTY	EMPTY	EMPTY	EMPTY
EMPTY	EMPTY	EMPTY	EMPTY
EMPTY	EMPTY	EMPTY	EMPTY
EMPTY	EMPTY	EMPTY	EMPTY
EMPTY	EMPTY	EMPTY	EMPTY
EMPTY	EMPTY	EMPTY	EMPTY
EMPTY	EMPTY	EMPTY	EMPTY
EMPTY	EMPTY	EMPTY	EMPTY
EMPTY	EMPTY	EMPTY	EMPTY
EMPTY	EMPTY	EMPTY	EMPTY
EMPTY	EMPTY	EMPTY	EMPTY
EMPTY	EMPTY	EMPTY	EMPTY
EMPTY	EMPTY	EMPTY	EMPTY
EMPTY	EMPTY	EMPTY	EMPTY
EMPTY	EMPTY	EMPTY	EMPTY
EMPTY	EMPTY	EMPTY	EMPTY
EMPTY	EMPTY	EMPTY	EMPTY
EMPTY	EMPTY	EMPTY	EMPTY
EMPTY	EMPTY	EMPTY	EMPTY
EMPTY	EMPTY	EMPTY	EMPTY
EMPTY	EMPTY	EMPTY	EMPTY
EMPTY	EMPTY	EMPTY	EMPTY
EMPTY	EMPTY	EMPTY	EMPTY
EMPTY	EMPTY	EMPTY	EMPTY
EMPTY	EMPTY	EMPTY	EMPTY
EMPTY	EMPTY	EMPTY	EMPTY
EMPTY	EMPTY	EMPTY	EMPTY
EMPTY	EMPTY	EMPTY	EMPTY
EMPTY	EMPTY	EMPTY	EMPTY
EMPTY	EMPTY	EMPTY	EMPTY
EMPTY	EMPTY	EMPTY	EMPTY
EMPTY	EMPTY	EMPTY	EMPTY
EMPTY	EMPTY	EMPTY	EMPTY
EMPTY	EMPTY	EMPTY	EMPTY
EMPTY	EMPTY	EMPTY	EMPTY
EMPTY	EMPTY	EMPTY	EMPTY
EMPTY	EMPTY	EMPTY	EMPTY
EMPTY	EMPTY	EMPTY	EMPTY
EMPTY	EMPTY	EMPTY	EMPTY
EMPTY	EMPTY	EMPTY	EMPTY
EMPTY	EMPTY	EMPTY	EMPTY
EMPTY	EMPTY	EMPTY	EMPTY
EMPTY	EMPTY	EMPTY	EMPTY
EMPTY	EMPTY	EMPTY	EMPTY
EMPTY	EMPTY	EMPTY	EMPTY
EMPTY	EMPTY	EMPTY	EMPTY
EMPTY	EMPTY	EMPTY	EMPTY
EMPTY	EMPTY	EMPTY	EMPTY
EMPTY	EMPTY	EMPTY	EMPTY
EMPTY	EMPTY	EMPTY	EMPTY
EMPTY	EMPTY	EMPTY	EMPTY
EMPTY	EMPTY	EMPTY	EMPTY
EMPTY	EMPTY	EMPTY	EMPTY
EMPTY	EMPTY	EMPTY	EMPTY
EMPTY	EMPTY	EMPTY	EMPTY
EMPTY	EMPTY	EMPTY	EMPTY
EMPTY	EMPTY	EMPTY	EMPTY
EMPTY	EMPTY	EMPTY	EMPTY
EMPTY	EMPTY	EMPTY	EMPTY
EMPTY	EMPTY	EMPTY	EMPTY
EMPTY	EMPTY	EMPTY	EMPTY
EMPTY	EMPTY	EMPTY	EMPTY
EMPTY	EMPTY	EMPTY	EMPTY
EMPTY	EMPTY	EMPTY	EMPTY
EMPTY	EMPTY	EMPTY	EMPTY
EMPTY	EMPTY	EMPTY	EMPTY
EMPTY	EMPTY	EMPTY	EMPTY
EMPTY	EMPTY	EMPTY	EMPTY
EMPTY	EMPTY	EMPTY	EMPTY
EMPTY	EMPTY	EMPTY	EMPTY
EMPTY	EMPTY	EMPTY	EMPTY
EMPTY	EMPTY	EMPTY	EMPTY
EMPTY	EMPTY	EMPTY	EMPTY
EMPTY	EMPTY	EMPTY	EMPTY
EMPTY	EMPTY	EMPTY	EMPTY
EMPTY	EMPTY	EMPTY	EMPTY
EMPTY	EMPTY	EMPTY	EMPTY
EMPTY	EMPTY	EMPTY	EMPTY
EMPTY	EMPTY	EMPTY	EMPTY
EMPTY	EMPTY	EMPTY	EMPTY
EMPTY	EMPTY	EMPTY	EMPTY
EMPTY	EMPTY	EMPTY	EMPTY
EMPTY	EMPTY	EMPTY	EMPTY
EMPTY	EMPTY	EMPTY	EMPTY
EMPTY	EMPTY	EMPTY	EMPTY
EMPTY	EMPTY	EMPTY	EMPTY
EMPTY	EMPTY	EMPTY	EMPTY
EMPTY	EMPTY	EMPTY	EMPTY
EMPTY	EMPTY	EMPTY	EMPTY
EMPTY	EMPTY	EMPTY	EMPTY
EMPTY	EMPTY	EMPTY	EMPTY
EMPTY	EMPTY	EMPTY	EMPTY
EMPTY	EMPTY	EMPTY	EMPTY
EMPTY	EMPTY	EMPTY	EMPTY
EMPTY	EMPTY	EMPTY	EMPTY
EMPTY	EMPTY	EMPTY	EMPTY
EMPTY	EMPTY	EMPTY	EMPTY
EMPTY	EMPTY	EMPTY	EMPTY
EMPTY	EMPTY	EMPTY	EMPTY
EMPTY	EMPTY	EMPTY	EMPTY
EMPTY	EMPTY	EMPTY	EMPTY
EMPTY	EMPTY	EMPTY	EMPTY
EMPTY	EMPTY	EMPTY	EMPTY
EMPTY	EMPTY	EMPTY	EMPTY
EMPTY	EMPTY	EMPTY	EMPTY
EMPTY	EMPTY	EMPTY	EMPTY
EMPTY	EMPTY	EMPTY	EMPTY
EMPTY	EMPTY	EMPTY	EMPTY
EMPTY	EMPTY	EMPTY	EMPTY
EMPTY	EMPTY	EMPTY	EMPTY
EMPTY	EMPTY	EMPTY	EMPTY
EMPTY	EMPTY	EMPTY	EMPTY
EMPTY	EMPTY	EMPTY	EMPTY
EMPTY	EMPTY	EMPTY	EMPTY
EMPTY	EMPTY	EMPTY	EMPTY
EMPTY	EMPTY	EMPTY	EMPTY
EMPTY	EMPTY	EMPTY	EMPTY
EMPTY	EMPTY	EMPTY	EMPTY
EMPTY	EMPTY	EMPTY	EMPTY
EMPTY	EMPTY	EMPTY	EMPTY
EMPTY	EMPTY	EMPTY	EMPTY
EMPTY	EMPTY	EMPTY	EMPTY
EMPTY	EMPTY	EMPTY	EMPTY
EMPTY	EMPTY	EMPTY	EMPTY
EMPTY	EMPTY	EMPTY	EMPTY
EMPTY	EMPTY	EMPTY	EMPTY
EMPTY	EMPTY	EMPTY	EMPTY
EMPTY	EMPTY	EMPTY	EMPTY
EMPTY	EMPTY	EMPTY	EMPTY
EMPTY	EMPTY	EMPTY	EMPTY
EMPTY	EMPTY	EMPTY	EMPTY
EMPTY	EMPTY	EMPTY	EMPTY
EMPTY	EMPTY	EMPTY	EMPTY
EMPTY	EMPTY	EMPTY	EMPTY
EMPTY	EMPTY	EMPTY	EMPTY
EMPTY	EMPTY	EMPTY	EMPTY
EMPTY	EMPTY	EMPTY	EMPTY
OW_ORIENT	EMPTY	OW_ORIENT	EMPTY
OW_ORIENT	OW_INTER	OW_ORIENT	EMPTY
OW_ORIENT	OW_INTER	OW_ORIENT	EMPTY
OW_ORIENT	OW_INTER	OW_ORIENT	OW_INTER
OW_ORIENT	OW_INTER	OW_ORIENT	OW_INTER
DOOR_ORIENT	EMPTY	OW_ORIENT	OW_INTER
DOOR_ORIENT	EMPTY	EMPTY	EMPTY
DOOR_ORIENT	EMPTY	DOOR_ORIENT	EMPTY
DOOR_ORIENT	EMPTY	DOOR_ORIENT	EMPTY
DOOR_ORIENT	EMPTY	DOOR_ORIENT	EMPTY
DOOR_ORIENT	EMPTY	DOOR_ORIENT	EMPTY
DOOR_ORIENT	EMPTY	DOOR_ORIENT	EMPTY
DOOR_ORIENT	EMPTY	DOOR_ORIENT	EMPTY
DOOR_ORIENT	EMPTY	DOOR_ORIENT	EMPTY
EMPTY	EMPTY	DOOR_ORIENT	EMPTY
EMPTY	EMPTY	EMPTY	EMPTY
EMPTY	EMPTY	EMPTY	EMPTY
EMPTY	EMPTY	EMPTY	EMPTY
EMPTY	EMPTY	EMPTY	EMPTY
EMPTY	EMPTY	EMPTY	EMPTY
EMPTY	EMPTY	EMPTY	EMPTY
EMPTY	EMPTY	EMPTY	EMPTY
EMPTY	EMPTY	EMPTY	EMPTY
EMPTY	EMPTY	EMPTY	EMPTY
EMPTY	EMPTY	EMPTY	EMPTY
EMPTY	EMPTY	BOXES_ORIENT	EMPTY
EMPTY	EMPTY	BOXES_ORIENT	EMPTY
EMPTY	EMPTY	EMPTY	EMPTY
EMPTY	EMPTY	EMPTY	EMPTY
EMPTY	EMPTY	EMPTY	EMPTY
EMPTY	EMPTY	EMPTY	EMPTY
EMPTY	EMPTY	EMPTY	EMPTY
EMPTY	EMPTY	EMPTY	EMPTY
EMPTY	EMPTY	EMPTY	EMPTY
BOXES_ORIENT	EMPTY	EMPTY	EMPTY
BOXES_ORIENT	EMPTY	EMPTY	EMPTY
BOXES_ORIENT	EMPTY	BOXES_ORIENT	EMPTY
EMPTY	EMPTY	BOXES_ORIENT	EMPTY
EMPTY	EMPTY	BOXES_ORIENT	EMPTY
EMPTY	EMPTY	BOXES_ORIENT	EMPTY
EMPTY	EMPTY	EMPTY	EMPTY
EMPTY	EMPTY	EMPTY	EMPTY
EMPTY	EMPTY	EMPTY	EMPTY
EMPTY	EMPTY	EMPTY	EMPTY
EMPTY	EMPTY	EMPTY	EMPTY
EMPTY	EMPTY	EMPTY	EMPTY
EMPTY	EMPTY	DOOR_ORIENT	EMPTY
EMPTY	EMPTY	DOOR_ORIENT	EMPTY
EMPTY	EMPTY	DOOR_ORIENT	EMPTY
EMPTY	EMPTY	DOOR_ORIENT	EMPTY
EMPTY	EMPTY	DOOR_ORIENT	EMPTY
EMPTY	EMPTY	DOOR_ORIENT	EMPTY
EMPTY	EMPTY	DOOR_ORIENT	EMPTY
EMPTY	EMPTY	DOOR_ORIENT	EMPTY
EMPTY	EMPTY	DOOR_ORIENT	EMPTY
EMPTY	EMPTY	DOOR_ORIENT	EMPTY
EMPTY	EMPTY	DOOR_ORIENT	EMPTY
DOOR_ORIENT	EMPTY	DOOR_ORIENT	EMPTY
DOOR_ORIENT	EMPTY	DOOR_ORIENT	EMPTY
DOOR_ORIENT	EMPTY	DOOR_ORIENT	EMPTY
DOOR_ORIENT	EMPTY	DOOR_ORIENT	EMPTY
DOOR_ORIENT	EMPTY	DOOR_ORIENT	EMPTY
DOOR_ORIENT	EMPTY	DOOR_ORIENT	EMPTY
DOOR_ORIENT	EMPTY	DOOR_ORIENT	EMPTY
DOOR_ORIENT	EMPTY	DOOR_ORIENT	EMPTY
DOOR_ORIENT	EMPTY	DOOR_ORIENT	EMPTY
DOOR_ORIENT	EMPTY	DOOR_ORIENT	EMPTY
DOOR_ORIENT	EMPTY	DOOR_ORIENT	EMPTY
DOOR_ORIENT	EMPTY	DOOR_ORIENT	EMPTY
DOOR_ORIENT	EMPTY	DOOR_ORIENT	EMPTY
DOOR_ORIENT	EMPTY	DOOR_ORIENT	EMPTY
DOOR_ORIENT	EMPTY	DOOR_ORIENT	EMPTY
DOOR_ORIENT	EMPTY	DOOR_ORIENT	EMPTY
DOOR_ORIENT	EMPTY	DOOR_ORIENT	EMPTY
DOOR_ORIENT	EMPTY	DOOR_ORIENT	EMPTY
DOOR_ORIENT	EMPTY	DOOR_ORIENT	EMPTY
DOOR_ORIENT	EMPTY	DOOR_ORIENT	EMPTY
DOOR_ORIENT	EMPTY	DOOR_ORIENT	EMPTY
DOOR_ORIENT	EMPTY	DOOR_ORIENT	EMPTY
DOOR_ORIENT	EMPTY	DOOR_ORIENT	EMPTY
DOOR_ORIENT	EMPTY	DOOR_ORIENT	EMPTY
DOOR_ORIENT	EMPTY	DOOR_ORIENT	EMPTY
DOOR_ORIENT	EMPTY	DOOR_ORIENT	EMPTY
DOOR_ORIENT	EMPTY	DOOR_ORIENT	EMPTY
DOOR_ORIENT	EMPTY	DOOR_ORIENT	EMPTY
DOOR_ORIENT	EMPTY	DOOR_ORIENT	EMPTY
DOOR_ORIENT	EMPTY	DOOR_ORIENT	EMPTY
DOOR_ORIENT	EMPTY	DOOR_ORIENT	EMPTY
DOOR_ORIENT	EMPTY	DOOR_ORIENT	EMPTY
DOOR_ORIENT	EMPTY	DOOR_ORIENT	EMPTY
DOOR_ORIENT	EMPTY	DOOR_ORIENT	EMPTY
DOOR_ORIENT	EMPTY	DOOR_ORIENT	EMPTY
DOOR_ORIENT	EMPTY	DOOR_ORIENT	EMPTY
DOOR_ORIENT	EMPTY	DOOR_ORIENT	EMPTY
DOOR_ORIENT	EMPTY	DOOR_ORIENT	EMPTY
DOOR_ORIENT	EMPTY	DOOR_ORIENT	EMPTY
DOOR_ORIENT	EMPTY	DOOR_ORIENT	EMPTY
DOOR_ORIENT	EMPTY	DOOR_ORIENT	EMPTY
DOOR_ORIENT	EMPTY	DOOR_ORIENT	EMPTY
DOOR_ORIENT	EMPTY	DOOR_ORIENT	EMPTY
DOOR_ORIENT	EMPTY	DOOR_ORIENT	EMPTY
DOOR_ORIENT	EMPTY	DOOR_ORIENT	EMPTY
DOOR_ORIENT	EMPTY	DOOR_ORIENT	EMPTY
DOOR_ORIENT	EMPTY	DOOR_ORIENT	EMPTY
DOOR_ORIENT	EMPTY	DOOR_ORIENT	EMPTY
DOOR_ORIENT	EMPTY	DOOR_ORIENT	EMPTY
DOOR_ORIENT	EMPTY	DOOR_ORIENT	EMPTY
DOOR_ORIENT	EMPTY	DOOR_ORIENT	EMPTY
DOOR_ORIENT	EMPTY	DOOR_ORIENT	EMPTY
DOOR_ORIENT	EMPTY	DOOR_ORIENT	EMPTY
DOOR_ORIENT	EMPTY	DOOR_ORIENT	EMPTY
DOOR_ORIENT	EMPTY	DOOR_ORIENT	EMPTY
DOOR_ORIENT	EMPTY	DOOR_ORIENT	EMPTY
DOOR_ORIENT	EMPTY	DOOR_ORIENT	EMPTY
DOOR_ORIENT	EMPTY	DOOR_ORIENT	EMPTY
DOOR_ORIENT	EMPTY	DOOR_ORIENT	EMPTY
DOOR_ORIENT	EMPTY	DOOR_ORIENT	EMPTY
DOOR_ORIENT	EMPTY	DOOR_ORIENT	EMPTY
DOOR_ORIENT	EMPTY	DOOR_ORIENT	EMPTY
DOOR_ORIENT	EMPTY	DOOR_ORIENT	EMPTY
DOOR_ORIENT	EMPTY	DOOR_ORIENT	EMPTY
DOOR_ORIENT	EMPTY	DOOR_ORIENT	EMPTY
DOOR_ORIENT	EMPTY	DOOR_ORIENT	EMPTY
DOOR_ORIENT	EMPTY	DOOR_ORIENT	EMPTY
DOOR_ORIENT	EMPTY	DOOR_ORIENT	EMPTY
DOOR_ORIENT	EMPTY	DOOR_ORIENT	EMPTY
DOOR_ORIENT	EMPTY	DOOR_ORIENT	EMPTY
DOOR_ORIENT	EMPTY	DOOR_ORIENT	EMPTY
DOOR_ORIENT	EMPTY	DOOR_ORIENT	EMPTY
DOOR_ORIENT	EMPTY	DOOR_ORIENT	EMPTY
DOOR_ORIENT	EMPTY	DOOR_ORIENT	EMPTY
DOOR_ORIENT	EMPTY	DOOR_ORIENT	EMPTY
DOOR_ORIENT	EMPTY	DOOR_ORIENT	EMPTY
DOOR_ORIENT	EMPTY	DOOR_ORIENT	EMPTY
DOOR_ORIENT	EMPTY	DOOR_ORIENT	EMPTY
DOOR_ORIENT	EMPTY	DOOR_ORIENT	EMPTY
DOOR_ORIENT	EMPTY	DOOR_ORIENT	EMPTY
DOOR_ORIENT	EMPTY	DOOR_ORIENT	EMPTY
DOOR_ORIENT	EMPTY	DOOR_ORIENT	EMPTY
DOOR_ORIENT	EMPTY	DOOR_ORIENT	EMPTY
DOOR_ORIENT	EMPTY	DOOR_ORIENT	EMPTY
DOOR_ORIENT	EMPTY	DOOR_ORIENT	EMPTY
DOOR_ORIENT	EMPTY	DOOR_ORIENT	EMPTY
DOOR_ORIENT	EMPTY	DOOR_ORIENT	EMPTY
DOOR_ORIENT	EMPTY	DOOR_ORIENT	EMPTY
DOOR_ORIENT	EMPTY	DOOR_ORIENT	EMPTY
DOOR_ORIENT	EMPTY	DOOR_ORIENT	EMPTY
DOOR_ORIENT	EMPTY	DOOR_ORIENT	EMPTY
DOOR_ORIENT	EMPTY	DOOR_ORIENT	EMPTY
DOOR_ORIENT	EMPTY	DOOR_ORIENT	EMPTY
DOOR_ORIENT	EMPTY	DOOR_ORIENT	EMPTY
DOOR_ORIENT	EMPTY	DOOR_ORIENT	EMPTY
DOOR_ORIENT	EMPTY	DOOR_ORIENT	EMPTY
DOOR_ORIENT	EMPTY	DOOR_ORIENT	EMPTY
DOOR_ORIENT	EMPTY	DOOR_ORIENT	EMPTY
DOOR_ORIENT	EMPTY	DOOR_ORIENT	EMPTY
DOOR_ORIENT	EMPTY	DOOR_ORIENT	EMPTY
DOOR_ORIENT	EMPTY	DOOR_ORIENT	EMPTY
DOOR_ORIENT	EMPTY	DOOR_ORIENT	EMPTY
DOOR_ORIENT	EMPTY	DOOR_ORIENT	EMPTY
DOOR_ORIENT	EMPTY	DOOR_ORIENT	EMPTY
DOOR_ORIENT	EMPTY	DOOR_ORIENT	EMPTY
DOOR_ORIENT	EMPTY	DOOR_ORIENT	EMPTY
DOOR_ORIENT	EMPTY	DOOR_ORIENT	EMPTY
DOOR_ORIENT	EMPTY	DOOR_ORIENT	EMPTY
DOOR_ORIENT	EMPTY	DOOR_ORIENT	EMPTY
DOOR_ORIENT	EMPTY	DOOR_ORIENT	EMPTY
DOOR_ORIENT	EMPTY	DOOR_ORIENT	EMPTY
DOOR_ORIENT	EMPTY	DOOR_ORIENT	EMPTY
DOOR_ORIENT	EMPTY	DOOR_ORIENT	EMPTY
DOOR_ORIENT	EMPTY	DOOR_ORIENT	EMPTY
DOOR_ORIENT	EMPTY	DOOR_ORIENT	EMPTY
DOOR_ORIENT	EMPTY	DOOR_ORIENT	EMPTY
DOOR_ORIENT	EMPTY	DOOR_ORIENT	EMPTY
DOOR_ORIENT	EMPTY	DOOR_ORIENT	EMPTY
DOOR_ORIENT	EMPTY	DOOR_ORIENT	EMPTY
DOOR_ORIENT	EMPTY	DOOR_ORIENT	EMPTY
DOOR_ORIENT	EMPTY	DOOR_ORIENT	EMPTY
DOOR_ORIENT	EMPTY	DOOR_ORIENT	EMPTY
DOOR_ORIENT	EMPTY	DOOR_ORIENT	EMPTY
DOOR_ORIENT	EMPTY	DOOR_ORIENT	EMPTY
DOOR_ORIENT	EMPTY	DOOR_ORIENT	EMPTY
DOOR_ORIENT	EMPTY	DOOR_ORIENT	EMPTY
DOOR_ORIENT	EMPTY	DOOR_ORIENT	EMPTY
DOOR_ORIENT	EMPTY	DOOR_ORIENT	EMPTY
DOOR_ORIENT	EMPTY	DOOR_ORIENT	EMPTY
DOOR_ORIENT	EMPTY	DOOR_ORIENT	EMPTY
DOOR_ORIENT	EMPTY	DOOR_ORIENT	EMPTY
DOOR_ORIENT	EMPTY	DOOR_ORIENT	EMPTY
DOOR_ORIENT	EMPTY	DOOR_ORIENT	EMPTY
DOOR_ORIENT	EMPTY	DOOR_ORIENT	EMPTY
DOOR_ORIENT	EMPTY	DOOR_ORIENT	EMPTY
DOOR_ORIENT	EMPTY	DOOR_ORIENT	EMPTY
DOOR_ORIENT	EMPTY	DOOR_ORIENT	EMPTY
DOOR_ORIENT	EMPTY	DOOR_ORIENT	EMPTY
DOOR_ORIENT	EMPTY	DOOR_ORIENT	EMPTY
DOOR_ORIENT	EMPTY	DOOR_ORIENT	EMPTY
DOOR_ORIENT	EMPTY	DOOR_ORIENT	EMPTY
DOOR_ORIENT	EMPTY	DOOR_ORIENT	EMPTY
DOOR_ORIENT	EMPTY	DOOR_ORIENT	EMPTY
DOOR_ORIENT	EMPTY	DOOR_ORIENT	EMPTY
DOOR_ORIENT	EMPTY	DOOR_ORIENT	EMPTY
DOOR_ORIENT	EMPTY	DOOR_ORIENT	EMPTY
DOOR_ORIENT	EMPTY	DOOR_ORIENT	EMPTY
DOOR_ORIENT	EMPTY	DOOR_ORIENT	EMPTY
DOOR_ORIENT	EMPTY	DOOR_ORIENT	EMPTY
DOOR_ORIENT	EMPTY	DOOR_ORIENT	EMPTY
DOOR_ORIENT	EMPTY	DOOR_ORIENT	EMPTY
DOOR_ORIENT	EMPTY	DOOR_ORIENT	EMPTY
DOOR_ORIENT	EMPTY	DOOR_ORIENT	EMPTY
DOOR_ORIENT	EMPTY	DOOR_ORIENT	EMPTY
DOOR_ORIENT	EMPTY	DOOR_ORIENT	EMPTY
DOOR_ORIENT	EMPTY	DOOR_ORIENT	EMPTY
DOOR_ORIENT	EMPTY	DOOR_ORIENT	EMPTY
DOOR_ORIENT	EMPTY	DOOR_ORIENT	EMPTY
DOOR_ORIENT	EMPTY	DOOR_ORIENT	EMPTY
DOOR_ORIENT	EMPTY	DOOR_ORIENT	EMPTY
DOOR_ORIENT	EMPTY	DOOR_ORIENT	EMPTY
DOOR_ORIENT	EMPTY	DOOR_ORIENT	EMPTY
DOOR_ORIENT	EMPTY	DOOR_ORIENT	EMPTY
DOOR_ORIENT	EMPTY	DOOR_ORIENT	EMPTY
DOOR_ORIENT	EMPTY	DOOR_ORIENT	EMPTY
DOOR_ORIENT	EMPTY	DOOR_ORIENT	EMPTY
DOOR_ORIENT	EMPTY	DOOR_ORIENT	EMPTY
DOOR_ORIENT	EMPTY	DOOR_ORIENT	EMPTY
DOOR_ORIENT	EMPTY	DOOR_ORIENT	EMPTY
DOOR_ORIENT	EMPTY	DOOR_ORIENT	EMPTY
DOOR_ORIENT	EMPTY	DOOR_ORIENT	EMPTY
DOOR_ORIENT	EMPTY	DOOR_ORIENT	EMPTY
DOOR_ORIENT	EMPTY	DOOR_ORIENT	EMPTY
DOOR_ORIENT	EMPTY	DOOR_ORIENT	EMPTY
DOOR_ORIENT	EMPTY	DOOR_ORIENT	EMPTY
DOOR_ORIENT	EMPTY	DOOR_ORIENT	EMPTY
DOOR_ORIENT	EMPTY	DOOR_ORIENT	EMPTY
DOOR_ORIENT	EMPTY	DOOR_ORIENT	EMPTY
DOOR_ORIENT	EMPTY	DOOR_ORIENT	EMPTY
DOOR_ORIENT	EMPTY	DOOR_ORIENT	EMPTY
DOOR_ORIENT	EMPTY	DOOR_ORIENT	EMPTY
DOOR_ORIENT	EMPTY	DOOR_ORIENT	EMPTY
DOOR_ORIENT	EMPTY	DOOR_ORIENT	EMPTY
DOOR_ORIENT	EMPTY	DOOR_ORIENT	EMPTY
DOOR_ORIENT	EMPTY	DOOR_ORIENT	EMPTY
DOOR_ORIENT	EMPTY	DOOR_ORIENT	EMPTY
DOOR_ORIENT	EMPTY	DOOR_ORIENT	EMPTY
DOOR_ORIENT	EMPTY	DOOR_ORIENT	EMPTY
DOOR_ORIENT	EMPTY	DOOR_ORIENT	EMPTY
DOOR_ORIENT	EMPTY	DOOR_ORIENT	EMPTY
DOOR_ORIENT	EMPTY	DOOR_ORIENT	EMPTY
DOOR_ORIENT	EMPTY	DOOR_ORIENT	EMPTY
DOOR_ORIENT	EMPTY	DOOR_ORIENT	EMPTY
DOOR_ORIENT	EMPTY	DOOR_ORIENT	EMPTY
DOOR_ORIENT	EMPTY	DOOR_ORIENT	EMPTY
DOOR_ORIENT	EMPTY	DOOR_ORIENT	EMPTY
DOOR_ORIENT	EMPTY	DOOR_ORIENT	EMPTY
DOOR_ORIENT	EMPTY	DOOR_ORIENT	EMPTY
DOOR_ORIENT	EMPTY	DOOR_ORIENT	EMPTY
DOOR_ORIENT	EMPTY	DOOR_ORIENT	EMPTY
DOOR_ORIENT	EMPTY	DOOR_ORIENT	EMPTY
DOOR_ORIENT	EMPTY	DOOR_ORIENT	EMPTY
DOOR_ORIENT	EMPTY	DOOR_ORIENT	EMPTY
DOOR_ORIENT	EMPTY	DOOR_ORIENT	EMPTY
DOOR_ORIENT	EMPTY	DOOR_ORIENT	EMPTY
DOOR_ORIENT	EMPTY	DOOR_ORIENT	EMPTY
DOOR_ORIENT	EMPTY	DOOR_ORIENT	EMPTY
EMPTY	EMPTY	DOOR_ORIENT	EMPTY
EMPTY	EMPTY	DOOR_ORIENT	EMPTY
EMPTY	EMPTY	EMPTY	EMPTY
EMPTY	EMPTY	EMPTY	EMPTY
EMPTY	EMPTY	EMPTY	EMPTY
EMPTY	EMPTY	EMPTY	EMPTY
EMPTY	EMPTY	DOOR_ORIENT	EMPTY
EMPTY	EMPTY	DOOR_ORIENT	EMPTY
EMPTY	EMPTY	DOOR_ORIENT	EMPTY
EMPTY	EMPTY	DOOR_ORIENT	EMPTY
EMPTY	EMPTY	EMPTY	EMPTY
EMPTY	EMPTY	EMPTY	EMPTY
EMPTY	EMPTY	EMPTY	EMPTY
EMPTY	EMPTY	EMPTY	EMPTY
EMPTY	EMPTY	EMPTY	EMPTY
EMPTY	EMPTY	EMPTY	EMPTY
EMPTY	EMPTY	DOOR_ORIENT	EMPTY
EMPTY	EMPTY	DOOR_ORIENT	EMPTY
EMPTY	EMPTY	DOOR_ORIENT	EMPTY
EMPTY	EMPTY	DOOR_ORIENT	EMPTY
EMPTY	EMPTY	DOOR_ORIENT	EMPTY
EMPTY	EMPTY	DOOR_ORIENT	EMPTY
EMPTY	EMPTY	DOOR_ORIENT	EMPTY
EMPTY	EMPTY	DOOR_ORIENT	EMPTY
EMPTY	EMPTY	DOOR_ORIENT	EMPTY
EMPTY	EMPTY	DOOR_ORIENT	EMPTY
EMPTY	EMPTY	DOOR_ORIENT	EMPTY
EMPTY	EMPTY	DOOR_ORIENT	EMPTY
EMPTY	EMPTY	DOOR_ORIENT	EMPTY
EMPTY	EMPTY	DOOR_ORIENT	EMPTY
EMPTY	EMPTY	DOOR_ORIENT	EMPTY
EMPTY	EMPTY	DOOR_ORIENT	EMPTY
EMPTY	EMPTY	DOOR_ORIENT	EMPTY
EMPTY	EMPTY	DOOR_ORIENT	EMPTY
EMPTY	EMPTY	DOOR_ORIENT	EMPTY
EMPTY	EMPTY	EMPTY	EMPTY
EMPTY	EMPTY	EMPTY	EMPTY
EMPTY	EMPTY	EMPTY	EMPTY
EMPTY	EMPTY	EMPTY	EMPTY
EMPTY	EMPTY	EMPTY	EMPTY
EMPTY	EMPTY	EMPTY	EMPTY
EMPTY	EMPTY	EMPTY	EMPTY
EMPTY	EMPTY	EMPTY	EMPTY
EMPTY	EMPTY	EMPTY	EMPTY
EMPTY	EMPTY	EMPTY	EMPTY
EMPTY	EMPTY	EMPTY	EMPTY
EMPTY	EMPTY	EMPTY	EMPTY
EMPTY	EMPTY	EMPTY	EMPTY
EMPTY	EMPTY	EMPTY	EMPTY
EMPTY	EMPTY	EMPTY	EMPTY
EMPTY	EMPTY	EMPTY	EMPTY
EMPTY	EMPTY	EMPTY	EMPTY
EMPTY	EMPTY	EMPTY	EMPTY
EMPTY	EMPTY	EMPTY	EMPTY
EMPTY	EMPTY	EMPTY	EMPTY
EMPTY	EMPTY	EMPTY	EMPTY
EMPTY	EMPTY	EMPTY	EMPTY
EMPTY	EMPTY	EMPTY	EMPTY
EMPTY	EMPTY	EMPTY	EMPTY
EMPTY	EMPTY	EMPTY	EMPTY
EMPTY	EMPTY	EMPTY	EMPTY
EMPTY	EMPTY	EMPTY	EMPTY
EMPTY	EMPTY	EMPTY	EMPTY
EMPTY	EMPTY	EMPTY	EMPTY
EMPTY	EMPTY	EMPTY	EMPTY
EMPTY	EMPTY	EMPTY	EMPTY
EMPTY	EMPTY	EMPTY	EMPTY
EMPTY	EMPTY	EMPTY	EMPTY
EMPTY	EMPTY	EMPTY	EMPTY
EMPTY	EMPTY	EMPTY	EMPTY
EMPTY	EMPTY	EMPTY	EMPTY
EMPTY	EMPTY	EMPTY	EMPTY
EMPTY	EMPTY	EMPTY	EMPTY
EMPTY	EMPTY	EMPTY	EMPTY
EMPTY	EMPTY	EMPTY	EMPTY
EMPTY	EMPTY	EMPTY	EMPTY
EMPTY	EMPTY	EMPTY	EMPTY
EMPTY	EMPTY	EMPTY	EMPTY
EMPTY	EMPTY	EMPTY	EMPTY
EMPTY	EMPTY	EMPTY	EMPTY
EMPTY	EMPTY	EMPTY	EMPTY
EMPTY	EMPTY	EMPTY	EMPTY
EMPTY	EMPTY	EMPTY	EMPTY
EMPTY	EMPTY	EMPTY	EMPTY
EMPTY	EMPTY	EMPTY	EMPTY
EMPTY	EMPTY	EMPTY	EMPTY
EMPTY	EMPTY	EMPTY	EMPTY
EMPTY	EMPTY	EMPTY	EMPTY
EMPTY	EMPTY	EMPTY	EMPTY
EMPTY	EMPTY	EMPTY	EMPTY
EMPTY	EMPTY	EMPTY	EMPTY
EMPTY	EMPTY	EMPTY	EMPTY
EMPTY	EMPTY	EMPTY	EMPTY
EMPTY	EMPTY	EMPTY	EMPTY
EMPTY	EMPTY	EMPTY	EMPTY
EMPTY	EMPTY	EMPTY	EMPTY
EMPTY	EMPTY	EMPTY	EMPTY
EMPTY	EMPTY	EMPTY	EMPTY
EMPTY	EMPTY	EMPTY	EMPTY
EMPTY	EMPTY	EMPTY	EMPTY
EMPTY	EMPTY	EMPTY	EMPTY
EMPTY	EMPTY	EMPTY	EMPTY
EMPTY	EMPTY	EMPTY	EMPTY
EMPTY	EMPTY	EMPTY	EMPTY
EMPTY	EMPTY	EMPTY	EMPTY
EMPTY	EMPTY	EMPTY	EMPTY
EMPTY	EMPTY	EMPTY	EMPTY
EMPTY	EMPTY	EMPTY	EMPTY
EMPTY	EMPTY	EMPTY	EMPTY
EMPTY	EMPTY	EMPTY	EMPTY
EMPTY	EMPTY	EMPTY	EMPTY
EMPTY	EMPTY	EMPTY	EMPTY
EMPTY	EMPTY	EMPTY	EMPTY
EMPTY	EMPTY	EMPTY	EMPTY
EMPTY	EMPTY	EMPTY	EMPTY
EMPTY	EMPTY	EMPTY	EMPTY
EMPTY	EMPTY	EMPTY	EMPTY
EMPTY	EMPTY	EMPTY	EMPTY
EMPTY	EMPTY	EMPTY	EMPTY
EMPTY	EMPTY	EMPTY	EMPTY
EMPTY	EMPTY	EMPTY	EMPTY
EMPTY	EMPTY	EMPTY	EMPTY
EMPTY	EMPTY	EMPTY	EMPTY
EMPTY	EMPTY	EMPTY	EMPTY
EMPTY	EMPTY	EMPTY	EMPTY
EMPTY	EMPTY	EMPTY	EMPTY
EMPTY	EMPTY	EMPTY	EMPTY
EMPTY	EMPTY	EMPTY	EMPTY
EMPTY	EMPTY	EMPTY	EMPTY
EMPTY	EMPTY	EMPTY	EMPTY
EMPTY	EMPTY	EMPTY	EMPTY
EMPTY	EMPTY	EMPTY	EMPTY
EMPTY	EMPTY	EMPTY	EMPTY
EMPTY	EMPTY	EMPTY	EMPTY
EMPTY	EMPTY	EMPTY	EMPTY
EMPTY	EMPTY	EMPTY	EMPTY
EMPTY	EMPTY	EMPTY	EMPTY
EMPTY	EMPTY	EMPTY	EMPTY
EMPTY	EMPTY	EMPTY	EMPTY
EMPTY	EMPTY	EMPTY	EMPTY
EMPTY	EMPTY	EMPTY	EMPTY
EMPTY	EMPTY	EMPTY	EMPTY
EMPTY	EMPTY	EMPTY	EMPTY
EMPTY	EMPTY	EMPTY	EMPTY
EMPTY	EMPTY	EMPTY	EMPTY
EMPTY	EMPTY	EMPTY	EMPTY
EMPTY	EMPTY	EMPTY	EMPTY
EMPTY	EMPTY	EMPTY	EMPTY
EMPTY	EMPTY	EMPTY	EMPTY
EMPTY	EMPTY	EMPTY	EMPTY
EMPTY	EMPTY	EMPTY	EMPTY
EMPTY	EMPTY	EMPTY	EMPTY
EMPTY	EMPTY	EMPTY	EMPTY
EMPTY	EMPTY	EMPTY	EMPTY
EMPTY	EMPTY	EMPTY	EMPTY
EMPTY	EMPTY	EMPTY	EMPTY
EMPTY	EMPTY	EMPTY	EMPTY
EMPTY	EMPTY	EMPTY	EMPTY
EMPTY	EMPTY	EMPTY	EMPTY
EMPTY	EMPTY	EMPTY	EMPTY
EMPTY	EMPTY	EMPTY	EMPTY
EMPTY	EMPTY	EMPTY	EMPTY
EMPTY	EMPTY	EMPTY	EMPTY
EMPTY	EMPTY	EMPTY	EMPTY
EMPTY	EMPTY	EMPTY	EMPTY
EMPTY	EMPTY	EMPTY	EMPTY
EMPTY	EMPTY	EMPTY	EMPTY
EMPTY	EMPTY	EMPTY	EMPTY
EMPTY	EMPTY	EMPTY	EMPTY
EMPTY	EMPTY	EMPTY	EMPTY
EMPTY	EMPTY	EMPTY	EMPTY
EMPTY	EMPTY	EMPTY	EMPTY
EMPTY	EMPTY	EMPTY	EMPTY
EMPTY	EMPTY	EMPTY	EMPTY
EMPTY	EMPTY	EMPTY	EMPTY
[truncated: 2,520 more rows]

## Sheet: Bambie interobserver
Ori_a	Int_a	Ori_b	Int_b
OW_ORIENT	EMPTY	OW_ORIENT	EMPTY
OW_ORIENT	EMPTY	OW_ORIENT	EMPTY
OW_ORIENT	EMPTY	OW_ORIENT	EMPTY
OW_ORIENT	OW_INTER	OW_ORIENT	OW_INTER
OW_ORIENT	OW_INTER	OW_ORIENT	OW_INTER
OW_ORIENT	OW_INTER	OW_ORIENT	OW_INTER
OW_ORIENT	OW_INTER	OW_ORIENT	OW_INTER
OW_ORIENT	OW_INTER	OW_ORIENT	OW_INTER
OW_ORIENT	OW_INTER	OW_ORIENT	OW_INTER
OW_ORIENT	OW_INTER	OW_ORIENT	OW_INTER
OW_ORIENT	OW_INTER	OW_ORIENT	OW_INTER
OW_ORIENT	OW_INTER	OW_ORIENT	OW_INTER
OW_ORIENT	OW_INTER	OW_ORIENT	OW_INTER
OW_ORIENT	OW_INTER	OW_ORIENT	OW_INTER
EMPTY	EMPTY	OW_ORIENT	OW_INTER
EMPTY	EMPTY	OW_ORIENT	OW_INTER
EMPTY	EMPTY	EMPTY	EMPTY
EMPTY	EMPTY	EMPTY	EMPTY
EMPTY	EMPTY	EMPTY	EMPTY
EMPTY	EMPTY	EMPTY	EMPTY
EMPTY	EMPTY	EMPTY	EMPTY
EMPTY	EMPTY	EMPTY	EMPTY
EMPTY	EMPTY	EMPTY	EMPTY
EMPTY	EMPTY	EMPTY	EMPTY
EMPTY	EMPTY	EMPTY	EMPTY
EMPTY	EMPTY	EMPTY	EMPTY
EMPTY	EMPTY	EMPTY	EMPTY
EMPTY	EMPTY	EMPTY	EMPTY
EMPTY	EMPTY	EMPTY	EMPTY
EMPTY	EMPTY	EMPTY	EMPTY
EMPTY	EMPTY	EMPTY	EMPTY
EMPTY	EMPTY	EMPTY	EMPTY
EMPTY	EMPTY	EMPTY	EMPTY
EMPTY	EMPTY	EMPTY	EMPTY
EMPTY	EMPTY	EMPTY	EMPTY
EMPTY	EMPTY	EMPTY	EMPTY
EMPTY	EMPTY	EMPTY	EMPTY
EMPTY	EMPTY	EMPTY	EMPTY
EMPTY	EMPTY	EMPTY	EMPTY
EMPTY	EMPTY	EMPTY	EMPTY
EMPTY	EMPTY	EMPTY	EMPTY
EMPTY	EMPTY	EMPTY	EMPTY
EMPTY	EMPTY	EMPTY	EMPTY
EMPTY	EMPTY	EMPTY	EMPTY
EMPTY	EMPTY	EMPTY	EMPTY
EMPTY	EMPTY	EMPTY	EMPTY
EMPTY	EMPTY	EMPTY	EMPTY
EMPTY	EMPTY	EMPTY	EMPTY
EMPTY	EMPTY	EMPTY	EMPTY
EMPTY	EMPTY	EMPTY	EMPTY
EMPTY	EMPTY	EMPTY	EMPTY
EMPTY	EMPTY	EMPTY	EMPTY
EMPTY	EMPTY	EMPTY	EMPTY
EMPTY	EMPTY	EMPTY	EMPTY
EMPTY	EMPTY	EMPTY	EMPTY
EMPTY	EMPTY	EMPTY	EMPTY
EMPTY	EMPTY	EMPTY	EMPTY
EMPTY	EMPTY	EMPTY	EMPTY
EMPTY	EMPTY	EMPTY	EMPTY
EMPTY	EMPTY	EMPTY	EMPTY
EMPTY	EMPTY	EMPTY	EMPTY
EMPTY	EMPTY	EMPTY	EMPTY
EMPTY	EMPTY	EMPTY	EMPTY
EMPTY	EMPTY	EMPTY	EMPTY
EMPTY	EMPTY	EMPTY	EMPTY
EMPTY	EMPTY	EMPTY	EMPTY
EMPTY	EMPTY	EMPTY	EMPTY
EMPTY	EMPTY	EMPTY	EMPTY
EMPTY	EMPTY	EMPTY	EMPTY
EMPTY	EMPTY	EMPTY	EMPTY
EMPTY	EMPTY	EMPTY	EMPTY
EMPTY	EMPTY	EMPTY	EMPTY
EMPTY	EMPTY	EMPTY	EMPTY
EMPTY	EMPTY	EMPTY	EMPTY
EMPTY	EMPTY	EMPTY	EMPTY
EMPTY	EMPTY	EMPTY	EMPTY
EMPTY	EMPTY	EMPTY	EMPTY
EMPTY	EMPTY	EMPTY	EMPTY
EMPTY	EMPTY	EMPTY	EMPTY
EMPTY	EMPTY	EMPTY	EMPTY
EMPTY	EMPTY	EMPTY	EMPTY
EMPTY	EMPTY	EMPTY	EMPTY
EMPTY	EMPTY	EMPTY	EMPTY
EMPTY	EMPTY	EMPTY	EMPTY
EMPTY	EMPTY	EMPTY	EMPTY
EMPTY	EMPTY	EMPTY	EMPTY
EMPTY	EMPTY	EMPTY	EMPTY
EMPTY	EMPTY	EMPTY	EMPTY
EMPTY	EMPTY	EMPTY	EMPTY
EMPTY	EMPTY	EMPTY	EMPTY
EMPTY	EMPTY	EMPTY	EMPTY
EMPTY	EMPTY	EMPTY	EMPTY
EMPTY	EMPTY	EMPTY	EMPTY
EMPTY	EMPTY	EMPTY	EMPTY
EMPTY	EMPTY	EMPTY	EMPTY
EMPTY	EMPTY	EMPTY	EMPTY
EMPTY	EMPTY	EMPTY	EMPTY
EMPTY	EMPTY	EMPTY	EMPTY
EMPTY	EMPTY	EMPTY	EMPTY
EMPTY	EMPTY	EMPTY	EMPTY
EMPTY	EMPTY	EMPTY	EMPTY
EMPTY	EMPTY	EMPTY	EMPTY
EMPTY	EMPTY	EMPTY	EMPTY
EMPTY	EMPTY	EMPTY	EMPTY
EMPTY	EMPTY	EMPTY	EMPTY
EMPTY	EMPTY	EMPTY	EMPTY
EMPTY	EMPTY	EMPTY	EMPTY
EMPTY	EMPTY	EMPTY	EMPTY
EMPTY	EMPTY	EMPTY	EMPTY
EMPTY	EMPTY	EMPTY	EMPTY
EMPTY	EMPTY	EMPTY	EMPTY
EMPTY	EMPTY	EMPTY	EMPTY
EMPTY	EMPTY	EMPTY	EMPTY
EMPTY	EMPTY	EMPTY	EMPTY
EMPTY	EMPTY	EMPTY	EMPTY
EMPTY	EMPTY	EMPTY	EMPTY
EMPTY	EMPTY	EMPTY	EMPTY
EMPTY	EMPTY	EMPTY	EMPTY
EMPTY	EMPTY	EMPTY	EMPTY
EMPTY	EMPTY	EMPTY	EMPTY
EMPTY	EMPTY	EMPTY	EMPTY
EMPTY	EMPTY	EMPTY	EMPTY
EMPTY	EMPTY	EMPTY	EMPTY
EMPTY	EMPTY	EMPTY	EMPTY
EMPTY	EMPTY	EMPTY	EMPTY
EMPTY	EMPTY	EMPTY	EMPTY
EMPTY	EMPTY	EMPTY	EMPTY
EMPTY	EMPTY	EMPTY	EMPTY
EMPTY	EMPTY	EMPTY	EMPTY
EMPTY	EMPTY	EMPTY	EMPTY
EMPTY	EMPTY	EMPTY	EMPTY
EMPTY	EMPTY	EMPTY	EMPTY
EMPTY	EMPTY	EMPTY	EMPTY
EMPTY	EMPTY	EMPTY	EMPTY
EMPTY	EMPTY	EMPTY	EMPTY
EMPTY	EMPTY	EMPTY	EMPTY
EMPTY	EMPTY	EMPTY	EMPTY
EMPTY	EMPTY	EMPTY	EMPTY
EMPTY	EMPTY	EMPTY	EMPTY
EMPTY	EMPTY	EMPTY	EMPTY
EMPTY	EMPTY	EMPTY	EMPTY
EMPTY	EMPTY	EMPTY	EMPTY
EMPTY	EMPTY	EMPTY	EMPTY
EMPTY	EMPTY	EMPTY	EMPTY
EMPTY	EMPTY	EMPTY	EMPTY
EMPTY	EMPTY	EMPTY	EMPTY
EMPTY	EMPTY	EMPTY	EMPTY
EMPTY	EMPTY	EMPTY	EMPTY
EMPTY	EMPTY	EMPTY	EMPTY
EMPTY	EMPTY	EMPTY	EMPTY
EMPTY	EMPTY	EMPTY	EMPTY
EMPTY	EMPTY	EMPTY	EMPTY
EMPTY	EMPTY	EMPTY	EMPTY
EMPTY	EMPTY	EMPTY	EMPTY
EMPTY	EMPTY	EMPTY	EMPTY
EMPTY	EMPTY	EMPTY	EMPTY
EMPTY	EMPTY	EMPTY	EMPTY
EMPTY	EMPTY	EMPTY	EMPTY
EMPTY	EMPTY	EMPTY	EMPTY
EMPTY	EMPTY	BOXES_ORIENT	EMPTY
EMPTY	EMPTY	BOXES_ORIENT	EMPTY
EMPTY	EMPTY	BOXES_ORIENT	EMPTY
EMPTY	EMPTY	BOXES_ORIENT	EMPTY
BOXES_ORIENT	EMPTY	BOXES_ORIENT	EMPTY
BOXES_ORIENT	EMPTY	BOXES_ORIENT	EMPTY
BOXES_ORIENT	BOXES_INTERAC	BOXES_ORIENT	EMPTY
BOXES_ORIENT	BOXES_INTERAC	BOXES_ORIENT	EMPTY
BOXES_ORIENT	BOXES_INTERAC	BOXES_ORIENT	EMPTY
BOXES_ORIENT	BOXES_INTERAC	BOXES_ORIENT	EMPTY
BOXES_ORIENT	BOXES_INTERAC	BOXES_ORIENT	EMPTY
BOXES_ORIENT	BOXES_INTERAC	BOXES_ORIENT	EMPTY
BOXES_ORIENT	BOXES_INTERAC	BOXES_ORIENT	EMPTY
BOXES_ORIENT	BOXES_INTERAC	BOXES_ORIENT	EMPTY
BOXES_ORIENT	BOXES_INTERAC	BOXES_ORIENT	EMPTY
BOXES_ORIENT	BOXES_INTERAC	BOXES_ORIENT	EMPTY
BOXES_ORIENT	BOXES_INTERAC	BOXES_ORIENT	EMPTY
BOXES_ORIENT	BOXES_INTERAC	BOXES_ORIENT	EMPTY
BOXES_ORIENT	BOXES_INTERAC	BOXES_ORIENT	EMPTY
BOXES_ORIENT	BOXES_INTERAC	BOXES_ORIENT	EMPTY
BOXES_ORIENT	BOXES_INTERAC	BOXES_ORIENT	EMPTY
BOXES_ORIENT	BOXES_INTERAC	BOXES_ORIENT	EMPTY
BOXES_ORIENT	BOXES_INTERAC	BOXES_ORIENT	EMPTY
BOXES_ORIENT	BOXES_INTERAC	BOXES_ORIENT	EMPTY
BOXES_ORIENT	BOXES_INTERAC	BOXES_ORIENT	EMPTY
BOXES_ORIENT	BOXES_INTERAC	BOXES_ORIENT	EMPTY
BOXES_ORIENT	BOXES_INTERAC	BOXES_ORIENT	EMPTY
BOXES_ORIENT	BOXES_INTERAC	BOXES_ORIENT	EMPTY
BOXES_ORIENT	BOXES_INTERAC	BOXES_ORIENT	EMPTY
BOXES_ORIENT	BOXES_INTERAC	BOXES_ORIENT	BOXES_INTERAC
BOXES_ORIENT	BOXES_INTERAC	BOXES_ORIENT	BOXES_INTERAC
BOXES_ORIENT	BOXES_INTERAC	BOXES_ORIENT	BOXES_INTERAC
BOXES_ORIENT	BOXES_INTERAC	BOXES_ORIENT	BOXES_INTERAC
BOXES_ORIENT	BOXES_INTERAC	BOXES_ORIENT	BOXES_INTERAC
BOXES_ORIENT	BOXES_INTERAC	EMPTY	EMPTY
BOXES_ORIENT	BOXES_INTERAC	BOXES_ORIENT	EMPTY
BOXES_ORIENT	BOXES_INTERAC	BOXES_ORIENT	EMPTY
BOXES_ORIENT	BOXES_INTERAC	BOXES_ORIENT	EMPTY
BOXES_ORIENT	BOXES_INTERAC	BOXES_ORIENT	EMPTY
BOXES_ORIENT	BOXES_INTERAC	BOXES_ORIENT	EMPTY
BOXES_ORIENT	BOXES_INTERAC	BOXES_ORIENT	EMPTY
BOXES_ORIENT	BOXES_INTERAC	BOXES_ORIENT	EMPTY
BOXES_ORIENT	BOXES_INTERAC	BOXES_ORIENT	EMPTY
BOXES_ORIENT	BOXES_INTERAC	BOXES_ORIENT	EMPTY
BOXES_ORIENT	BOXES_INTERAC	BOXES_ORIENT	EMPTY
BOXES_ORIENT	BOXES_INTERAC	BOXES_ORIENT	EMPTY
BOXES_ORIENT	BOXES_INTERAC	BOXES_ORIENT	EMPTY
BOXES_ORIENT	BOXES_INTERAC	BOXES_ORIENT	EMPTY
BOXES_ORIENT	BOXES_INTERAC	BOXES_ORIENT	EMPTY
BOXES_ORIENT	BOXES_INTERAC	BOXES_ORIENT	EMPTY
BOXES_ORIENT	BOXES_INTERAC	BOXES_ORIENT	EMPTY
BOXES_ORIENT	BOXES_INTERAC	BOXES_ORIENT	EMPTY
BOXES_ORIENT	BOXES_INTERAC	BOXES_ORIENT	EMPTY
BOXES_ORIENT	BOXES_INTERAC	BOXES_ORIENT	EMPTY
BOXES_ORIENT	BOXES_INTERAC	BOXES_ORIENT	EMPTY
BOXES_ORIENT	BOXES_INTERAC	BOXES_ORIENT	EMPTY
BOXES_ORIENT	BOXES_INTERAC	BOXES_ORIENT	EMPTY
BOXES_ORIENT	BOXES_INTERAC	BOXES_ORIENT	BOXES_INTERAC
BOXES_ORIENT	BOXES_INTERAC	BOXES_ORIENT	BOXES_INTERAC
BOXES_ORIENT	BOXES_INTERAC	BOXES_ORIENT	BOXES_INTERAC
BOXES_ORIENT	BOXES_INTERAC	BOXES_ORIENT	BOXES_INTERAC
BOXES_ORIENT	BOXES_INTERAC	BOXES_ORIENT	BOXES_INTERAC
BOXES_ORIENT	BOXES_INTERAC	BOXES_ORIENT	BOXES_INTERAC
BOXES_ORIENT	BOXES_INTERAC	BOXES_ORIENT	BOXES_INTERAC
BOXES_ORIENT	BOXES_INTERAC	BOXES_ORIENT	BOXES_INTERAC
BOXES_ORIENT	BOXES_INTERAC	BOXES_ORIENT	BOXES_INTERAC
BOXES_ORIENT	BOXES_INTERAC	BOXES_ORIENT	BOXES_INTERAC
BOXES_ORIENT	BOXES_INTERAC	BOXES_ORIENT	BOXES_INTERAC
BOXES_ORIENT	BOXES_INTERAC	BOXES_ORIENT	BOXES_INTERAC
BOXES_ORIENT	BOXES_INTERAC	BOXES_ORIENT	BOXES_INTERAC
BOXES_ORIENT	BOXES_INTERAC	BOXES_ORIENT	BOXES_INTERAC
BOXES_ORIENT	BOXES_INTERAC	BOXES_ORIENT	BOXES_INTERAC
BOXES_ORIENT	BOXES_INTERAC	BOXES_ORIENT	BOXES_INTERAC
BOXES_ORIENT	BOXES_INTERAC	BOXES_ORIENT	BOXES_INTERAC
BOXES_ORIENT	BOXES_INTERAC	BOXES_ORIENT	BOXES_INTERAC
BOXES_ORIENT	BOXES_INTERAC	BOXES_ORIENT	BOXES_INTERAC
BOXES_ORIENT	BOXES_INTERAC	BOXES_ORIENT	BOXES_INTERAC
BOXES_ORIENT	BOXES_INTERAC	BOXES_ORIENT	BOXES_INTERAC
BOXES_ORIENT	BOXES_INTERAC	BOXES_ORIENT	EMPTY
BOXES_ORIENT	BOXES_INTERAC	BOXES_ORIENT	EMPTY
EMPTY	EMPTY	BOXES_ORIENT	EMPTY
EMPTY	EMPTY	EMPTY	EMPTY
EMPTY	EMPTY	EMPTY	EMPTY
EMPTY	EMPTY	EMPTY	EMPTY
EMPTY	EMPTY	EMPTY	EMPTY
BOXES_ORIENT	EMPTY	EMPTY	EMPTY
BOXES_ORIENT	EMPTY	EMPTY	EMPTY
BOXES_ORIENT	BOXES_INTERAC	EMPTY	EMPTY
EMPTY	EMPTY	BOXES_ORIENT	EMPTY
EMPTY	EMPTY	BOXES_ORIENT	EMPTY
EMPTY	EMPTY	EMPTY	EMPTY
EMPTY	EMPTY	EMPTY	EMPTY
BOXES_ORIENT	EMPTY	EMPTY	EMPTY
BOXES_ORIENT	EMPTY	EMPTY	EMPTY
BOXES_ORIENT	BOXES_INTERAC	BOXES_ORIENT	EMPTY
BOXES_ORIENT	BOXES_INTERAC	BOXES_ORIENT	EMPTY
BOXES_ORIENT	BOXES_INTERAC	BOXES_ORIENT	EMPTY
BOXES_ORIENT	BOXES_INTERAC	BOXES_ORIENT	EMPTY
BOXES_ORIENT	BOXES_INTERAC	BOXES_ORIENT	EMPTY
BOXES_ORIENT	EMPTY	BOXES_ORIENT	EMPTY
BOXES_ORIENT	EMPTY	BOXES_ORIENT	EMPTY
EMPTY	EMPTY	BOXES_ORIENT	EMPTY
EMPTY	EMPTY	EMPTY	EMPTY
EMPTY	EMPTY	EMPTY	EMPTY
BOXES_ORIENT	EMPTY	EMPTY	EMPTY
BOXES_ORIENT	EMPTY	EMPTY	EMPTY
EMPTY	EMPTY	BOXES_ORIENT	EMPTY
EMPTY	EMPTY	BOXES_ORIENT	EMPTY
EMPTY	EMPTY	EMPTY	EMPTY
EMPTY	EMPTY	EMPTY	EMPTY
EMPTY	EMPTY	EMPTY	EMPTY
EMPTY	EMPTY	EMPTY	EMPTY
EMPTY	EMPTY	EMPTY	EMPTY
EMPTY	EMPTY	EMPTY	EMPTY
EMPTY	EMPTY	EMPTY	EMPTY
EMPTY	EMPTY	EMPTY	EMPTY
EMPTY	EMPTY	EMPTY	EMPTY
EMPTY	EMPTY	EMPTY	EMPTY
EMPTY	EMPTY	EMPTY	EMPTY
BOXES_ORIENT	BOXES_INTERAC	EMPTY	EMPTY
BOXES_ORIENT	BOXES_INTERAC	EMPTY	EMPTY
BOXES_ORIENT	BOXES_INTERAC	BOXES_ORIENT	EMPTY
EMPTY	EMPTY	BOXES_ORIENT	EMPTY
EMPTY	EMPTY	BOXES_ORIENT	EMPTY
EMPTY	EMPTY	BOXES_ORIENT	EMPTY
EMPTY	EMPTY	EMPTY	EMPTY
EMPTY	EMPTY	EMPTY	EMPTY
EMPTY	EMPTY	EMPTY	EMPTY
EMPTY	EMPTY	EMPTY	EMPTY
EMPTY	EMPTY	EMPTY	EMPTY
EMPTY	EMPTY	EMPTY	EMPTY
EMPTY	EMPTY	EMPTY	EMPTY
EMPTY	EMPTY	EMPTY	EMPTY
EMPTY	EMPTY	EMPTY	EMPTY
EMPTY	EMPTY	EMPTY	EMPTY
EMPTY	EMPTY	EMPTY	EMPTY
EMPTY	EMPTY	EMPTY	EMPTY
EMPTY	EMPTY	EMPTY	EMPTY
EMPTY	EMPTY	EMPTY	EMPTY
EMPTY	EMPTY	EMPTY	EMPTY
EMPTY	EMPTY	EMPTY	EMPTY
EMPTY	EMPTY	EMPTY	EMPTY
EMPTY	EMPTY	EMPTY	EMPTY
EMPTY	EMPTY	EMPTY	EMPTY
EMPTY	EMPTY	EMPTY	EMPTY
EMPTY	EMPTY	EMPTY	EMPTY
EMPTY	EMPTY	EMPTY	EMPTY
EMPTY	EMPTY	EMPTY	EMPTY
EMPTY	EMPTY	EMPTY	EMPTY
EMPTY	EMPTY	EMPTY	EMPTY
EMPTY	EMPTY	EMPTY	EMPTY
EMPTY	EMPTY	EMPTY	EMPTY
EMPTY	EMPTY	EMPTY	EMPTY
EMPTY	EMPTY	EMPTY	EMPTY
EMPTY	EMPTY	EMPTY	EMPTY
EMPTY	EMPTY	EMPTY	EMPTY
EMPTY	EMPTY	EMPTY	EMPTY
EMPTY	EMPTY	EMPTY	EMPTY
EMPTY	EMPTY	EMPTY	EMPTY
EMPTY	EMPTY	EMPTY	EMPTY
EMPTY	EMPTY	EMPTY	EMPTY
EMPTY	EMPTY	EMPTY	EMPTY
EMPTY	EMPTY	EMPTY	EMPTY
EMPTY	EMPTY	EMPTY	EMPTY
EMPTY	EMPTY	EMPTY	EMPTY
EMPTY	EMPTY	EMPTY	EMPTY
EMPTY	EMPTY	EMPTY	EMPTY
EMPTY	EMPTY	EMPTY	EMPTY
EMPTY	EMPTY	EMPTY	EMPTY
EMPTY	EMPTY	EMPTY	EMPTY
EMPTY	EMPTY	EMPTY	EMPTY
EMPTY	EMPTY	EMPTY	EMPTY
EMPTY	EMPTY	EMPTY	EMPTY
EMPTY	EMPTY	EMPTY	EMPTY
EMPTY	EMPTY	EMPTY	EMPTY
EMPTY	EMPTY	EMPTY	EMPTY
EMPTY	EMPTY	EMPTY	EMPTY
EMPTY	EMPTY	EMPTY	EMPTY
EMPTY	EMPTY	EMPTY	EMPTY
EMPTY	EMPTY	EMPTY	EMPTY
EMPTY	EMPTY	EMPTY	EMPTY
EMPTY	EMPTY	EMPTY	EMPTY
EMPTY	EMPTY	EMPTY	EMPTY
EMPTY	EMPTY	EMPTY	EMPTY
EMPTY	EMPTY	EMPTY	EMPTY
EMPTY	EMPTY	EMPTY	EMPTY
EMPTY	EMPTY	EMPTY	EMPTY
EMPTY	EMPTY	EMPTY	EMPTY
EMPTY	EMPTY	EMPTY	EMPTY
EMPTY	EMPTY	EMPTY	EMPTY
EMPTY	EMPTY	EMPTY	EMPTY
EMPTY	EMPTY	EMPTY	EMPTY
EMPTY	EMPTY	EMPTY	EMPTY
EMPTY	EMPTY	EMPTY	EMPTY
EMPTY	EMPTY	EMPTY	EMPTY
EMPTY	EMPTY	EMPTY	EMPTY
EMPTY	EMPTY	EMPTY	EMPTY
EMPTY	EMPTY	EMPTY	EMPTY
EMPTY	EMPTY	EMPTY	EMPTY
EMPTY	EMPTY	EMPTY	EMPTY
EMPTY	EMPTY	EMPTY	EMPTY
EMPTY	EMPTY	EMPTY	EMPTY
EMPTY	EMPTY	EMPTY	EMPTY
EMPTY	EMPTY	EMPTY	EMPTY
EMPTY	EMPTY	EMPTY	EMPTY
EMPTY	EMPTY	EMPTY	EMPTY
EMPTY	EMPTY	EMPTY	EMPTY
EMPTY	EMPTY	EMPTY	EMPTY
EMPTY	EMPTY	EMPTY	EMPTY
EMPTY	EMPTY	EMPTY	EMPTY
EMPTY	EMPTY	EMPTY	EMPTY
EMPTY	EMPTY	EMPTY	EMPTY
EMPTY	EMPTY	EMPTY	EMPTY
EMPTY	EMPTY	EMPTY	EMPTY
EMPTY	EMPTY	EMPTY	EMPTY
EMPTY	EMPTY	EMPTY	EMPTY
EMPTY	EMPTY	EMPTY	EMPTY
EMPTY	EMPTY	EMPTY	EMPTY
EMPTY	EMPTY	EMPTY	EMPTY
EMPTY	EMPTY	EMPTY	EMPTY
EMPTY	EMPTY	EMPTY	EMPTY
EMPTY	EMPTY	EMPTY	EMPTY
EMPTY	EMPTY	EMPTY	EMPTY
EMPTY	EMPTY	EMPTY	EMPTY
EMPTY	EMPTY	EMPTY	EMPTY
EMPTY	EMPTY	EMPTY	EMPTY
EMPTY	EMPTY	EMPTY	EMPTY
EMPTY	EMPTY	EMPTY	EMPTY
EMPTY	EMPTY	EMPTY	EMPTY
EMPTY	EMPTY	EMPTY	EMPTY
EMPTY	EMPTY	EMPTY	EMPTY
EMPTY	EMPTY	EMPTY	EMPTY
EMPTY	EMPTY	EMPTY	EMPTY
EMPTY	EMPTY	EMPTY	EMPTY
EMPTY	EMPTY	EMPTY	EMPTY
EMPTY	EMPTY	EMPTY	EMPTY
EMPTY	EMPTY	EMPTY	EMPTY
EMPTY	EMPTY	EMPTY	EMPTY
EMPTY	EMPTY	EMPTY	EMPTY
EMPTY	EMPTY	EMPTY	EMPTY
EMPTY	EMPTY	EMPTY	EMPTY
EMPTY	EMPTY	EMPTY	EMPTY
EMPTY	EMPTY	EMPTY	EMPTY
EMPTY	EMPTY	EMPTY	EMPTY
EMPTY	EMPTY	EMPTY	EMPTY
EMPTY	EMPTY	EMPTY	EMPTY
EMPTY	EMPTY	EMPTY	EMPTY
EMPTY	EMPTY	EMPTY	EMPTY
EMPTY	EMPTY	EMPTY	EMPTY
EMPTY	EMPTY	EMPTY	EMPTY
EMPTY	EMPTY	EMPTY	EMPTY
EMPTY	EMPTY	EMPTY	EMPTY
EMPTY	EMPTY	EMPTY	EMPTY
EMPTY	EMPTY	EMPTY	EMPTY
EMPTY	EMPTY	EMPTY	EMPTY
EMPTY	EMPTY	EMPTY	EMPTY
EMPTY	EMPTY	EMPTY	EMPTY
EMPTY	EMPTY	EMPTY	EMPTY
EMPTY	EMPTY	EMPTY	EMPTY
EMPTY	EMPTY	EMPTY	EMPTY
EMPTY	EMPTY	EMPTY	EMPTY
EMPTY	EMPTY	EMPTY	EMPTY
EMPTY	EMPTY	EMPTY	EMPTY
EMPTY	EMPTY	EMPTY	EMPTY
EMPTY	EMPTY	EMPTY	EMPTY
EMPTY	EMPTY	EMPTY	EMPTY
EMPTY	EMPTY	EMPTY	EMPTY
EMPTY	EMPTY	EMPTY	EMPTY
EMPTY	EMPTY	EMPTY	EMPTY
EMPTY	EMPTY	EMPTY	EMPTY
EMPTY	EMPTY	EMPTY	EMPTY
EMPTY	EMPTY	EMPTY	EMPTY
EMPTY	EMPTY	EMPTY	EMPTY
EMPTY	EMPTY	EMPTY	EMPTY
EMPTY	EMPTY	EMPTY	EMPTY
EMPTY	EMPTY	EMPTY	EMPTY
EMPTY	EMPTY	EMPTY	EMPTY
EMPTY	EMPTY	EMPTY	EMPTY
EMPTY	EMPTY	EMPTY	EMPTY
EMPTY	EMPTY	EMPTY	EMPTY
EMPTY	EMPTY	EMPTY	EMPTY
EMPTY	EMPTY	EMPTY	EMPTY
EMPTY	EMPTY	EMPTY	EMPTY
EMPTY	EMPTY	EMPTY	EMPTY
EMPTY	EMPTY	EMPTY	EMPTY
EMPTY	EMPTY	EMPTY	EMPTY
EMPTY	EMPTY	EMPTY	EMPTY
EMPTY	EMPTY	EMPTY	EMPTY
EMPTY	EMPTY	EMPTY	EMPTY
EMPTY	EMPTY	EMPTY	EMPTY
EMPTY	EMPTY	EMPTY	EMPTY
EMPTY	EMPTY	EMPTY	EMPTY
EMPTY	EMPTY	EMPTY	EMPTY
EMPTY	EMPTY	EMPTY	EMPTY
EMPTY	EMPTY	EMPTY	EMPTY
EMPTY	EMPTY	EMPTY	EMPTY
EMPTY	EMPTY	EMPTY	EMPTY
EMPTY	EMPTY	EMPTY	EMPTY
EMPTY	EMPTY	EMPTY	EMPTY
EMPTY	EMPTY	EMPTY	EMPTY
EMPTY	EMPTY	EMPTY	EMPTY
EMPTY	EMPTY	EMPTY	EMPTY
EMPTY	EMPTY	EMPTY	EMPTY
EMPTY	EMPTY	EMPTY	EMPTY
EMPTY	EMPTY	EMPTY	EMPTY
EMPTY	EMPTY	EMPTY	EMPTY
EMPTY	EMPTY	EMPTY	EMPTY
EMPTY	EMPTY	EMPTY	EMPTY
EMPTY	EMPTY	EMPTY	EMPTY
EMPTY	EMPTY	EMPTY	EMPTY
EMPTY	EMPTY	EMPTY	EMPTY
EMPTY	EMPTY	EMPTY	EMPTY
EMPTY	EMPTY	EMPTY	EMPTY
EMPTY	EMPTY	EMPTY	EMPTY
EMPTY	EMPTY	EMPTY	EMPTY
EMPTY	EMPTY	EMPTY	EMPTY
EMPTY	EMPTY	EMPTY	EMPTY
EMPTY	EMPTY	EMPTY	EMPTY
EMPTY	EMPTY	EMPTY	EMPTY
EMPTY	EMPTY	EMPTY	EMPTY
EMPTY	EMPTY	EMPTY	EMPTY
EMPTY	EMPTY	EMPTY	EMPTY
EMPTY	EMPTY	EMPTY	EMPTY
EMPTY	EMPTY	EMPTY	EMPTY
EMPTY	EMPTY	EMPTY	EMPTY
EMPTY	EMPTY	EMPTY	EMPTY
EMPTY	EMPTY	EMPTY	EMPTY
EMPTY	EMPTY	EMPTY	EMPTY
EMPTY	EMPTY	EMPTY	EMPTY
EMPTY	EMPTY	EMPTY	EMPTY
EMPTY	EMPTY	EMPTY	EMPTY
EMPTY	EMPTY	EMPTY	EMPTY
EMPTY	EMPTY	EMPTY	EMPTY
EMPTY	EMPTY	EMPTY	EMPTY
EMPTY	EMPTY	EMPTY	EMPTY
EMPTY	EMPTY	EMPTY	EMPTY
EMPTY	EMPTY	EMPTY	EMPTY
EMPTY	EMPTY	EMPTY	EMPTY
EMPTY	EMPTY	EMPTY	EMPTY
EMPTY	EMPTY	EMPTY	EMPTY
EMPTY	EMPTY	EMPTY	EMPTY
EMPTY	EMPTY	EMPTY	EMPTY
EMPTY	EMPTY	EMPTY	EMPTY
EMPTY	EMPTY	EMPTY	EMPTY
EMPTY	EMPTY	EMPTY	EMPTY
EMPTY	EMPTY	EMPTY	EMPTY
EMPTY	EMPTY	EMPTY	EMPTY
EMPTY	EMPTY	EMPTY	EMPTY
EMPTY	EMPTY	EMPTY	EMPTY
EMPTY	EMPTY	EMPTY	EMPTY
EMPTY	EMPTY	EMPTY	EMPTY
EMPTY	EMPTY	EMPTY	EMPTY
EMPTY	EMPTY	EMPTY	EMPTY
EMPTY	EMPTY	EMPTY	EMPTY
EMPTY	EMPTY	EMPTY	EMPTY
EMPTY	EMPTY	EMPTY	EMPTY
EMPTY	EMPTY	EMPTY	EMPTY
EMPTY	EMPTY	EMPTY	EMPTY
EMPTY	EMPTY	EMPTY	EMPTY
EMPTY	EMPTY	EMPTY	EMPTY
EMPTY	EMPTY	EMPTY	EMPTY
EMPTY	EMPTY	EMPTY	EMPTY
EMPTY	EMPTY	EMPTY	EMPTY
EMPTY	EMPTY	EMPTY	EMPTY
EMPTY	EMPTY	EMPTY	EMPTY
EMPTY	EMPTY	EMPTY	EMPTY
EMPTY	EMPTY	EMPTY	EMPTY
EMPTY	EMPTY	EMPTY	EMPTY
EMPTY	EMPTY	EMPTY	EMPTY
EMPTY	EMPTY	EMPTY	EMPTY
EMPTY	EMPTY	EMPTY	EMPTY
EMPTY	EMPTY	EMPTY	EMPTY
EMPTY	EMPTY	EMPTY	EMPTY
EMPTY	EMPTY	EMPTY	EMPTY
EMPTY	EMPTY	EMPTY	EMPTY
EMPTY	EMPTY	EMPTY	EMPTY
EMPTY	EMPTY	EMPTY	EMPTY
EMPTY	EMPTY	EMPTY	EMPTY
EMPTY	EMPTY	EMPTY	EMPTY
EMPTY	EMPTY	EMPTY	EMPTY
EMPTY	EMPTY	EMPTY	EMPTY
EMPTY	EMPTY	EMPTY	EMPTY
EMPTY	EMPTY	EMPTY	EMPTY
EMPTY	EMPTY	EMPTY	EMPTY
EMPTY	EMPTY	EMPTY	EMPTY
EMPTY	EMPTY	EMPTY	EMPTY
EMPTY	EMPTY	EMPTY	EMPTY
EMPTY	EMPTY	EMPTY	EMPTY
EMPTY	EMPTY	EMPTY	EMPTY
EMPTY	EMPTY	EMPTY	EMPTY
EMPTY	EMPTY	EMPTY	EMPTY
EMPTY	EMPTY	EMPTY	EMPTY
EMPTY	EMPTY	EMPTY	EMPTY
EMPTY	EMPTY	EMPTY	EMPTY
EMPTY	EMPTY	EMPTY	EMPTY
EMPTY	EMPTY	EMPTY	EMPTY
EMPTY	EMPTY	EMPTY	EMPTY
EMPTY	EMPTY	EMPTY	EMPTY
EMPTY	EMPTY	EMPTY	EMPTY
EMPTY	EMPTY	EMPTY	EMPTY
EMPTY	EMPTY	EMPTY	EMPTY
EMPTY	EMPTY	EMPTY	EMPTY
EMPTY	EMPTY	EMPTY	EMPTY
EMPTY	EMPTY	EMPTY	EMPTY
EMPTY	EMPTY	EMPTY	EMPTY
EMPTY	EMPTY	EMPTY	EMPTY
EMPTY	EMPTY	EMPTY	EMPTY
EMPTY	EMPTY	EMPTY	EMPTY
EMPTY	EMPTY	EMPTY	EMPTY
EMPTY	EMPTY	EMPTY	EMPTY
EMPTY	EMPTY	EMPTY	EMPTY
EMPTY	EMPTY	EMPTY	EMPTY
EMPTY	EMPTY	EMPTY	EMPTY
EMPTY	EMPTY	EMPTY	EMPTY
EMPTY	EMPTY	EMPTY	EMPTY
EMPTY	EMPTY	EMPTY	EMPTY
EMPTY	EMPTY	EMPTY	EMPTY
EMPTY	EMPTY	EMPTY	EMPTY
EMPTY	EMPTY	EMPTY	EMPTY
EMPTY	EMPTY	EMPTY	EMPTY
EMPTY	EMPTY	EMPTY	EMPTY
EMPTY	EMPTY	EMPTY	EMPTY
EMPTY	EMPTY	EMPTY	EMPTY
EMPTY	EMPTY	EMPTY	EMPTY
EMPTY	EMPTY	EMPTY	EMPTY
EMPTY	EMPTY	EMPTY	EMPTY
EMPTY	EMPTY	EMPTY	EMPTY
EMPTY	EMPTY	EMPTY	EMPTY
EMPTY	EMPTY	EMPTY	EMPTY
EMPTY	EMPTY	EMPTY	EMPTY
EMPTY	EMPTY	EMPTY	EMPTY
EMPTY	EMPTY	EMPTY	EMPTY
EMPTY	EMPTY	EMPTY	EMPTY
EMPTY	EMPTY	EMPTY	EMPTY
EMPTY	EMPTY	EMPTY	EMPTY
EMPTY	EMPTY	EMPTY	EMPTY
EMPTY	EMPTY	EMPTY	EMPTY
EMPTY	EMPTY	EMPTY	EMPTY
EMPTY	EMPTY	EMPTY	EMPTY
EMPTY	EMPTY	EMPTY	EMPTY
EMPTY	EMPTY	EMPTY	EMPTY
EMPTY	EMPTY	EMPTY	EMPTY
EMPTY	EMPTY	EMPTY	EMPTY
EMPTY	EMPTY	EMPTY	EMPTY
EMPTY	EMPTY	EMPTY	EMPTY
EMPTY	EMPTY	EMPTY	EMPTY
EMPTY	EMPTY	EMPTY	EMPTY
EMPTY	EMPTY	EMPTY	EMPTY
EMPTY	EMPTY	EMPTY	EMPTY
EMPTY	EMPTY	EMPTY	EMPTY
EMPTY	EMPTY	EMPTY	EMPTY
EMPTY	EMPTY	EMPTY	EMPTY
EMPTY	EMPTY	EMPTY	EMPTY
EMPTY	EMPTY	EMPTY	EMPTY
EMPTY	EMPTY	EMPTY	EMPTY
EMPTY	EMPTY	EMPTY	EMPTY
EMPTY	EMPTY	EMPTY	EMPTY
EMPTY	EMPTY	EMPTY	EMPTY
EMPTY	EMPTY	EMPTY	EMPTY
EMPTY	EMPTY	EMPTY	EMPTY
EMPTY	EMPTY	EMPTY	EMPTY
EMPTY	EMPTY	EMPTY	EMPTY
EMPTY	EMPTY	EMPTY	EMPTY
EMPTY	EMPTY	EMPTY	EMPTY
EMPTY	EMPTY	EMPTY	EMPTY
EMPTY	EMPTY	EMPTY	EMPTY
EMPTY	EMPTY	EMPTY	EMPTY
EMPTY	EMPTY	EMPTY	EMPTY
EMPTY	EMPTY	EMPTY	EMPTY
EMPTY	EMPTY	EMPTY	EMPTY
EMPTY	EMPTY	EMPTY	EMPTY
EMPTY	EMPTY	EMPTY	EMPTY
EMPTY	EMPTY	EMPTY	EMPTY
EMPTY	EMPTY	EMPTY	EMPTY
EMPTY	EMPTY	EMPTY	EMPTY
EMPTY	EMPTY	EMPTY	EMPTY
EMPTY	EMPTY	EMPTY	EMPTY
EMPTY	EMPTY	EMPTY	EMPTY
EMPTY	EMPTY	EMPTY	EMPTY
EMPTY	EMPTY	EMPTY	EMPTY
EMPTY	EMPTY	EMPTY	EMPTY
EMPTY	EMPTY	EMPTY	EMPTY
EMPTY	EMPTY	EMPTY	EMPTY
EMPTY	EMPTY	EMPTY	EMPTY
EMPTY	EMPTY	EMPTY	EMPTY
EMPTY	EMPTY	EMPTY	EMPTY
EMPTY	EMPTY	EMPTY	EMPTY
EMPTY	EMPTY	EMPTY	EMPTY
EMPTY	EMPTY	EMPTY	EMPTY
BOWL_ORIENT	EMPTY	BOWL_ORIENT	EMPTY
BOWL_ORIENT	EMPTY	BOWL_ORIENT	EMPTY
BOWL_ORIENT	EMPTY	BOWL_ORIENT	EMPTY
BOWL_ORIENT	BOWL_INTER	BOWL_ORIENT	BOWL_INTER
BOWL_ORIENT	BOWL_INTER	BOWL_ORIENT	BOWL_INTER
BOWL_ORIENT	BOWL_INTER	BOWL_ORIENT	BOWL_INTER
BOWL_ORIENT	BOWL_INTER	BOWL_ORIENT	BOWL_INTER
BOWL_ORIENT	BOWL_INTER	BOWL_ORIENT	BOWL_INTER
BOWL_ORIENT	BOWL_INTER	BOWL_ORIENT	BOWL_INTER
BOWL_ORIENT	BOWL_INTER	BOWL_ORIENT	BOWL_INTER
BOWL_ORIENT	BOWL_INTER	BOWL_ORIENT	BOWL_INTER
BOWL_ORIENT	BOWL_INTER	BOWL_ORIENT	BOWL_INTER
BOWL_ORIENT	BOWL_INTER	BOWL_ORIENT	BOWL_INTER
BOWL_ORIENT	BOWL_INTER	BOWL_ORIENT	BOWL_INTER
BOWL_ORIENT	BOWL_INTER	BOWL_ORIENT	BOWL_INTER
BOWL_ORIENT	BOWL_INTER	BOWL_ORIENT	BOWL_INTER
BOWL_ORIENT	BOWL_INTER	BOWL_ORIENT	BOWL_INTER
BOWL_ORIENT	BOWL_INTER	BOWL_ORIENT	BOWL_INTER
BOWL_ORIENT	BOWL_INTER	BOWL_ORIENT	BOWL_INTER
BOWL_ORIENT	BOWL_INTER	BOWL_ORIENT	BOWL_INTER
BOWL_ORIENT	BOWL_INTER	BOWL_ORIENT	BOWL_INTER
BOWL_ORIENT	BOWL_INTER	BOWL_ORIENT	BOWL_INTER
BOWL_ORIENT	BOWL_INTER	BOWL_ORIENT	BOWL_INTER
BOWL_ORIENT	BOWL_INTER	BOWL_ORIENT	BOWL_INTER
BOWL_ORIENT	BOWL_INTER	BOWL_ORIENT	BOWL_INTER
BOWL_ORIENT	BOWL_INTER	BOWL_ORIENT	BOWL_INTER
BOWL_ORIENT	BOWL_INTER	BOWL_ORIENT	BOWL_INTER
BOWL_ORIENT	BOWL_INTER	BOWL_ORIENT	BOWL_INTER
BOWL_ORIENT	BOWL_INTER	BOWL_ORIENT	BOWL_INTER
BOWL_ORIENT	BOWL_INTER	BOWL_ORIENT	BOWL_INTER
BOWL_ORIENT	BOWL_INTER	BOWL_ORIENT	BOWL_INTER
BOWL_ORIENT	BOWL_INTER	BOWL_ORIENT	BOWL_INTER
BOWL_ORIENT	BOWL_INTER	BOWL_ORIENT	BOWL_INTER
BOWL_ORIENT	BOWL_INTER	BOWL_ORIENT	BOWL_INTER
BOWL_ORIENT	BOWL_INTER	BOWL_ORIENT	BOWL_INTER
BOWL_ORIENT	BOWL_INTER	BOWL_ORIENT	BOWL_INTER
BOWL_ORIENT	BOWL_INTER	BOWL_ORIENT	BOWL_INTER
BOWL_ORIENT	BOWL_INTER	BOWL_ORIENT	BOWL_INTER
BOWL_ORIENT	BOWL_INTER	BOWL_ORIENT	BOWL_INTER
BOWL_ORIENT	BOWL_INTER	BOWL_ORIENT	BOWL_INTER
BOWL_ORIENT	BOWL_INTER	BOWL_ORIENT	BOWL_INTER
BOWL_ORIENT	BOWL_INTER	BOWL_ORIENT	BOWL_INTER
BOWL_ORIENT	BOWL_INTER	BOWL_ORIENT	BOWL_INTER
BOWL_ORIENT	BOWL_INTER	BOWL_ORIENT	BOWL_INTER
BOWL_ORIENT	BOWL_INTER	BOWL_ORIENT	BOWL_INTER
BOWL_ORIENT	BOWL_INTER	BOWL_ORIENT	BOWL_INTER
BOWL_ORIENT	BOWL_INTER	BOWL_ORIENT	BOWL_INTER
BOWL_ORIENT	BOWL_INTER	BOWL_ORIENT	BOWL_INTER
BOWL_ORIENT	BOWL_INTER	BOWL_ORIENT	BOWL_INTER
BOWL_ORIENT	BOWL_INTER	BOWL_ORIENT	BOWL_INTER
BOWL_ORIENT	BOWL_INTER	BOWL_ORIENT	BOWL_INTER
BOWL_ORIENT	BOWL_INTER	BOWL_ORIENT	BOWL_INTER
BOWL_ORIENT	BOWL_INTER	BOWL_ORIENT	BOWL_INTER
BOWL_ORIENT	BOWL_INTER	BOWL_ORIENT	BOWL_INTER
BOWL_ORIENT	BOWL_INTER	BOWL_ORIENT	BOWL_INTER
BOWL_ORIENT	BOWL_INTER	BOWL_ORIENT	BOWL_INTER
BOWL_ORIENT	BOWL_INTER	BOWL_ORIENT	BOWL_INTER
BOWL_ORIENT	BOWL_INTER	BOWL_ORIENT	BOWL_INTER
BOWL_ORIENT	BOWL_INTER	BOWL_ORIENT	BOWL_INTER
BOWL_ORIENT	BOWL_INTER	BOWL_ORIENT	BOWL_INTER
BOWL_ORIENT	BOWL_INTER	BOWL_ORIENT	BOWL_INTER
BOWL_ORIENT	BOWL_INTER	BOWL_ORIENT	BOWL_INTER
BOWL_ORIENT	BOWL_INTER	BOWL_ORIENT	BOWL_INTER
BOWL_ORIENT	BOWL_INTER	BOWL_ORIENT	BOWL_INTER
BOWL_ORIENT	BOWL_INTER	BOWL_ORIENT	BOWL_INTER
BOWL_ORIENT	BOWL_INTER	BOWL_ORIENT	BOWL_INTER
BOWL_ORIENT	BOWL_INTER	BOWL_ORIENT	BOWL_INTER
BOWL_ORIENT	BOWL_INTER	BOWL_ORIENT	BOWL_INTER
BOWL_ORIENT	BOWL_INTER	BOWL_ORIENT	BOWL_INTER
BOWL_ORIENT	BOWL_INTER	BOWL_ORIENT	BOWL_INTER
BOWL_ORIENT	BOWL_INTER	BOWL_ORIENT	BOWL_INTER
BOWL_ORIENT	BOWL_INTER	BOWL_ORIENT	BOWL_INTER
BOWL_ORIENT	BOWL_INTER	BOWL_ORIENT	BOWL_INTER
BOWL_ORIENT	BOWL_INTER	BOWL_ORIENT	BOWL_INTER
BOWL_ORIENT	BOWL_INTER	BOWL_ORIENT	BOWL_INTER
BOWL_ORIENT	BOWL_INTER	BOWL_ORIENT	BOWL_INTER
BOWL_ORIENT	BOWL_INTER	BOWL_ORIENT	BOWL_INTER
BOWL_ORIENT	BOWL_INTER	BOWL_ORIENT	BOWL_INTER
BOWL_ORIENT	BOWL_INTER	BOWL_ORIENT	BOWL_INTER
BOWL_ORIENT	BOWL_INTER	BOWL_ORIENT	BOWL_INTER
BOWL_ORIENT	BOWL_INTER	BOWL_ORIENT	BOWL_INTER
BOWL_ORIENT	BOWL_INTER	BOWL_ORIENT	BOWL_INTER
BOWL_ORIENT	BOWL_INTER	BOWL_ORIENT	BOWL_INTER
BOWL_ORIENT	BOWL_INTER	BOWL_ORIENT	BOWL_INTER
BOWL_ORIENT	BOWL_INTER	BOWL_ORIENT	BOWL_INTER
BOWL_ORIENT	BOWL_INTER	BOWL_ORIENT	BOWL_INTER
BOWL_ORIENT	BOWL_INTER	BOWL_ORIENT	BOWL_INTER
BOWL_ORIENT	BOWL_INTER	BOWL_ORIENT	BOWL_INTER
BOWL_ORIENT	BOWL_INTER	BOWL_ORIENT	BOWL_INTER
BOWL_ORIENT	BOWL_INTER	BOWL_ORIENT	BOWL_INTER
BOWL_ORIENT	BOWL_INTER	BOWL_ORIENT	BOWL_INTER
BOWL_ORIENT	BOWL_INTER	BOWL_ORIENT	BOWL_INTER
BOWL_ORIENT	BOWL_INTER	BOWL_ORIENT	BOWL_INTER
BOWL_ORIENT	BOWL_INTER	BOWL_ORIENT	BOWL_INTER
BOWL_ORIENT	BOWL_INTER	BOWL_ORIENT	BOWL_INTER
BOWL_ORIENT	BOWL_INTER	BOWL_ORIENT	BOWL_INTER
BOWL_ORIENT	BOWL_INTER	BOWL_ORIENT	BOWL_INTER
EMPTY	EMPTY	BOWL_ORIENT	BOWL_INTER
EMPTY	EMPTY	BOWL_ORIENT	BOWL_INTER
EMPTY	EMPTY	BOWL_ORIENT	EMPTY
BOWL_ORIENT	EMPTY	BOWL_ORIENT	EMPTY
BOWL_ORIENT	EMPTY	BOWL_ORIENT	EMPTY
BOWL_ORIENT	EMPTY	BOWL_ORIENT	EMPTY
BOWL_ORIENT	EMPTY	BOWL_ORIENT	EMPTY
BOWL_ORIENT	EMPTY	BOWL_ORIENT	EMPTY
BOWL_ORIENT	EMPTY	BOWL_ORIENT	EMPTY
EMPTY	EMPTY	BOWL_ORIENT	EMPTY
BOWL_ORIENT	BOWL_INTER	BOWL_ORIENT	EMPTY
BOWL_ORIENT	EMPTY	BOWL_ORIENT	EMPTY
BOWL_ORIENT	EMPTY	BOWL_ORIENT	EMPTY
BOWL_ORIENT	BOWL_INTER	EMPTY	EMPTY
BOWL_ORIENT	BOWL_INTER	EMPTY	EMPTY
BOWL_ORIENT	BOWL_INTER	EMPTY	EMPTY
BOWL_ORIENT	BOWL_INTER	EMPTY	EMPTY
BOWL_ORIENT	BOWL_INTER	EMPTY	EMPTY
BOWL_ORIENT	BOWL_INTER	EMPTY	EMPTY
BOWL_ORIENT	BOWL_INTER	BOWL_ORIENT	EMPTY
BOWL_ORIENT	EMPTY	BOWL_ORIENT	EMPTY
BOWL_ORIENT	EMPTY	BOWL_ORIENT	EMPTY
BOWL_ORIENT	EMPTY	BOWL_ORIENT	EMPTY
BOWL_ORIENT	BOWL_INTER	BOWL_ORIENT	EMPTY
BOWL_ORIENT	BOWL_INTER	BOWL_ORIENT	EMPTY
BOWL_ORIENT	BOWL_INTER	BOWL_ORIENT	EMPTY
BOWL_ORIENT	BOWL_INTER	BOWL_ORIENT	EMPTY
EMPTY	EMPTY	BOWL_ORIENT	EMPTY
EMPTY	EMPTY	BOWL_ORIENT	EMPTY
EMPTY	EMPTY	EMPTY	EMPTY
EMPTY	EMPTY	EMPTY	EMPTY
BOWL_ORIENT	EMPTY	EMPTY	EMPTY
BOWL_ORIENT	BOWL_INTER	BOWL_ORIENT	EMPTY
BOWL_ORIENT	BOWL_INTER	BOWL_ORIENT	EMPTY
BOWL_ORIENT	BOWL_INTER	BOWL_ORIENT	EMPTY
BOWL_ORIENT	BOWL_INTER	BOWL_ORIENT	EMPTY
BOWL_ORIENT	BOWL_INTER	BOWL_ORIENT	EMPTY
BOWL_ORIENT	BOWL_INTER	BOWL_ORIENT	EMPTY
BOWL_ORIENT	BOWL_INTER	BOWL_ORIENT	EMPTY
BOWL_ORIENT	BOWL_INTER	BOWL_ORIENT	EMPTY
BOWL_ORIENT	BOWL_INTER	BOWL_ORIENT	EMPTY
BOWL_ORIENT	BOWL_INTER	BOWL_ORIENT	EMPTY
BOWL_ORIENT	BOWL_INTER	BOWL_ORIENT	EMPTY
EMPTY	EMPTY	BOWL_ORIENT	EMPTY
EMPTY	EMPTY	EMPTY	EMPTY
EMPTY	EMPTY	EMPTY	EMPTY
EMPTY	EMPTY	EMPTY	EMPTY
EMPTY	EMPTY	EMPTY	EMPTY
EMPTY	EMPTY	EMPTY	EMPTY
EMPTY	EMPTY	EMPTY	EMPTY
EMPTY	EMPTY	EMPTY	EMPTY
EMPTY	EMPTY	EMPTY	EMPTY
EMPTY	EMPTY	EMPTY	EMPTY
EMPTY	EMPTY	EMPTY	EMPTY
EMPTY	EMPTY	EMPTY	EMPTY
EMPTY	EMPTY	EMPTY	EMPTY
EMPTY	EMPTY	EMPTY	EMPTY
EMPTY	EMPTY	EMPTY	EMPTY
EMPTY	EMPTY	EMPTY	EMPTY
EMPTY	EMPTY	EMPTY	EMPTY
EMPTY	EMPTY	EMPTY	EMPTY
EMPTY	EMPTY	EMPTY	EMPTY
EMPTY	EMPTY	EMPTY	EMPTY
EMPTY	EMPTY	EMPTY	EMPTY
EMPTY	EMPTY	EMPTY	EMPTY
EMPTY	EMPTY	EMPTY	EMPTY
BOWL_ORIENT	EMPTY	EMPTY	EMPTY
BOWL_ORIENT	EMPTY	EMPTY	EMPTY
BOWL_ORIENT	BOWL_INTER	EMPTY	EMPTY
BOWL_ORIENT	BOWL_INTER	EMPTY	EMPTY
BOWL_ORIENT	BOWL_INTER	BOWL_ORIENT	EMPTY
BOWL_ORIENT	BOWL_INTER	BOWL_ORIENT	EMPTY
BOWL_ORIENT	BOWL_INTER	BOWL_ORIENT	EMPTY
BOWL_ORIENT	BOWL_INTER	BOWL_ORIENT	EMPTY
BOWL_ORIENT	BOWL_INTER	BOWL_ORIENT	EMPTY
BOWL_ORIENT	BOWL_INTER	BOWL_ORIENT	EMPTY
BOWL_ORIENT	EMPTY	BOWL_ORIENT	EMPTY
BOWL_ORIENT	BOWL_INTER	BOWL_ORIENT	EMPTY
BOWL_ORIENT	BOWL_INTER	BOWL_ORIENT	EMPTY
BOWL_ORIENT	BOWL_INTER	BOWL_ORIENT	EMPTY
BOWL_ORIENT	BOWL_INTER	BOWL_ORIENT	BOWL_INTER
BOWL_ORIENT	BOWL_INTER	BOWL_ORIENT	BOWL_INTER
BOWL_ORIENT	BOWL_INTER	BOWL_ORIENT	BOWL_INTER
BOWL_ORIENT	BOWL_INTER	BOWL_ORIENT	BOWL_INTER
BOWL_ORIENT	BOWL_INTER	BOWL_ORIENT	BOWL_INTER
BOWL_ORIENT	BOWL_INTER	BOWL_ORIENT	BOWL_INTER
BOWL_ORIENT	BOWL_INTER	BOWL_ORIENT	BOWL_INTER
BOWL_ORIENT	BOWL_INTER	BOWL_ORIENT	BOWL_INTER
BOWL_ORIENT	BOWL_INTER	BOWL_ORIENT	BOWL_INTER
BOWL_ORIENT	BOWL_INTER	BOWL_ORIENT	BOWL_INTER
BOWL_ORIENT	BOWL_INTER	BOWL_ORIENT	BOWL_INTER
BOWL_ORIENT	BOWL_INTER	BOWL_ORIENT	BOWL_INTER
BOWL_ORIENT	BOWL_INTER	BOWL_ORIENT	BOWL_INTER
BOWL_ORIENT	BOWL_INTER	BOWL_ORIENT	BOWL_INTER
BOWL_ORIENT	BOWL_INTER	BOWL_ORIENT	BOWL_INTER
BOWL_ORIENT	BOWL_INTER	BOWL_ORIENT	BOWL_INTER
BOWL_ORIENT	BOWL_INTER	BOWL_ORIENT	BOWL_INTER
BOWL_ORIENT	BOWL_INTER	BOWL_ORIENT	BOWL_INTER
BOWL_ORIENT	BOWL_INTER	BOWL_ORIENT	BOWL_INTER
BOWL_ORIENT	BOWL_INTER	BOWL_ORIENT	BOWL_INTER
BOWL_ORIENT	BOWL_INTER	BOWL_ORIENT	BOWL_INTER
BOWL_ORIENT	BOWL_INTER	BOWL_ORIENT	BOWL_INTER
BOWL_ORIENT	BOWL_INTER	BOWL_ORIENT	BOWL_INTER
BOWL_ORIENT	BOWL_INTER	BOWL_ORIENT	BOWL_INTER
BOWL_ORIENT	BOWL_INTER	BOWL_ORIENT	BOWL_INTER
BOWL_ORIENT	BOWL_INTER	BOWL_ORIENT	BOWL_INTER
BOWL_ORIENT	BOWL_INTER	BOWL_ORIENT	BOWL_INTER
BOWL_ORIENT	BOWL_INTER	BOWL_ORIENT	BOWL_INTER
BOWL_ORIENT	BOWL_INTER	BOWL_ORIENT	BOWL_INTER
BOWL_ORIENT	BOWL_INTER	BOWL_ORIENT	BOWL_INTER
BOWL_ORIENT	BOWL_INTER	BOWL_ORIENT	BOWL_INTER
BOWL_ORIENT	BOWL_INTER	BOWL_ORIENT	BOWL_INTER
BOWL_ORIENT	BOWL_INTER	BOWL_ORIENT	BOWL_INTER
BOWL_ORIENT	BOWL_INTER	BOWL_ORIENT	BOWL_INTER
BOWL_ORIENT	BOWL_INTER	BOWL_ORIENT	BOWL_INTER
BOWL_ORIENT	BOWL_INTER	BOWL_ORIENT	BOWL_INTER
BOWL_ORIENT	BOWL_INTER	BOWL_ORIENT	BOWL_INTER
BOWL_ORIENT	BOWL_INTER	BOWL_ORIENT	BOWL_INTER
BOWL_ORIENT	BOWL_INTER	BOWL_ORIENT	BOWL_INTER
BOWL_ORIENT	BOWL_INTER	BOWL_ORIENT	BOWL_INTER
BOWL_ORIENT	BOWL_INTER	BOWL_ORIENT	BOWL_INTER
BOWL_ORIENT	BOWL_INTER	BOWL_ORIENT	BOWL_INTER
BOWL_ORIENT	BOWL_INTER	BOWL_ORIENT	BOWL_INTER
BOWL_ORIENT	BOWL_INTER	BOWL_ORIENT	BOWL_INTER
BOWL_ORIENT	BOWL_INTER	BOWL_ORIENT	BOWL_INTER
BOWL_ORIENT	BOWL_INTER	BOWL_ORIENT	BOWL_INTER
BOWL_ORIENT	BOWL_INTER	BOWL_ORIENT	BOWL_INTER
BOWL_ORIENT	BOWL_INTER	BOWL_ORIENT	BOWL_INTER
BOWL_ORIENT	BOWL_INTER	BOWL_ORIENT	BOWL_INTER
BOWL_ORIENT	BOWL_INTER	BOWL_ORIENT	BOWL_INTER
BOWL_ORIENT	BOWL_INTER	BOWL_ORIENT	BOWL_INTER
BOWL_ORIENT	BOWL_INTER	BOWL_ORIENT	BOWL_INTER
BOWL_ORIENT	BOWL_INTER	BOWL_ORIENT	BOWL_INTER
BOWL_ORIENT	BOWL_INTER	BOWL_ORIENT	BOWL_INTER
BOWL_ORIENT	BOWL_INTER	BOWL_ORIENT	BOWL_INTER
BOWL_ORIENT	BOWL_INTER	BOWL_ORIENT	BOWL_INTER
BOWL_ORIENT	BOWL_INTER	BOWL_ORIENT	BOWL_INTER
BOWL_ORIENT	BOWL_INTER	BOWL_ORIENT	BOWL_INTER
BOWL_ORIENT	BOWL_INTER	BOWL_ORIENT	BOWL_INTER
BOWL_ORIENT	BOWL_INTER	BOWL_ORIENT	BOWL_INTER
BOWL_ORIENT	BOWL_INTER	BOWL_ORIENT	BOWL_INTER
BOWL_ORIENT	BOWL_INTER	BOWL_ORIENT	BOWL_INTER
BOWL_ORIENT	BOWL_INTER	BOWL_ORIENT	BOWL_INTER
BOWL_ORIENT	BOWL_INTER	BOWL_ORIENT	BOWL_INTER
BOWL_ORIENT	BOWL_INTER	BOWL_ORIENT	BOWL_INTER
BOWL_ORIENT	BOWL_INTER	BOWL_ORIENT	BOWL_INTER
BOWL_ORIENT	BOWL_INTER	BOWL_ORIENT	BOWL_INTER
BOWL_ORIENT	BOWL_INTER	BOWL_ORIENT	BOWL_INTER
BOWL_ORIENT	BOWL_INTER	BOWL_ORIENT	BOWL_INTER
BOWL_ORIENT	BOWL_INTER	BOWL_ORIENT	BOWL_INTER
BOWL_ORIENT	BOWL_INTER	BOWL_ORIENT	BOWL_INTER
BOWL_ORIENT	BOWL_INTER	BOWL_ORIENT	BOWL_INTER
BOWL_ORIENT	BOWL_INTER	BOWL_ORIENT	BOWL_INTER
BOWL_ORIENT	BOWL_INTER	BOWL_ORIENT	BOWL_INTER
BOWL_ORIENT	BOWL_INTER	BOWL_ORIENT	BOWL_INTER
BOWL_ORIENT	BOWL_INTER	BOWL_ORIENT	BOWL_INTER
BOWL_ORIENT	BOWL_INTER	BOWL_ORIENT	BOWL_INTER
BOWL_ORIENT	BOWL_INTER	BOWL_ORIENT	BOWL_INTER
BOWL_ORIENT	BOWL_INTER	BOWL_ORIENT	BOWL_INTER
BOWL_ORIENT	BOWL_INTER	BOWL_ORIENT	BOWL_INTER
BOWL_ORIENT	BOWL_INTER	BOWL_ORIENT	BOWL_INTER
BOWL_ORIENT	BOWL_INTER	BOWL_ORIENT	BOWL_INTER
BOWL_ORIENT	BOWL_INTER	BOWL_ORIENT	BOWL_INTER
BOWL_ORIENT	BOWL_INTER	BOWL_ORIENT	BOWL_INTER
BOWL_ORIENT	BOWL_INTER	BOWL_ORIENT	BOWL_INTER
EMPTY	EMPTY	BOWL_ORIENT	EMPTY
EMPTY	EMPTY	BOWL_ORIENT	EMPTY
EMPTY	EMPTY	EMPTY	EMPTY
BOWL_ORIENT	EMPTY	EMPTY	EMPTY
BOWL_ORIENT	EMPTY	EMPTY	EMPTY
EMPTY	EMPTY	EMPTY	EMPTY
EMPTY	EMPTY	BOWL_ORIENT	EMPTY
EMPTY	EMPTY	EMPTY	EMPTY
EMPTY	EMPTY	EMPTY	EMPTY
EMPTY	EMPTY	EMPTY	EMPTY
EMPTY	EMPTY	EMPTY	EMPTY
EMPTY	EMPTY	EMPTY	EMPTY
EMPTY	EMPTY	EMPTY	EMPTY
EMPTY	EMPTY	EMPTY	EMPTY
EMPTY	EMPTY	EMPTY	EMPTY
EMPTY	EMPTY	EMPTY	EMPTY
EMPTY	EMPTY	EMPTY	EMPTY
EMPTY	EMPTY	EMPTY	EMPTY
EMPTY	EMPTY	EMPTY	EMPTY
EMPTY	EMPTY	EMPTY	EMPTY
EMPTY	EMPTY	EMPTY	EMPTY
EMPTY	EMPTY	EMPTY	EMPTY
EMPTY	EMPTY	EMPTY	EMPTY
EMPTY	EMPTY	EMPTY	EMPTY
EMPTY	EMPTY	EMPTY	EMPTY
EMPTY	EMPTY	EMPTY	EMPTY
EMPTY	EMPTY	EMPTY	EMPTY
EMPTY	EMPTY	EMPTY	EMPTY
EMPTY	EMPTY	EMPTY	EMPTY
EMPTY	EMPTY	EMPTY	EMPTY
EMPTY	EMPTY	EMPTY	EMPTY
EMPTY	EMPTY	EMPTY	EMPTY
EMPTY	EMPTY	EMPTY	EMPTY
EMPTY	EMPTY	EMPTY	EMPTY
EMPTY	EMPTY	EMPTY	EMPTY
EMPTY	EMPTY	EMPTY	EMPTY
EMPTY	EMPTY	EMPTY	EMPTY
EMPTY	EMPTY	EMPTY	EMPTY
EMPTY	EMPTY	EMPTY	EMPTY
EMPTY	EMPTY	EMPTY	EMPTY
EMPTY	EMPTY	EMPTY	EMPTY
EMPTY	EMPTY	EMPTY	EMPTY
EMPTY	EMPTY	EMPTY	EMPTY
EMPTY	EMPTY	EMPTY	EMPTY
EMPTY	EMPTY	EMPTY	EMPTY
EMPTY	EMPTY	EMPTY	EMPTY
EMPTY	EMPTY	EMPTY	EMPTY
EMPTY	EMPTY	EMPTY	EMPTY
EMPTY	EMPTY	EMPTY	EMPTY
EMPTY	EMPTY	EMPTY	EMPTY
EMPTY	EMPTY	EMPTY	EMPTY
EMPTY	EMPTY	EMPTY	EMPTY
EMPTY	EMPTY	EMPTY	EMPTY
EMPTY	EMPTY	EMPTY	EMPTY
EMPTY	EMPTY	EMPTY	EMPTY
EMPTY	EMPTY	EMPTY	EMPTY
EMPTY	EMPTY	EMPTY	EMPTY
EMPTY	EMPTY	EMPTY	EMPTY
EMPTY	EMPTY	EMPTY	EMPTY
EMPTY	EMPTY	EMPTY	EMPTY
EMPTY	EMPTY	EMPTY	EMPTY
EMPTY	EMPTY	EMPTY	EMPTY
EMPTY	EMPTY	EMPTY	EMPTY
EMPTY	EMPTY	EMPTY	EMPTY
EMPTY	EMPTY	EMPTY	EMPTY
EMPTY	EMPTY	EMPTY	EMPTY
EMPTY	EMPTY	EMPTY	EMPTY
EMPTY	EMPTY	EMPTY	EMPTY
EMPTY	EMPTY	EMPTY	EMPTY
EMPTY	EMPTY	EMPTY	EMPTY
EMPTY	EMPTY	EMPTY	EMPTY
EMPTY	EMPTY	EMPTY	EMPTY
EMPTY	EMPTY	EMPTY	EMPTY
EMPTY	EMPTY	EMPTY	EMPTY
EMPTY	EMPTY	EMPTY	EMPTY
EMPTY	EMPTY	EMPTY	EMPTY
EMPTY	EMPTY	EMPTY	EMPTY
EMPTY	EMPTY	EMPTY	EMPTY
EMPTY	EMPTY	EMPTY	EMPTY
EMPTY	EMPTY	EMPTY	EMPTY
EMPTY	EMPTY	EMPTY	EMPTY
EMPTY	EMPTY	EMPTY	EMPTY
EMPTY	EMPTY	EMPTY	EMPTY
EMPTY	EMPTY	EMPTY	EMPTY
EMPTY	EMPTY	EMPTY	EMPTY
EMPTY	EMPTY	EMPTY	EMPTY
EMPTY	EMPTY	EMPTY	EMPTY
EMPTY	EMPTY	EMPTY	EMPTY
EMPTY	EMPTY	EMPTY	EMPTY
EMPTY	EMPTY	EMPTY	EMPTY
EMPTY	EMPTY	EMPTY	EMPTY
EMPTY	EMPTY	EMPTY	EMPTY
EMPTY	EMPTY	EMPTY	EMPTY
EMPTY	EMPTY	EMPTY	EMPTY
EMPTY	EMPTY	EMPTY	EMPTY
EMPTY	EMPTY	EMPTY	EMPTY
EMPTY	EMPTY	EMPTY	EMPTY
EMPTY	EMPTY	EMPTY	EMPTY
EMPTY	EMPTY	EMPTY	EMPTY
EMPTY	EMPTY	EMPTY	EMPTY
EMPTY	EMPTY	EMPTY	EMPTY
EMPTY	EMPTY	EMPTY	EMPTY
EMPTY	EMPTY	EMPTY	EMPTY
EMPTY	EMPTY	EMPTY	EMPTY
EMPTY	EMPTY	EMPTY	EMPTY
EMPTY	EMPTY	EMPTY	EMPTY
EMPTY	EMPTY	EMPTY	EMPTY
EMPTY	EMPTY	EMPTY	EMPTY
EMPTY	EMPTY	EMPTY	EMPTY
EMPTY	EMPTY	EMPTY	EMPTY
EMPTY	EMPTY	EMPTY	EMPTY
EMPTY	EMPTY	EMPTY	EMPTY
EMPTY	EMPTY	EMPTY	EMPTY
EMPTY	EMPTY	EMPTY	EMPTY
EMPTY	EMPTY	EMPTY	EMPTY
EMPTY	EMPTY	EMPTY	EMPTY
EMPTY	EMPTY	EMPTY	EMPTY
EMPTY	EMPTY	EMPTY	EMPTY
EMPTY	EMPTY	EMPTY	EMPTY
EMPTY	EMPTY	EMPTY	EMPTY
EMPTY	EMPTY	EMPTY	EMPTY
EMPTY	EMPTY	EMPTY	EMPTY
EMPTY	EMPTY	EMPTY	EMPTY
EMPTY	EMPTY	EMPTY	EMPTY
EMPTY	EMPTY	EMPTY	EMPTY
EMPTY	EMPTY	EMPTY	EMPTY
EMPTY	EMPTY	EMPTY	EMPTY
EMPTY	EMPTY	EMPTY	EMPTY
EMPTY	EMPTY	EMPTY	EMPTY
EMPTY	EMPTY	EMPTY	EMPTY
EMPTY	EMPTY	EMPTY	EMPTY
EMPTY	EMPTY	EMPTY	EMPTY
EMPTY	EMPTY	EMPTY	EMPTY
EMPTY	EMPTY	EMPTY	EMPTY
EMPTY	EMPTY	EMPTY	EMPTY
EMPTY	EMPTY	EMPTY	EMPTY
EMPTY	EMPTY	EMPTY	EMPTY
EMPTY	EMPTY	EMPTY	EMPTY
EMPTY	EMPTY	EMPTY	EMPTY
EMPTY	EMPTY	EMPTY	EMPTY
EMPTY	EMPTY	EMPTY	EMPTY
EMPTY	EMPTY	EMPTY	EMPTY
EMPTY	EMPTY	EMPTY	EMPTY
EMPTY	EMPTY	EMPTY	EMPTY
EMPTY	EMPTY	EMPTY	EMPTY
EMPTY	EMPTY	EMPTY	EMPTY
EMPTY	EMPTY	EMPTY	EMPTY
EMPTY	EMPTY	EMPTY	EMPTY
EMPTY	EMPTY	EMPTY	EMPTY
EMPTY	EMPTY	EMPTY	EMPTY
EMPTY	EMPTY	EMPTY	EMPTY
EMPTY	EMPTY	EMPTY	EMPTY
EMPTY	EMPTY	EMPTY	EMPTY
EMPTY	EMPTY	EMPTY	EMPTY
EMPTY	EMPTY	EMPTY	EMPTY
EMPTY	EMPTY	EMPTY	EMPTY
EMPTY	EMPTY	EMPTY	EMPTY
EMPTY	EMPTY	EMPTY	EMPTY
EMPTY	EMPTY	EMPTY	EMPTY
EMPTY	EMPTY	EMPTY	EMPTY
EMPTY	EMPTY	EMPTY	EMPTY
EMPTY	EMPTY	EMPTY	EMPTY
EMPTY	EMPTY	EMPTY	EMPTY
EMPTY	EMPTY	EMPTY	EMPTY
EMPTY	EMPTY	EMPTY	EMPTY
EMPTY	EMPTY	EMPTY	EMPTY
EMPTY	EMPTY	EMPTY	EMPTY
EMPTY	EMPTY	EMPTY	EMPTY
EMPTY	EMPTY	EMPTY	EMPTY
EMPTY	EMPTY	EMPTY	EMPTY
EMPTY	EMPTY	EMPTY	EMPTY
EMPTY	EMPTY	EMPTY	EMPTY
EMPTY	EMPTY	EMPTY	EMPTY
EMPTY	EMPTY	EMPTY	EMPTY
EMPTY	EMPTY	EMPTY	EMPTY
EMPTY	EMPTY	EMPTY	EMPTY
EMPTY	EMPTY	EMPTY	EMPTY
EMPTY	EMPTY	EMPTY	EMPTY
EMPTY	EMPTY	EMPTY	EMPTY
EMPTY	EMPTY	EMPTY	EMPTY
EMPTY	EMPTY	EMPTY	EMPTY
EMPTY	EMPTY	EMPTY	EMPTY
EMPTY	EMPTY	EMPTY	EMPTY
EMPTY	EMPTY	EMPTY	EMPTY
EMPTY	EMPTY	EMPTY	EMPTY
EMPTY	EMPTY	EMPTY	EMPTY
EMPTY	EMPTY	EMPTY	EMPTY
EMPTY	EMPTY	EMPTY	EMPTY
EMPTY	EMPTY	EMPTY	EMPTY
EMPTY	EMPTY	EMPTY	EMPTY
EMPTY	EMPTY	EMPTY	EMPTY
EMPTY	EMPTY	EMPTY	EMPTY
EMPTY	EMPTY	EMPTY	EMPTY
EMPTY	EMPTY	EMPTY	EMPTY
EMPTY	EMPTY	EMPTY	EMPTY
EMPTY	EMPTY	EMPTY	EMPTY
EMPTY	EMPTY	EMPTY	EMPTY
EMPTY	EMPTY	EMPTY	EMPTY
EMPTY	EMPTY	EMPTY	EMPTY
EMPTY	EMPTY	EMPTY	EMPTY
EMPTY	EMPTY	EMPTY	EMPTY
EMPTY	EMPTY	EMPTY	EMPTY
EMPTY	EMPTY	EMPTY	EMPTY
EMPTY	EMPTY	EMPTY	EMPTY
EMPTY	EMPTY	EMPTY	EMPTY
EMPTY	EMPTY	EMPTY	EMPTY
EMPTY	EMPTY	EMPTY	EMPTY
EMPTY	EMPTY	EMPTY	EMPTY
EMPTY	EMPTY	EMPTY	EMPTY
EMPTY	EMPTY	EMPTY	EMPTY
EMPTY	EMPTY	EMPTY	EMPTY
EMPTY	EMPTY	EMPTY	EMPTY
EMPTY	EMPTY	EMPTY	EMPTY
EMPTY	EMPTY	EMPTY	EMPTY
EMPTY	EMPTY	EMPTY	EMPTY
EMPTY	EMPTY	EMPTY	EMPTY
EMPTY	EMPTY	EMPTY	EMPTY
EMPTY	EMPTY	EMPTY	EMPTY
EMPTY	EMPTY	EMPTY	EMPTY
EMPTY	EMPTY	EMPTY	EMPTY
EMPTY	EMPTY	EMPTY	EMPTY
EMPTY	EMPTY	EMPTY	EMPTY
EMPTY	EMPTY	EMPTY	EMPTY
EMPTY	EMPTY	EMPTY	EMPTY
EMPTY	EMPTY	EMPTY	EMPTY
EMPTY	EMPTY	EMPTY	EMPTY
EMPTY	EMPTY	EMPTY	EMPTY
EMPTY	EMPTY	EMPTY	EMPTY
EMPTY	EMPTY	EMPTY	EMPTY
EMPTY	EMPTY	EMPTY	EMPTY
EMPTY	EMPTY	EMPTY	EMPTY
EMPTY	EMPTY	EMPTY	EMPTY
EMPTY	EMPTY	EMPTY	EMPTY
EMPTY	EMPTY	EMPTY	EMPTY
EMPTY	EMPTY	EMPTY	EMPTY
EMPTY	EMPTY	EMPTY	EMPTY
EMPTY	EMPTY	EMPTY	EMPTY
EMPTY	EMPTY	EMPTY	EMPTY
EMPTY	EMPTY	EMPTY	EMPTY
EMPTY	EMPTY	EMPTY	EMPTY
EMPTY	EMPTY	EMPTY	EMPTY
EMPTY	EMPTY	EMPTY	EMPTY
EMPTY	EMPTY	EMPTY	EMPTY
EMPTY	EMPTY	EMPTY	EMPTY
EMPTY	EMPTY	EMPTY	EMPTY
EMPTY	EMPTY	EMPTY	EMPTY
EMPTY	EMPTY	EMPTY	EMPTY
EMPTY	EMPTY	EMPTY	EMPTY
EMPTY	EMPTY	EMPTY	EMPTY
EMPTY	EMPTY	EMPTY	EMPTY
EMPTY	EMPTY	EMPTY	EMPTY
EMPTY	EMPTY	EMPTY	EMPTY
EMPTY	EMPTY	EMPTY	EMPTY
EMPTY	EMPTY	EMPTY	EMPTY
EMPTY	EMPTY	EMPTY	EMPTY
EMPTY	EMPTY	EMPTY	EMPTY
EMPTY	EMPTY	EMPTY	EMPTY
EMPTY	EMPTY	EMPTY	EMPTY
EMPTY	EMPTY	EMPTY	EMPTY
EMPTY	EMPTY	EMPTY	EMPTY
EMPTY	EMPTY	EMPTY	EMPTY
EMPTY	EMPTY	EMPTY	EMPTY
EMPTY	EMPTY	EMPTY	EMPTY
EMPTY	EMPTY	EMPTY	EMPTY
EMPTY	EMPTY	EMPTY	EMPTY
EMPTY	EMPTY	EMPTY	EMPTY
EMPTY	EMPTY	EMPTY	EMPTY
EMPTY	EMPTY	EMPTY	EMPTY
EMPTY	EMPTY	EMPTY	EMPTY
EMPTY	EMPTY	EMPTY	EMPTY
EMPTY	EMPTY	EMPTY	EMPTY
EMPTY	EMPTY	EMPTY	EMPTY
EMPTY	EMPTY	EMPTY	EMPTY
EMPTY	EMPTY	EMPTY	EMPTY
EMPTY	EMPTY	EMPTY	EMPTY
EMPTY	EMPTY	EMPTY	EMPTY
EMPTY	EMPTY	EMPTY	EMPTY
EMPTY	EMPTY	EMPTY	EMPTY
EMPTY	EMPTY	EMPTY	EMPTY
EMPTY	EMPTY	EMPTY	EMPTY
EMPTY	EMPTY	EMPTY	EMPTY
EMPTY	EMPTY	EMPTY	EMPTY
EMPTY	EMPTY	EMPTY	EMPTY
EMPTY	EMPTY	EMPTY	EMPTY
EMPTY	EMPTY	EMPTY	EMPTY
EMPTY	EMPTY	EMPTY	EMPTY
EMPTY	EMPTY	EMPTY	EMPTY
EMPTY	EMPTY	EMPTY	EMPTY
EMPTY	EMPTY	EMPTY	EMPTY
EMPTY	EMPTY	EMPTY	EMPTY
EMPTY	EMPTY	EMPTY	EMPTY
EMPTY	EMPTY	EMPTY	EMPTY
EMPTY	EMPTY	EMPTY	EMPTY
EMPTY	EMPTY	EMPTY	EMPTY
EMPTY	EMPTY	EMPTY	EMPTY
EMPTY	EMPTY	EMPTY	EMPTY
EMPTY	EMPTY	EMPTY	EMPTY
EMPTY	EMPTY	EMPTY	EMPTY
EMPTY	EMPTY	EMPTY	EMPTY
EMPTY	EMPTY	EMPTY	EMPTY
EMPTY	EMPTY	EMPTY	EMPTY
EMPTY	EMPTY	EMPTY	EMPTY
EMPTY	EMPTY	EMPTY	EMPTY
EMPTY	EMPTY	EMPTY	EMPTY
EMPTY	EMPTY	EMPTY	EMPTY
EMPTY	EMPTY	EMPTY	EMPTY
EMPTY	EMPTY	EMPTY	EMPTY
EMPTY	EMPTY	EMPTY	EMPTY
EMPTY	EMPTY	EMPTY	EMPTY
EMPTY	EMPTY	EMPTY	EMPTY
EMPTY	EMPTY	EMPTY	EMPTY
EMPTY	EMPTY	EMPTY	EMPTY
EMPTY	EMPTY	EMPTY	EMPTY
EMPTY	EMPTY	EMPTY	EMPTY
EMPTY	EMPTY	EMPTY	EMPTY
EMPTY	EMPTY	EMPTY	EMPTY
EMPTY	EMPTY	EMPTY	EMPTY
EMPTY	EMPTY	EMPTY	EMPTY
EMPTY	EMPTY	EMPTY	EMPTY
EMPTY	EMPTY	EMPTY	EMPTY
EMPTY	EMPTY	EMPTY	EMPTY
EMPTY	EMPTY	EMPTY	EMPTY
EMPTY	EMPTY	EMPTY	EMPTY
EMPTY	EMPTY	EMPTY	EMPTY
EMPTY	EMPTY	EMPTY	EMPTY
EMPTY	EMPTY	EMPTY	EMPTY
EMPTY	EMPTY	EMPTY	EMPTY
EMPTY	EMPTY	EMPTY	EMPTY
EMPTY	EMPTY	EMPTY	EMPTY
EMPTY	EMPTY	EMPTY	EMPTY
EMPTY	EMPTY	EMPTY	EMPTY
EMPTY	EMPTY	EMPTY	EMPTY
EMPTY	EMPTY	EMPTY	EMPTY
EMPTY	EMPTY	EMPTY	EMPTY
EMPTY	EMPTY	EMPTY	EMPTY
EMPTY	EMPTY	EMPTY	EMPTY
EMPTY	EMPTY	EMPTY	EMPTY
EMPTY	EMPTY	EMPTY	EMPTY
EMPTY	EMPTY	EMPTY	EMPTY
EMPTY	EMPTY	EMPTY	EMPTY
EMPTY	EMPTY	EMPTY	EMPTY
EMPTY	EMPTY	EMPTY	EMPTY
EMPTY	EMPTY	EMPTY	EMPTY
EMPTY	EMPTY	EMPTY	EMPTY
EMPTY	EMPTY	EMPTY	EMPTY
EMPTY	EMPTY	EMPTY	EMPTY
EMPTY	EMPTY	EMPTY	EMPTY
EMPTY	EMPTY	EMPTY	EMPTY
EMPTY	EMPTY	EMPTY	EMPTY
EMPTY	EMPTY	EMPTY	EMPTY
EMPTY	EMPTY	EMPTY	EMPTY
EMPTY	EMPTY	EMPTY	EMPTY
EMPTY	EMPTY	EMPTY	EMPTY
EMPTY	EMPTY	EMPTY	EMPTY
EMPTY	EMPTY	EMPTY	EMPTY
EMPTY	EMPTY	EMPTY	EMPTY
EMPTY	EMPTY	EMPTY	EMPTY
EMPTY	EMPTY	EMPTY	EMPTY
EMPTY	EMPTY	EMPTY	EMPTY
EMPTY	EMPTY	EMPTY	EMPTY
EMPTY	EMPTY	EMPTY	EMPTY
EMPTY	EMPTY	EMPTY	EMPTY
EMPTY	EMPTY	EMPTY	EMPTY
EMPTY	EMPTY	EMPTY	EMPTY
EMPTY	EMPTY	EMPTY	EMPTY
EMPTY	EMPTY	EMPTY	EMPTY
EMPTY	EMPTY	EMPTY	EMPTY
EMPTY	EMPTY	EMPTY	EMPTY
EMPTY	EMPTY	EMPTY	EMPTY
EMPTY	EMPTY	EMPTY	EMPTY
EMPTY	EMPTY	EMPTY	EMPTY
EMPTY	EMPTY	EMPTY	EMPTY
EMPTY	EMPTY	EMPTY	EMPTY
EMPTY	EMPTY	EMPTY	EMPTY
EMPTY	EMPTY	EMPTY	EMPTY
EMPTY	EMPTY	EMPTY	EMPTY
EMPTY	EMPTY	EMPTY	EMPTY
EMPTY	EMPTY	EMPTY	EMPTY
EMPTY	EMPTY	EMPTY	EMPTY
EMPTY	EMPTY	EMPTY	EMPTY
EMPTY	EMPTY	EMPTY	EMPTY
EMPTY	EMPTY	EMPTY	EMPTY
EMPTY	EMPTY	EMPTY	EMPTY
EMPTY	EMPTY	EMPTY	EMPTY
EMPTY	EMPTY	EMPTY	EMPTY
EMPTY	EMPTY	EMPTY	EMPTY
EMPTY	EMPTY	EMPTY	EMPTY
EMPTY	EMPTY	EMPTY	EMPTY
EMPTY	EMPTY	EMPTY	EMPTY
EMPTY	EMPTY	EMPTY	EMPTY
EMPTY	EMPTY	EMPTY	EMPTY
EMPTY	EMPTY	EMPTY	EMPTY
EMPTY	EMPTY	EMPTY	EMPTY
EMPTY	EMPTY	EMPTY	EMPTY
EMPTY	EMPTY	EMPTY	EMPTY
EMPTY	EMPTY	EMPTY	EMPTY
EMPTY	EMPTY	EMPTY	EMPTY
EMPTY	EMPTY	EMPTY	EMPTY
EMPTY	EMPTY	EMPTY	EMPTY
EMPTY	EMPTY	EMPTY	EMPTY
EMPTY	EMPTY	EMPTY	EMPTY
EMPTY	EMPTY	EMPTY	EMPTY
EMPTY	EMPTY	EMPTY	EMPTY
EMPTY	EMPTY	EMPTY	EMPTY
EMPTY	EMPTY	EMPTY	EMPTY
EMPTY	EMPTY	EMPTY	EMPTY
EMPTY	EMPTY	EMPTY	EMPTY
EMPTY	EMPTY	EMPTY	EMPTY
EMPTY	EMPTY	EMPTY	EMPTY
EMPTY	EMPTY	EMPTY	EMPTY
EMPTY	EMPTY	EMPTY	EMPTY
EMPTY	EMPTY	EMPTY	EMPTY
EMPTY	EMPTY	EMPTY	EMPTY
EMPTY	EMPTY	EMPTY	EMPTY
EMPTY	EMPTY	EMPTY	EMPTY
EMPTY	EMPTY	EMPTY	EMPTY
EMPTY	EMPTY	EMPTY	EMPTY
EMPTY	EMPTY	EMPTY	EMPTY
EMPTY	EMPTY	EMPTY	EMPTY
EMPTY	EMPTY	EMPTY	EMPTY
EMPTY	EMPTY	EMPTY	EMPTY
EMPTY	EMPTY	EMPTY	EMPTY
EMPTY	EMPTY	EMPTY	EMPTY
EMPTY	EMPTY	EMPTY	EMPTY
EMPTY	EMPTY	EMPTY	EMPTY
EMPTY	EMPTY	EMPTY	EMPTY
EMPTY	EMPTY	EMPTY	EMPTY
EMPTY	EMPTY	EMPTY	EMPTY
EMPTY	EMPTY	EMPTY	EMPTY
EMPTY	EMPTY	EMPTY	EMPTY
EMPTY	EMPTY	EMPTY	EMPTY
EMPTY	EMPTY	EMPTY	EMPTY
EMPTY	EMPTY	EMPTY	EMPTY
EMPTY	EMPTY	EMPTY	EMPTY
EMPTY	EMPTY	EMPTY	EMPTY
EMPTY	EMPTY	EMPTY	EMPTY
EMPTY	EMPTY	EMPTY	EMPTY
EMPTY	EMPTY	EMPTY	EMPTY
EMPTY	EMPTY	EMPTY	EMPTY
EMPTY	EMPTY	EMPTY	EMPTY
EMPTY	EMPTY	EMPTY	EMPTY
EMPTY	EMPTY	EMPTY	EMPTY
EMPTY	EMPTY	EMPTY	EMPTY
EMPTY	EMPTY	EMPTY	EMPTY
EMPTY	EMPTY	EMPTY	EMPTY
EMPTY	EMPTY	EMPTY	EMPTY
EMPTY	EMPTY	EMPTY	EMPTY
EMPTY	EMPTY	EMPTY	EMPTY
EMPTY	EMPTY	EMPTY	EMPTY
EMPTY	EMPTY	EMPTY	EMPTY
EMPTY	EMPTY	EMPTY	EMPTY
EMPTY	EMPTY	EMPTY	EMPTY
EMPTY	EMPTY	EMPTY	EMPTY
EMPTY	EMPTY	EMPTY	EMPTY
EMPTY	EMPTY	EMPTY	EMPTY
EMPTY	EMPTY	EMPTY	EMPTY
EMPTY	EMPTY	EMPTY	EMPTY
EMPTY	EMPTY	EMPTY	EMPTY
EMPTY	EMPTY	EMPTY	EMPTY
EMPTY	EMPTY	EMPTY	EMPTY
EMPTY	EMPTY	EMPTY	EMPTY
EMPTY	EMPTY	EMPTY	EMPTY
EMPTY	EMPTY	EMPTY	EMPTY
EMPTY	EMPTY	EMPTY	EMPTY
EMPTY	EMPTY	EMPTY	EMPTY
EMPTY	EMPTY	EMPTY	EMPTY
EMPTY	EMPTY	EMPTY	EMPTY
EMPTY	EMPTY	EMPTY	EMPTY
EMPTY	EMPTY	EMPTY	EMPTY
EMPTY	EMPTY	EMPTY	EMPTY
EMPTY	EMPTY	EMPTY	EMPTY
EMPTY	EMPTY	EMPTY	EMPTY
EMPTY	EMPTY	EMPTY	EMPTY
EMPTY	EMPTY	EMPTY	EMPTY
EMPTY	EMPTY	EMPTY	EMPTY
EMPTY	EMPTY	EMPTY	EMPTY
EMPTY	EMPTY	EMPTY	EMPTY
EMPTY	EMPTY	EMPTY	EMPTY
EMPTY	EMPTY	EMPTY	EMPTY
EMPTY	EMPTY	EMPTY	EMPTY
EMPTY	EMPTY	EMPTY	EMPTY
EMPTY	EMPTY	EMPTY	EMPTY
EMPTY	EMPTY	EMPTY	EMPTY
EMPTY	EMPTY	EMPTY	EMPTY
EMPTY	EMPTY	EMPTY	EMPTY
EMPTY	EMPTY	EMPTY	EMPTY
EMPTY	EMPTY	EMPTY	EMPTY
EMPTY	EMPTY	EMPTY	EMPTY
EMPTY	EMPTY	EMPTY	EMPTY
EMPTY	EMPTY	EMPTY	EMPTY
EMPTY	EMPTY	EMPTY	EMPTY
EMPTY	EMPTY	EMPTY	EMPTY
EMPTY	EMPTY	EMPTY	EMPTY
EMPTY	EMPTY	EMPTY	EMPTY
EMPTY	EMPTY	EMPTY	EMPTY
EMPTY	EMPTY	EMPTY	EMPTY
EMPTY	EMPTY	EMPTY	EMPTY
EMPTY	EMPTY	EMPTY	EMPTY
EMPTY	EMPTY	EMPTY	EMPTY
EMPTY	EMPTY	EMPTY	EMPTY
EMPTY	EMPTY	EMPTY	EMPTY
EMPTY	EMPTY	EMPTY	EMPTY
EMPTY	EMPTY	EMPTY	EMPTY
EMPTY	EMPTY	EMPTY	EMPTY
EMPTY	EMPTY	EMPTY	EMPTY
EMPTY	EMPTY	EMPTY	EMPTY
EMPTY	EMPTY	EMPTY	EMPTY
EMPTY	EMPTY	EMPTY	EMPTY
EMPTY	EMPTY	EMPTY	EMPTY
EMPTY	EMPTY	EMPTY	EMPTY
EMPTY	EMPTY	EMPTY	EMPTY
EMPTY	EMPTY	EMPTY	EMPTY
EMPTY	EMPTY	EMPTY	EMPTY
EMPTY	EMPTY	EMPTY	EMPTY
EMPTY	EMPTY	EMPTY	EMPTY
EMPTY	EMPTY	EMPTY	EMPTY
EMPTY	EMPTY	EMPTY	EMPTY
EMPTY	EMPTY	EMPTY	EMPTY
EMPTY	EMPTY	EMPTY	EMPTY
EMPTY	EMPTY	EMPTY	EMPTY
EMPTY	EMPTY	EMPTY	EMPTY
EMPTY	EMPTY	EMPTY	EMPTY
EMPTY	EMPTY	EMPTY	EMPTY
EMPTY	EMPTY	EMPTY	EMPTY
EMPTY	EMPTY	EMPTY	EMPTY
EMPTY	EMPTY	EMPTY	EMPTY
EMPTY	EMPTY	EMPTY	EMPTY
EMPTY	EMPTY	EMPTY	EMPTY
EMPTY	EMPTY	EMPTY	EMPTY
EMPTY	EMPTY	EMPTY	EMPTY
EMPTY	EMPTY	EMPTY	EMPTY
EMPTY	EMPTY	EMPTY	EMPTY
EMPTY	EMPTY	EMPTY	EMPTY
EMPTY	EMPTY	EMPTY	EMPTY
EMPTY	EMPTY	EMPTY	EMPTY
EMPTY	EMPTY	EMPTY	EMPTY
EMPTY	EMPTY	EMPTY	EMPTY
EMPTY	EMPTY	EMPTY	EMPTY
EMPTY	EMPTY	EMPTY	EMPTY
EMPTY	EMPTY	EMPTY	EMPTY
EMPTY	EMPTY	EMPTY	EMPTY
EMPTY	EMPTY	EMPTY	EMPTY
EMPTY	EMPTY	EMPTY	EMPTY
EMPTY	EMPTY	EMPTY	EMPTY
EMPTY	EMPTY	EMPTY	EMPTY
EMPTY	EMPTY	EMPTY	EMPTY
EMPTY	EMPTY	EMPTY	EMPTY
EMPTY	EMPTY	EMPTY	EMPTY
EMPTY	EMPTY	EMPTY	EMPTY
EMPTY	EMPTY	EMPTY	EMPTY
EMPTY	EMPTY	EMPTY	EMPTY
EMPTY	EMPTY	EMPTY	EMPTY
EMPTY	EMPTY	EMPTY	EMPTY
EMPTY	EMPTY	EMPTY	EMPTY
EMPTY	EMPTY	EMPTY	EMPTY
EMPTY	EMPTY	EMPTY	EMPTY
EMPTY	EMPTY	EMPTY	EMPTY
EMPTY	EMPTY	EMPTY	EMPTY
EMPTY	EMPTY	EMPTY	EMPTY
EMPTY	EMPTY	EMPTY	EMPTY
EMPTY	EMPTY	EMPTY	EMPTY
EMPTY	EMPTY	EMPTY	EMPTY
EMPTY	EMPTY	EMPTY	EMPTY
EMPTY	EMPTY	EMPTY	EMPTY
EMPTY	EMPTY	EMPTY	EMPTY
EMPTY	EMPTY	EMPTY	EMPTY
EMPTY	EMPTY	EMPTY	EMPTY
EMPTY	EMPTY	EMPTY	EMPTY
EMPTY	EMPTY	EMPTY	EMPTY
EMPTY	EMPTY	EMPTY	EMPTY
OW_ORIENT	OW_INTER	OW_ORIENT	OW_INTER
OW_ORIENT	OW_INTER	OW_ORIENT	OW_INTER
OW_ORIENT	OW_INTER	OW_ORIENT	OW_INTER
EMPTY	EMPTY	OW_ORIENT	OW_INTER
EMPTY	EMPTY	OW_ORIENT	OW_INTER
EMPTY	EMPTY	EMPTY	EMPTY
EMPTY	EMPTY	EMPTY	EMPTY
EMPTY	EMPTY	EMPTY	EMPTY
EMPTY	EMPTY	BOXES_ORIENT	EMPTY
EMPTY	EMPTY	BOXES_ORIENT	EMPTY
EMPTY	EMPTY	BOXES_ORIENT	EMPTY
EMPTY	EMPTY	BOXES_ORIENT	EMPTY
EMPTY	EMPTY	BOXES_ORIENT	EMPTY
BOXES_ORIENT	EMPTY	BOXES_ORIENT	EMPTY
BOXES_ORIENT	EMPTY	BOXES_ORIENT	EMPTY
EMPTY	EMPTY	BOXES_ORIENT	EMPTY
EMPTY	EMPTY	BOXES_ORIENT	EMPTY
EMPTY	EMPTY	EMPTY	EMPTY
EMPTY	EMPTY	EMPTY	EMPTY
EMPTY	EMPTY	EMPTY	EMPTY
EMPTY	EMPTY	EMPTY	EMPTY
BOXES_ORIENT	EMPTY	EMPTY	EMPTY
BOXES_ORIENT	BOXES_INTERAC	EMPTY	EMPTY
BOXES_ORIENT	BOXES_INTERAC	BOXES_ORIENT	EMPTY
BOXES_ORIENT	BOXES_INTERAC	BOXES_ORIENT	EMPTY
BOXES_ORIENT	BOXES_INTERAC	BOXES_ORIENT	EMPTY
BOXES_ORIENT	BOXES_INTERAC	BOXES_ORIENT	EMPTY
BOXES_ORIENT	BOXES_INTERAC	BOXES_ORIENT	EMPTY
BOXES_ORIENT	EMPTY	BOXES_ORIENT	EMPTY
BOXES_ORIENT	BOXES_INTERAC	EMPTY	EMPTY
BOXES_ORIENT	BOXES_INTERAC	EMPTY	EMPTY
BOXES_ORIENT	BOXES_INTERAC	EMPTY	EMPTY
BOXES_ORIENT	BOXES_INTERAC	BOXES_ORIENT	EMPTY
BOXES_ORIENT	BOXES_INTERAC	BOXES_ORIENT	BOXES_INTERAC
BOXES_ORIENT	BOXES_INTERAC	BOXES_ORIENT	BOXES_INTERAC
BOXES_ORIENT	BOXES_INTERAC	BOXES_ORIENT	BOXES_INTERAC
BOXES_ORIENT	BOXES_INTERAC	BOXES_ORIENT	BOXES_INTERAC
BOXES_ORIENT	BOXES_INTERAC	BOXES_ORIENT	BOXES_INTERAC
BOXES_ORIENT	BOXES_INTERAC	BOXES_ORIENT	BOXES_INTERAC
BOXES_ORIENT	BOXES_INTERAC	BOXES_ORIENT	BOXES_INTERAC
BOXES_ORIENT	BOXES_INTERAC	BOXES_ORIENT	BOXES_INTERAC
BOXES_ORIENT	BOXES_INTERAC	BOXES_ORIENT	BOXES_INTERAC
BOXES_ORIENT	BOXES_INTERAC	BOXES_ORIENT	BOXES_INTERAC
BOXES_ORIENT	BOXES_INTERAC	BOXES_ORIENT	BOXES_INTERAC
BOXES_ORIENT	BOXES_INTERAC	BOXES_ORIENT	BOXES_INTERAC
BOXES_ORIENT	BOXES_INTERAC	BOXES_ORIENT	BOXES_INTERAC
BOXES_ORIENT	BOXES_INTERAC	BOXES_ORIENT	BOXES_INTERAC
BOXES_ORIENT	BOXES_INTERAC	BOXES_ORIENT	BOXES_INTERAC
BOXES_ORIENT	BOXES_INTERAC	BOXES_ORIENT	BOXES_INTERAC
BOXES_ORIENT	BOXES_INTERAC	BOXES_ORIENT	BOXES_INTERAC
BOXES_ORIENT	BOXES_INTERAC	BOXES_ORIENT	BOXES_INTERAC
BOXES_ORIENT	BOXES_INTERAC	BOXES_ORIENT	BOXES_INTERAC
BOXES_ORIENT	BOXES_INTERAC	BOXES_ORIENT	BOXES_INTERAC
BOXES_ORIENT	BOXES_INTERAC	BOXES_ORIENT	BOXES_INTERAC
BOXES_ORIENT	BOXES_INTERAC	BOXES_ORIENT	BOXES_INTERAC
BOXES_ORIENT	BOXES_INTERAC	BOXES_ORIENT	BOXES_INTERAC
BOXES_ORIENT	BOXES_INTERAC	BOXES_ORIENT	BOXES_INTERAC
BOXES_ORIENT	BOXES_INTERAC	BOXES_ORIENT	BOXES_INTERAC
BOXES_ORIENT	BOXES_INTERAC	BOXES_ORIENT	BOXES_INTERAC
BOXES_ORIENT	BOXES_INTERAC	BOXES_ORIENT	BOXES_INTERAC
BOXES_ORIENT	BOXES_INTERAC	BOXES_ORIENT	BOXES_INTERAC
BOXES_ORIENT	BOXES_INTERAC	BOXES_ORIENT	BOXES_INTERAC
BOXES_ORIENT	BOXES_INTERAC	BOXES_ORIENT	BOXES_INTERAC
BOXES_ORIENT	BOXES_INTERAC	BOXES_ORIENT	BOXES_INTERAC
BOXES_ORIENT	BOXES_INTERAC	BOXES_ORIENT	BOXES_INTERAC
BOXES_ORIENT	BOXES_INTERAC	BOXES_ORIENT	BOXES_INTERAC
BOXES_ORIENT	BOXES_INTERAC	BOXES_ORIENT	BOXES_INTERAC
BOXES_ORIENT	BOXES_INTERAC	BOXES_ORIENT	BOXES_INTERAC
BOXES_ORIENT	BOXES_INTERAC	BOXES_ORIENT	BOXES_INTERAC
BOXES_ORIENT	BOXES_INTERAC	BOXES_ORIENT	BOXES_INTERAC
BOXES_ORIENT	BOXES_INTERAC	BOXES_ORIENT	BOXES_INTERAC
BOXES_ORIENT	BOXES_INTERAC	BOXES_ORIENT	BOXES_INTERAC
BOXES_ORIENT	BOXES_INTERAC	BOXES_ORIENT	BOXES_INTERAC
BOXES_ORIENT	BOXES_INTERAC	BOXES_ORIENT	BOXES_INTERAC
BOXES_ORIENT	BOXES_INTERAC	BOXES_ORIENT	BOXES_INTERAC
BOXES_ORIENT	BOXES_INTERAC	BOXES_ORIENT	BOXES_INTERAC
BOXES_ORIENT	BOXES_INTERAC	BOXES_ORIENT	BOXES_INTERAC
BOXES_ORIENT	BOXES_INTERAC	BOXES_ORIENT	BOXES_INTERAC
BOXES_ORIENT	BOXES_INTERAC	BOXES_ORIENT	BOXES_INTERAC
BOXES_ORIENT	BOXES_INTERAC	BOXES_ORIENT	BOXES_INTERAC
BOXES_ORIENT	BOXES_INTERAC	BOXES_ORIENT	BOXES_INTERAC
BOXES_ORIENT	BOXES_INTERAC	BOXES_ORIENT	BOXES_INTERAC
BOXES_ORIENT	BOXES_INTERAC	BOXES_ORIENT	BOXES_INTERAC
BOXES_ORIENT	BOXES_INTERAC	BOXES_ORIENT	BOXES_INTERAC
BOXES_ORIENT	BOXES_INTERAC	BOXES_ORIENT	BOXES_INTERAC
BOXES_ORIENT	BOXES_INTERAC	BOXES_ORIENT	BOXES_INTERAC
BOXES_ORIENT	BOXES_INTERAC	BOXES_ORIENT	BOXES_INTERAC
BOXES_ORIENT	BOXES_INTERAC	BOXES_ORIENT	BOXES_INTERAC
BOXES_ORIENT	BOXES_INTERAC	BOXES_ORIENT	BOXES_INTERAC
BOXES_ORIENT	BOXES_INTERAC	BOXES_ORIENT	BOXES_INTERAC
BOXES_ORIENT	BOXES_INTERAC	BOXES_ORIENT	BOXES_INTERAC
BOXES_ORIENT	BOXES_INTERAC	BOXES_ORIENT	BOXES_INTERAC
BOXES_ORIENT	BOXES_INTERAC	BOXES_ORIENT	BOXES_INTERAC
BOXES_ORIENT	BOXES_INTERAC	BOXES_ORIENT	BOXES_INTERAC
BOXES_ORIENT	BOXES_INTERAC	BOXES_ORIENT	BOXES_INTERAC
BOXES_ORIENT	BOXES_INTERAC	BOXES_ORIENT	BOXES_INTERAC
BOXES_ORIENT	BOXES_INTERAC	BOXES_ORIENT	BOXES_INTERAC
BOXES_ORIENT	BOXES_INTERAC	BOXES_ORIENT	BOXES_INTERAC
BOXES_ORIENT	BOXES_INTERAC	BOXES_ORIENT	BOXES_INTERAC
BOXES_ORIENT	BOXES_INTERAC	BOXES_ORIENT	BOXES_INTERAC
BOXES_ORIENT	BOXES_INTERAC	BOXES_ORIENT	BOXES_INTERAC
BOXES_ORIENT	BOXES_INTERAC	BOXES_ORIENT	BOXES_INTERAC
BOXES_ORIENT	BOXES_INTERAC	BOXES_ORIENT	BOXES_INTERAC
BOXES_ORIENT	BOXES_INTERAC	BOXES_ORIENT	BOXES_INTERAC
BOXES_ORIENT	EMPTY	BOXES_ORIENT	BOXES_INTERAC
BOXES_ORIENT	BOXES_INTERAC	BOXES_ORIENT	EMPTY
BOXES_ORIENT	BOXES_INTERAC	BOXES_ORIENT	EMPTY
BOXES_ORIENT	BOXES_INTERAC	BOXES_ORIENT	EMPTY
EMPTY	EMPTY	BOXES_ORIENT	EMPTY
EMPTY	EMPTY	BOXES_ORIENT	EMPTY
EMPTY	EMPTY	EMPTY	EMPTY
EMPTY	EMPTY	EMPTY	EMPTY
EMPTY	EMPTY	EMPTY	EMPTY
EMPTY	EMPTY	EMPTY	EMPTY
EMPTY	EMPTY	EMPTY	EMPTY
BOXES_ORIENT	EMPTY	EMPTY	EMPTY
BOXES_ORIENT	EMPTY	EMPTY	EMPTY
EMPTY	EMPTY	EMPTY	EMPTY
EMPTY	EMPTY	EMPTY	EMPTY
EMPTY	EMPTY	EMPTY	EMPTY
EMPTY	EMPTY	EMPTY	EMPTY
EMPTY	EMPTY	EMPTY	EMPTY
EMPTY	EMPTY	EMPTY	EMPTY
EMPTY	EMPTY	EMPTY	EMPTY
EMPTY	EMPTY	EMPTY	EMPTY
EMPTY	EMPTY	EMPTY	EMPTY
EMPTY	EMPTY	EMPTY	EMPTY
EMPTY	EMPTY	EMPTY	EMPTY
EMPTY	EMPTY	EMPTY	EMPTY
EMPTY	EMPTY	EMPTY	EMPTY
EMPTY	EMPTY	EMPTY	EMPTY
EMPTY	EMPTY	EMPTY	EMPTY
EMPTY	EMPTY	EMPTY	EMPTY
EMPTY	EMPTY	EMPTY	EMPTY
EMPTY	EMPTY	EMPTY	EMPTY
EMPTY	EMPTY	EMPTY	EMPTY
EMPTY	EMPTY	EMPTY	EMPTY
EMPTY	EMPTY	EMPTY	EMPTY
EMPTY	EMPTY	EMPTY	EMPTY
EMPTY	EMPTY	EMPTY	EMPTY
EMPTY	EMPTY	EMPTY	EMPTY
EMPTY	EMPTY	EMPTY	EMPTY
EMPTY	EMPTY	EMPTY	EMPTY
EMPTY	EMPTY	EMPTY	EMPTY
EMPTY	EMPTY	BOXES_ORIENT	EMPTY
EMPTY	EMPTY	BOXES_ORIENT	EMPTY
BOXES_ORIENT	BOXES_INTERAC	BOXES_ORIENT	EMPTY
BOXES_ORIENT	BOXES_INTERAC	BOXES_ORIENT	EMPTY
EMPTY	EMPTY	BOXES_ORIENT	EMPTY
EMPTY	EMPTY	EMPTY	EMPTY
EMPTY	EMPTY	EMPTY	EMPTY
EMPTY	EMPTY	EMPTY	EMPTY
EMPTY	EMPTY	EMPTY	EMPTY
EMPTY	EMPTY	EMPTY	EMPTY
EMPTY	EMPTY	EMPTY	EMPTY
EMPTY	EMPTY	EMPTY	EMPTY
BOXES_ORIENT	EMPTY	EMPTY	EMPTY
BOXES_ORIENT	BOXES_INTERAC	EMPTY	EMPTY
BOXES_ORIENT	BOXES_INTERAC	BOXES_ORIENT	EMPTY
BOXES_ORIENT	BOXES_INTERAC	BOXES_ORIENT	EMPTY
BOXES_ORIENT	BOXES_INTERAC	BOXES_ORIENT	EMPTY
BOXES_ORIENT	BOXES_INTERAC	BOXES_ORIENT	EMPTY
BOXES_ORIENT	BOXES_INTERAC	BOXES_ORIENT	BOXES_INTERAC
BOXES_ORIENT	BOXES_INTERAC	BOXES_ORIENT	BOXES_INTERAC
BOXES_ORIENT	BOXES_INTERAC	BOXES_ORIENT	BOXES_INTERAC
BOXES_ORIENT	BOXES_INTERAC	BOXES_ORIENT	BOXES_INTERAC
BOXES_ORIENT	BOXES_INTERAC	BOXES_ORIENT	BOXES_INTERAC
BOXES_ORIENT	BOXES_INTERAC	BOXES_ORIENT	BOXES_INTERAC
BOXES_ORIENT	BOXES_INTERAC	BOXES_ORIENT	BOXES_INTERAC
BOXES_ORIENT	BOXES_INTERAC	BOXES_ORIENT	BOXES_INTERAC
BOXES_ORIENT	BOXES_INTERAC	BOXES_ORIENT	BOXES_INTERAC
BOXES_ORIENT	BOXES_INTERAC	BOXES_ORIENT	BOXES_INTERAC
BOXES_ORIENT	BOXES_INTERAC	BOXES_ORIENT	BOXES_INTERAC
BOXES_ORIENT	BOXES_INTERAC	BOXES_ORIENT	BOXES_INTERAC
EMPTY	EMPTY	BOXES_ORIENT	BOXES_INTERAC
EMPTY	EMPTY	BOXES_ORIENT	BOXES_INTERAC
EMPTY	EMPTY	EMPTY	EMPTY
EMPTY	EMPTY	EMPTY	EMPTY
EMPTY	EMPTY	EMPTY	EMPTY
EMPTY	EMPTY	EMPTY	EMPTY
EMPTY	EMPTY	EMPTY	EMPTY
EMPTY	EMPTY	EMPTY	EMPTY
EMPTY	EMPTY	EMPTY	EMPTY
EMPTY	EMPTY	EMPTY	EMPTY
EMPTY	EMPTY	EMPTY	EMPTY
EMPTY	EMPTY	EMPTY	EMPTY
EMPTY	EMPTY	EMPTY	EMPTY
EMPTY	EMPTY	EMPTY	EMPTY
EMPTY	EMPTY	EMPTY	EMPTY
EMPTY	EMPTY	EMPTY	EMPTY
EMPTY	EMPTY	EMPTY	EMPTY
EMPTY	EMPTY	EMPTY	EMPTY
EMPTY	EMPTY	EMPTY	EMPTY
EMPTY	EMPTY	EMPTY	EMPTY
EMPTY	EMPTY	EMPTY	EMPTY
EMPTY	EMPTY	EMPTY	EMPTY
EMPTY	EMPTY	EMPTY	EMPTY
EMPTY	EMPTY	EMPTY	EMPTY
EMPTY	EMPTY	EMPTY	EMPTY
EMPTY	EMPTY	EMPTY	EMPTY
EMPTY	EMPTY	EMPTY	EMPTY
EMPTY	EMPTY	EMPTY	EMPTY
EMPTY	EMPTY	EMPTY	EMPTY
EMPTY	EMPTY	EMPTY	EMPTY
EMPTY	EMPTY	EMPTY	EMPTY
EMPTY	EMPTY	EMPTY	EMPTY
EMPTY	EMPTY	EMPTY	EMPTY
EMPTY	EMPTY	EMPTY	EMPTY
EMPTY	EMPTY	EMPTY	EMPTY
EMPTY	EMPTY	EMPTY	EMPTY
EMPTY	EMPTY	EMPTY	EMPTY
EMPTY	EMPTY	EMPTY	EMPTY
EMPTY	EMPTY	EMPTY	EMPTY
EMPTY	EMPTY	EMPTY	EMPTY
EMPTY	EMPTY	EMPTY	EMPTY
EMPTY	EMPTY	EMPTY	EMPTY
EMPTY	EMPTY	EMPTY	EMPTY
EMPTY	EMPTY	EMPTY	EMPTY
EMPTY	EMPTY	EMPTY	EMPTY
EMPTY	EMPTY	EMPTY	EMPTY
EMPTY	EMPTY	EMPTY	EMPTY
EMPTY	EMPTY	EMPTY	EMPTY
EMPTY	EMPTY	EMPTY	EMPTY
EMPTY	EMPTY	EMPTY	EMPTY
EMPTY	EMPTY	EMPTY	EMPTY
EMPTY	EMPTY	EMPTY	EMPTY
EMPTY	EMPTY	EMPTY	EMPTY
EMPTY	EMPTY	EMPTY	EMPTY
EMPTY	EMPTY	EMPTY	EMPTY
EMPTY	EMPTY	BOXES_ORIENT	EMPTY
EMPTY	EMPTY	BOXES_ORIENT	EMPTY
EMPTY	EMPTY	BOXES_ORIENT	EMPTY
EMPTY	EMPTY	BOXES_ORIENT	EMPTY
BOXES_ORIENT	EMPTY	BOXES_ORIENT	EMPTY
BOXES_ORIENT	EMPTY	BOXES_ORIENT	EMPTY
BOXES_ORIENT	BOXES_INTERAC	BOXES_ORIENT	EMPTY
BOXES_ORIENT	BOXES_INTERAC	EMPTY	EMPTY
EMPTY	EMPTY	EMPTY	EMPTY
EMPTY	EMPTY	EMPTY	EMPTY
EMPTY	EMPTY	EMPTY	EMPTY
EMPTY	EMPTY	EMPTY	EMPTY
EMPTY	EMPTY	EMPTY	EMPTY
EMPTY	EMPTY	EMPTY	EMPTY
EMPTY	EMPTY	EMPTY	EMPTY
BOXES_ORIENT	BOXES_INTERAC	EMPTY	EMPTY
BOXES_ORIENT	BOXES_INTERAC	BOXES_ORIENT	EMPTY
BOXES_ORIENT	BOXES_INTERAC	BOXES_ORIENT	EMPTY
BOXES_ORIENT	BOXES_INTERAC	BOXES_ORIENT	EMPTY
BOXES_ORIENT	BOXES_INTERAC	BOXES_ORIENT	EMPTY
BOXES_ORIENT	BOXES_INTERAC	BOXES_ORIENT	EMPTY
BOXES_ORIENT	BOXES_INTERAC	BOXES_ORIENT	EMPTY
EMPTY	EMPTY	BOXES_ORIENT	EMPTY
EMPTY	EMPTY	BOXES_ORIENT	EMPTY
EMPTY	EMPTY	BOXES_ORIENT	EMPTY
BOXES_ORIENT	BOXES_INTERAC	EMPTY	EMPTY
BOXES_ORIENT	BOXES_INTERAC	EMPTY	EMPTY
BOXES_ORIENT	BOXES_INTERAC	EMPTY	EMPTY
BOXES_ORIENT	BOXES_INTERAC	BOXES_ORIENT	EMPTY
BOXES_ORIENT	BOXES_INTERAC	BOXES_ORIENT	EMPTY
BOXES_ORIENT	BOXES_INTERAC	BOXES_ORIENT	EMPTY
BOXES_ORIENT	BOXES_INTERAC	BOXES_ORIENT	EMPTY
BOXES_ORIENT	BOXES_INTERAC	BOXES_ORIENT	BOXES_INTERAC
BOXES_ORIENT	BOXES_INTERAC	BOXES_ORIENT	BOXES_INTERAC
BOXES_ORIENT	BOXES_INTERAC	BOXES_ORIENT	BOXES_INTERAC
BOXES_ORIENT	BOXES_INTERAC	BOXES_ORIENT	BOXES_INTERAC
BOXES_ORIENT	BOXES_INTERAC	BOXES_ORIENT	BOXES_INTERAC
BOXES_ORIENT	BOXES_INTERAC	BOXES_ORIENT	BOXES_INTERAC
BOXES_ORIENT	BOXES_INTERAC	BOXES_ORIENT	BOXES_INTERAC
BOXES_ORIENT	BOXES_INTERAC	BOXES_ORIENT	BOXES_INTERAC
BOXES_ORIENT	BOXES_INTERAC	BOXES_ORIENT	BOXES_INTERAC
BOXES_ORIENT	BOXES_INTERAC	BOXES_ORIENT	BOXES_INTERAC
BOXES_ORIENT	BOXES_INTERAC	BOXES_ORIENT	BOXES_INTERAC
BOXES_ORIENT	BOXES_INTERAC	BOXES_ORIENT	BOXES_INTERAC
BOXES_ORIENT	BOXES_INTERAC	BOXES_ORIENT	BOXES_INTERAC
BOXES_ORIENT	BOXES_INTERAC	BOXES_ORIENT	BOXES_INTERAC
EMPTY	EMPTY	BOXES_ORIENT	BOXES_INTERAC
EMPTY	EMPTY	BOXES_ORIENT	BOXES_INTERAC
EMPTY	EMPTY	EMPTY	EMPTY
EMPTY	EMPTY	EMPTY	EMPTY
EMPTY	EMPTY	EMPTY	EMPTY
EMPTY	EMPTY	EMPTY	EMPTY
EMPTY	EMPTY	EMPTY	EMPTY
BOXES_ORIENT	EMPTY	EMPTY	EMPTY
EMPTY	EMPTY	EMPTY	EMPTY
EMPTY	EMPTY	BOXES_ORIENT	EMPTY
EMPTY	EMPTY	BOXES_ORIENT	EMPTY
EMPTY	EMPTY	EMPTY	EMPTY
EMPTY	EMPTY	EMPTY	EMPTY
EMPTY	EMPTY	EMPTY	EMPTY
EMPTY	EMPTY	EMPTY	EMPTY
EMPTY	EMPTY	EMPTY	EMPTY
EMPTY	EMPTY	EMPTY	EMPTY
EMPTY	EMPTY	EMPTY	EMPTY
EMPTY	EMPTY	EMPTY	EMPTY
EMPTY	EMPTY	EMPTY	EMPTY
EMPTY	EMPTY	EMPTY	EMPTY
EMPTY	EMPTY	EMPTY	EMPTY
EMPTY	EMPTY	EMPTY	EMPTY
EMPTY	EMPTY	EMPTY	EMPTY
EMPTY	EMPTY	EMPTY	EMPTY
EMPTY	EMPTY	EMPTY	EMPTY
EMPTY	EMPTY	EMPTY	EMPTY
EMPTY	EMPTY	EMPTY	EMPTY
EMPTY	EMPTY	EMPTY	EMPTY
EMPTY	EMPTY	EMPTY	EMPTY
EMPTY	EMPTY	EMPTY	EMPTY
EMPTY	EMPTY	EMPTY	EMPTY
EMPTY	EMPTY	EMPTY	EMPTY
EMPTY	EMPTY	EMPTY	EMPTY
EMPTY	EMPTY	EMPTY	EMPTY
EMPTY	EMPTY	EMPTY	EMPTY
EMPTY	EMPTY	EMPTY	EMPTY
EMPTY	EMPTY	EMPTY	EMPTY
EMPTY	EMPTY	EMPTY	EMPTY
EMPTY	EMPTY	EMPTY	EMPTY
EMPTY	EMPTY	EMPTY	EMPTY
EMPTY	EMPTY	EMPTY	EMPTY
EMPTY	EMPTY	EMPTY	EMPTY
EMPTY	EMPTY	EMPTY	EMPTY
EMPTY	EMPTY	EMPTY	EMPTY
EMPTY	EMPTY	EMPTY	EMPTY
EMPTY	EMPTY	EMPTY	EMPTY
EMPTY	EMPTY	EMPTY	EMPTY
EMPTY	EMPTY	EMPTY	EMPTY
EMPTY	EMPTY	EMPTY	EMPTY
EMPTY	EMPTY	EMPTY	EMPTY
EMPTY	EMPTY	EMPTY	EMPTY
EMPTY	EMPTY	EMPTY	EMPTY
EMPTY	EMPTY	EMPTY	EMPTY
EMPTY	EMPTY	EMPTY	EMPTY
EMPTY	EMPTY	EMPTY	EMPTY
EMPTY	EMPTY	EMPTY	EMPTY
EMPTY	EMPTY	EMPTY	EMPTY
EMPTY	EMPTY	EMPTY	EMPTY
EMPTY	EMPTY	EMPTY	EMPTY
EMPTY	EMPTY	EMPTY	EMPTY
EMPTY	EMPTY	EMPTY	EMPTY
EMPTY	EMPTY	EMPTY	EMPTY
EMPTY	EMPTY	EMPTY	EMPTY
EMPTY	EMPTY	EMPTY	EMPTY
EMPTY	EMPTY	EMPTY	EMPTY
EMPTY	EMPTY	EMPTY	EMPTY
EMPTY	EMPTY	EMPTY	EMPTY
EMPTY	EMPTY	EMPTY	EMPTY
EMPTY	EMPTY	EMPTY	EMPTY
EMPTY	EMPTY	EMPTY	EMPTY
EMPTY	EMPTY	EMPTY	EMPTY
EMPTY	EMPTY	EMPTY	EMPTY
EMPTY	EMPTY	EMPTY	EMPTY
EMPTY	EMPTY	EMPTY	EMPTY
EMPTY	EMPTY	EMPTY	EMPTY
EMPTY	EMPTY	EMPTY	EMPTY
EMPTY	EMPTY	EMPTY	EMPTY
EMPTY	EMPTY	EMPTY	EMPTY
EMPTY	EMPTY	EMPTY	EMPTY
EMPTY	EMPTY	EMPTY	EMPTY
EMPTY	EMPTY	EMPTY	EMPTY
EMPTY	EMPTY	EMPTY	EMPTY
EMPTY	EMPTY	EMPTY	EMPTY
EMPTY	EMPTY	EMPTY	EMPTY
EMPTY	EMPTY	EMPTY	EMPTY
EMPTY	EMPTY	EMPTY	EMPTY
EMPTY	EMPTY	EMPTY	EMPTY
EMPTY	EMPTY	EMPTY	EMPTY
EMPTY	EMPTY	EMPTY	EMPTY
EMPTY	EMPTY	EMPTY	EMPTY
EMPTY	EMPTY	EMPTY	EMPTY
EMPTY	EMPTY	EMPTY	EMPTY
EMPTY	EMPTY	EMPTY	EMPTY
EMPTY	EMPTY	EMPTY	EMPTY
EMPTY	EMPTY	EMPTY	EMPTY
EMPTY	EMPTY	EMPTY	EMPTY
EMPTY	EMPTY	EMPTY	EMPTY
EMPTY	EMPTY	EMPTY	EMPTY
EMPTY	EMPTY	EMPTY	EMPTY
EMPTY	EMPTY	EMPTY	EMPTY
EMPTY	EMPTY	EMPTY	EMPTY
EMPTY	EMPTY	EMPTY	EMPTY
EMPTY	EMPTY	EMPTY	EMPTY
EMPTY	EMPTY	EMPTY	EMPTY
EMPTY	EMPTY	EMPTY	EMPTY
EMPTY	EMPTY	EMPTY	EMPTY
EMPTY	EMPTY	EMPTY	EMPTY
EMPTY	EMPTY	EMPTY	EMPTY
EMPTY	EMPTY	EMPTY	EMPTY
EMPTY	EMPTY	EMPTY	EMPTY
EMPTY	EMPTY	EMPTY	EMPTY
EMPTY	EMPTY	EMPTY	EMPTY
EMPTY	EMPTY	EMPTY	EMPTY
EMPTY	EMPTY	EMPTY	EMPTY
EMPTY	EMPTY	EMPTY	EMPTY
EMPTY	EMPTY	EMPTY	EMPTY
EMPTY	EMPTY	EMPTY	EMPTY
EMPTY	EMPTY	EMPTY	EMPTY
EMPTY	EMPTY	EMPTY	EMPTY
EMPTY	EMPTY	EMPTY	EMPTY
EMPTY	EMPTY	EMPTY	EMPTY
EMPTY	EMPTY	EMPTY	EMPTY
EMPTY	EMPTY	EMPTY	EMPTY
EMPTY	EMPTY	EMPTY	EMPTY
EMPTY	EMPTY	EMPTY	EMPTY
EMPTY	EMPTY	EMPTY	EMPTY
EMPTY	EMPTY	EMPTY	EMPTY
EMPTY	EMPTY	EMPTY	EMPTY
EMPTY	EMPTY	EMPTY	EMPTY
EMPTY	EMPTY	EMPTY	EMPTY
EMPTY	EMPTY	EMPTY	EMPTY
EMPTY	EMPTY	EMPTY	EMPTY
EMPTY	EMPTY	EMPTY	EMPTY
EMPTY	EMPTY	EMPTY	EMPTY
EMPTY	EMPTY	EMPTY	EMPTY
EMPTY	EMPTY	EMPTY	EMPTY
EMPTY	EMPTY	EMPTY	EMPTY
EMPTY	EMPTY	EMPTY	EMPTY
EMPTY	EMPTY	EMPTY	EMPTY
EMPTY	EMPTY	EMPTY	EMPTY
EMPTY	EMPTY	EMPTY	EMPTY
EMPTY	EMPTY	EMPTY	EMPTY
EMPTY	EMPTY	EMPTY	EMPTY
EMPTY	EMPTY	EMPTY	EMPTY
EMPTY	EMPTY	EMPTY	EMPTY
EMPTY	EMPTY	EMPTY	EMPTY
EMPTY	EMPTY	EMPTY	EMPTY
EMPTY	EMPTY	EMPTY	EMPTY
EMPTY	EMPTY	EMPTY	EMPTY
EMPTY	EMPTY	EMPTY	EMPTY
EMPTY	EMPTY	EMPTY	EMPTY
EMPTY	EMPTY	EMPTY	EMPTY
EMPTY	EMPTY	EMPTY	EMPTY
EMPTY	EMPTY	EMPTY	EMPTY
EMPTY	EMPTY	EMPTY	EMPTY
EMPTY	EMPTY	EMPTY	EMPTY
EMPTY	EMPTY	EMPTY	EMPTY
EMPTY	EMPTY	EMPTY	EMPTY
EMPTY	EMPTY	EMPTY	EMPTY
EMPTY	EMPTY	EMPTY	EMPTY
EMPTY	EMPTY	EMPTY	EMPTY
EMPTY	EMPTY	EMPTY	EMPTY
EMPTY	EMPTY	EMPTY	EMPTY
EMPTY	EMPTY	EMPTY	EMPTY
EMPTY	EMPTY	EMPTY	EMPTY
EMPTY	EMPTY	EMPTY	EMPTY
EMPTY	EMPTY	EMPTY	EMPTY
EMPTY	EMPTY	EMPTY	EMPTY
EMPTY	EMPTY	EMPTY	EMPTY
EMPTY	EMPTY	EMPTY	EMPTY
EMPTY	EMPTY	EMPTY	EMPTY
EMPTY	EMPTY	EMPTY	EMPTY
EMPTY	EMPTY	EMPTY	EMPTY
EMPTY	EMPTY	EMPTY	EMPTY
EMPTY	EMPTY	EMPTY	EMPTY
EMPTY	EMPTY	EMPTY	EMPTY
EMPTY	EMPTY	EMPTY	EMPTY
EMPTY	EMPTY	EMPTY	EMPTY
EMPTY	EMPTY	EMPTY	EMPTY
EMPTY	EMPTY	EMPTY	EMPTY
EMPTY	EMPTY	EMPTY	EMPTY
EMPTY	EMPTY	EMPTY	EMPTY
EMPTY	EMPTY	EMPTY	EMPTY
EMPTY	EMPTY	EMPTY	EMPTY
EMPTY	EMPTY	EMPTY	EMPTY
EMPTY	EMPTY	EMPTY	EMPTY
EMPTY	EMPTY	EMPTY	EMPTY
EMPTY	EMPTY	EMPTY	EMPTY
EMPTY	EMPTY	EMPTY	EMPTY
EMPTY	EMPTY	EMPTY	EMPTY
EMPTY	EMPTY	EMPTY	EMPTY
EMPTY	EMPTY	EMPTY	EMPTY
EMPTY	EMPTY	EMPTY	EMPTY
EMPTY	EMPTY	EMPTY	EMPTY
EMPTY	EMPTY	EMPTY	EMPTY
EMPTY	EMPTY	EMPTY	EMPTY
EMPTY	EMPTY	EMPTY	EMPTY
EMPTY	EMPTY	EMPTY	EMPTY
EMPTY	EMPTY	EMPTY	EMPTY
EMPTY	EMPTY	EMPTY	EMPTY
EMPTY	EMPTY	EMPTY	EMPTY
EMPTY	EMPTY	EMPTY	EMPTY
EMPTY	EMPTY	EMPTY	EMPTY
EMPTY	EMPTY	EMPTY	EMPTY
EMPTY	EMPTY	EMPTY	EMPTY
EMPTY	EMPTY	EMPTY	EMPTY
EMPTY	EMPTY	EMPTY	EMPTY
EMPTY	EMPTY	EMPTY	EMPTY
EMPTY	EMPTY	EMPTY	EMPTY
EMPTY	EMPTY	EMPTY	EMPTY
EMPTY	EMPTY	EMPTY	EMPTY
EMPTY	EMPTY	EMPTY	EMPTY
EMPTY	EMPTY	EMPTY	EMPTY
EMPTY	EMPTY	EMPTY	EMPTY
EMPTY	EMPTY	EMPTY	EMPTY
EMPTY	EMPTY	EMPTY	EMPTY
EMPTY	EMPTY	EMPTY	EMPTY
EMPTY	EMPTY	EMPTY	EMPTY
EMPTY	EMPTY	EMPTY	EMPTY
EMPTY	EMPTY	EMPTY	EMPTY
EMPTY	EMPTY	EMPTY	EMPTY
EMPTY	EMPTY	EMPTY	EMPTY
EMPTY	EMPTY	EMPTY	EMPTY
EMPTY	EMPTY	EMPTY	EMPTY
EMPTY	EMPTY	EMPTY	EMPTY
EMPTY	EMPTY	EMPTY	EMPTY
EMPTY	EMPTY	EMPTY	EMPTY
EMPTY	EMPTY	EMPTY	EMPTY
EMPTY	EMPTY	EMPTY	EMPTY
EMPTY	EMPTY	EMPTY	EMPTY
EMPTY	EMPTY	EMPTY	EMPTY
EMPTY	EMPTY	EMPTY	EMPTY
EMPTY	EMPTY	EMPTY	EMPTY
EMPTY	EMPTY	EMPTY	EMPTY
EMPTY	EMPTY	EMPTY	EMPTY
EMPTY	EMPTY	EMPTY	EMPTY
EMPTY	EMPTY	EMPTY	EMPTY
EMPTY	EMPTY	EMPTY	EMPTY
EMPTY	EMPTY	EMPTY	EMPTY
EMPTY	EMPTY	EMPTY	EMPTY
EMPTY	EMPTY	EMPTY	EMPTY
EMPTY	EMPTY	EMPTY	EMPTY
EMPTY	EMPTY	EMPTY	EMPTY
[truncated: 2,100 more rows]

## Sheet: Borso interobserver
Ori_a	Int_a	Ori_b	Int_b
EMPTY	EMPTY	BOXES_ORIENT	EMPTY
BOXES_ORIENT	EMPTY	BOXES_ORIENT	EMPTY
BOXES_ORIENT	EMPTY	BOXES_ORIENT	EMPTY
BOXES_ORIENT	EMPTY	BOXES_ORIENT	EMPTY
BOXES_ORIENT	EMPTY	BOXES_ORIENT	EMPTY
BOXES_ORIENT	EMPTY	BOXES_ORIENT	EMPTY
BOXES_ORIENT	EMPTY	BOXES_ORIENT	EMPTY
BOXES_ORIENT	EMPTY	BOXES_ORIENT	EMPTY
BOXES_ORIENT	BOXES_INTERAC	BOXES_ORIENT	EMPTY
BOXES_ORIENT	BOXES_INTERAC	BOXES_ORIENT	BOXES_INTERAC
BOXES_ORIENT	BOXES_INTERAC	BOXES_ORIENT	BOXES_INTERAC
BOXES_ORIENT	BOXES_INTERAC	BOXES_ORIENT	BOXES_INTERAC
BOXES_ORIENT	BOXES_INTERAC	BOXES_ORIENT	BOXES_INTERAC
BOXES_ORIENT	BOXES_INTERAC	BOXES_ORIENT	BOXES_INTERAC
EMPTY	EMPTY	BOXES_ORIENT	BOXES_INTERAC
EMPTY	EMPTY	BOXES_ORIENT	EMPTY
EMPTY	EMPTY	EMPTY	EMPTY
EMPTY	EMPTY	EMPTY	EMPTY
EMPTY	EMPTY	EMPTY	EMPTY
EMPTY	EMPTY	EMPTY	EMPTY
EMPTY	EMPTY	EMPTY	EMPTY
EMPTY	EMPTY	EMPTY	EMPTY
EMPTY	EMPTY	EMPTY	EMPTY
EMPTY	EMPTY	EMPTY	EMPTY
EMPTY	EMPTY	EMPTY	EMPTY
EMPTY	EMPTY	EMPTY	EMPTY
EMPTY	EMPTY	EMPTY	EMPTY
EMPTY	EMPTY	EMPTY	EMPTY
OW_ORIENT	EMPTY	EMPTY	EMPTY
OW_ORIENT	EMPTY	EMPTY	EMPTY
OW_ORIENT	EMPTY	EMPTY	EMPTY
OW_ORIENT	EMPTY	EMPTY	EMPTY
OW_ORIENT	EMPTY	EMPTY	EMPTY
OW_ORIENT	EMPTY	EMPTY	EMPTY
OW_ORIENT	EMPTY	OW_ORIENT	EMPTY
OW_ORIENT	EMPTY	OW_ORIENT	EMPTY
OW_ORIENT	EMPTY	OW_ORIENT	EMPTY
OW_ORIENT	OW_INTER	OW_ORIENT	EMPTY
OW_ORIENT	OW_INTER	OW_ORIENT	EMPTY
OW_ORIENT	OW_INTER	OW_ORIENT	OW_INTER
OW_ORIENT	OW_INTER	OW_ORIENT	OW_INTER
OW_ORIENT	OW_INTER	OW_ORIENT	OW_INTER
EMPTY	EMPTY	EMPTY	EMPTY
EMPTY	EMPTY	EMPTY	EMPTY
EMPTY	EMPTY	EMPTY	EMPTY
EMPTY	EMPTY	EMPTY	EMPTY
EMPTY	EMPTY	BOXES_ORIENT	EMPTY
BOXES_ORIENT	EMPTY	BOXES_ORIENT	EMPTY
BOXES_ORIENT	EMPTY	BOXES_ORIENT	EMPTY
BOXES_ORIENT	EMPTY	BOXES_ORIENT	EMPTY
BOXES_ORIENT	EMPTY	BOXES_ORIENT	EMPTY
BOXES_ORIENT	EMPTY	BOXES_ORIENT	EMPTY
BOXES_ORIENT	EMPTY	BOXES_ORIENT	EMPTY
BOXES_ORIENT	EMPTY	BOXES_ORIENT	EMPTY
BOXES_ORIENT	EMPTY	BOXES_ORIENT	EMPTY
BOXES_ORIENT	EMPTY	BOXES_ORIENT	EMPTY
BOXES_ORIENT	EMPTY	BOXES_ORIENT	EMPTY
BOXES_ORIENT	EMPTY	BOXES_ORIENT	EMPTY
BOXES_ORIENT	EMPTY	BOXES_ORIENT	EMPTY
BOXES_ORIENT	BOXES_INTERAC	BOXES_ORIENT	EMPTY
BOXES_ORIENT	BOXES_INTERAC	BOXES_ORIENT	BOXES_INTERAC
BOXES_ORIENT	BOXES_INTERAC	BOXES_ORIENT	BOXES_INTERAC
BOXES_ORIENT	BOXES_INTERAC	BOXES_ORIENT	BOXES_INTERAC
BOXES_ORIENT	BOXES_INTERAC	BOXES_ORIENT	BOXES_INTERAC
BOXES_ORIENT	BOXES_INTERAC	BOXES_ORIENT	BOXES_INTERAC
BOXES_ORIENT	BOXES_INTERAC	BOXES_ORIENT	BOXES_INTERAC
BOXES_ORIENT	BOXES_INTERAC	BOXES_ORIENT	BOXES_INTERAC
BOXES_ORIENT	BOXES_INTERAC	BOXES_ORIENT	BOXES_INTERAC
BOXES_ORIENT	BOXES_INTERAC	BOXES_ORIENT	BOXES_INTERAC
BOXES_ORIENT	BOXES_INTERAC	BOXES_ORIENT	BOXES_INTERAC
BOXES_ORIENT	EMPTY	BOXES_ORIENT	BOXES_INTERAC
BOXES_ORIENT	EMPTY	BOXES_ORIENT	BOXES_INTERAC
BOXES_ORIENT	BOXES_INTERAC	BOXES_ORIENT	BOXES_INTERAC
BOXES_ORIENT	BOXES_INTERAC	BOXES_ORIENT	BOXES_INTERAC
BOXES_ORIENT	BOXES_INTERAC	BOXES_ORIENT	BOXES_INTERAC
BOXES_ORIENT	BOXES_INTERAC	BOXES_ORIENT	BOXES_INTERAC
BOXES_ORIENT	BOXES_INTERAC	BOXES_ORIENT	BOXES_INTERAC
BOXES_ORIENT	BOXES_INTERAC	BOXES_ORIENT	BOXES_INTERAC
BOXES_ORIENT	EMPTY	BOXES_ORIENT	BOXES_INTERAC
BOXES_ORIENT	EMPTY	BOXES_ORIENT	BOXES_INTERAC
BOXES_ORIENT	EMPTY	BOXES_ORIENT	BOXES_INTERAC
BOXES_ORIENT	BOXES_INTERAC	BOXES_ORIENT	BOXES_INTERAC
BOXES_ORIENT	BOXES_INTERAC	BOXES_ORIENT	BOXES_INTERAC
BOXES_ORIENT	BOXES_INTERAC	BOXES_ORIENT	BOXES_INTERAC
BOXES_ORIENT	BOXES_INTERAC	BOXES_ORIENT	BOXES_INTERAC
BOXES_ORIENT	BOXES_INTERAC	EMPTY	EMPTY
BOXES_ORIENT	BOXES_INTERAC	EMPTY	EMPTY
BOXES_ORIENT	BOXES_INTERAC	EMPTY	EMPTY
BOXES_ORIENT	BOXES_INTERAC	EMPTY	EMPTY
BOXES_ORIENT	BOXES_INTERAC	EMPTY	EMPTY
BOXES_ORIENT	BOXES_INTERAC	EMPTY	EMPTY
BOXES_ORIENT	BOXES_INTERAC	EMPTY	EMPTY
BOXES_ORIENT	BOXES_INTERAC	EMPTY	EMPTY
EMPTY	EMPTY	EMPTY	EMPTY
EMPTY	EMPTY	EMPTY	EMPTY
EMPTY	EMPTY	EMPTY	EMPTY
EMPTY	EMPTY	EMPTY	EMPTY
EMPTY	EMPTY	EMPTY	EMPTY
EMPTY	EMPTY	EMPTY	EMPTY
EMPTY	EMPTY	EMPTY	EMPTY
EMPTY	EMPTY	EMPTY	EMPTY
EMPTY	EMPTY	EMPTY	EMPTY
EMPTY	EMPTY	EMPTY	EMPTY
EMPTY	EMPTY	EMPTY	EMPTY
EMPTY	EMPTY	EMPTY	EMPTY
EMPTY	EMPTY	EMPTY	EMPTY
EMPTY	EMPTY	EMPTY	EMPTY
EMPTY	EMPTY	EMPTY	EMPTY
EMPTY	EMPTY	EMPTY	EMPTY
EMPTY	EMPTY	EMPTY	EMPTY
EMPTY	EMPTY	EMPTY	EMPTY
EMPTY	EMPTY	EMPTY	EMPTY
EMPTY	EMPTY	EMPTY	EMPTY
EMPTY	EMPTY	EMPTY	EMPTY
EMPTY	EMPTY	EMPTY	EMPTY
EMPTY	EMPTY	EMPTY	EMPTY
EMPTY	EMPTY	EMPTY	EMPTY
EMPTY	EMPTY	EMPTY	EMPTY
EMPTY	EMPTY	EMPTY	EMPTY
EMPTY	EMPTY	EMPTY	EMPTY
EMPTY	EMPTY	EMPTY	EMPTY
EMPTY	EMPTY	EMPTY	EMPTY
EMPTY	EMPTY	EMPTY	EMPTY
EMPTY	EMPTY	EMPTY	EMPTY
EMPTY	EMPTY	EMPTY	EMPTY
EMPTY	EMPTY	EMPTY	EMPTY
EMPTY	EMPTY	EMPTY	EMPTY
EMPTY	EMPTY	EMPTY	EMPTY
EMPTY	EMPTY	EMPTY	EMPTY
EMPTY	EMPTY	EMPTY	EMPTY
EMPTY	EMPTY	EMPTY	EMPTY
EMPTY	EMPTY	EMPTY	EMPTY
EMPTY	EMPTY	EMPTY	EMPTY
EMPTY	EMPTY	EMPTY	EMPTY
EMPTY	EMPTY	EMPTY	EMPTY
EMPTY	EMPTY	EMPTY	EMPTY
EMPTY	EMPTY	EMPTY	EMPTY
EMPTY	EMPTY	EMPTY	EMPTY
EMPTY	EMPTY	EMPTY	EMPTY
EMPTY	EMPTY	EMPTY	EMPTY
EMPTY	EMPTY	EMPTY	EMPTY
EMPTY	EMPTY	EMPTY	EMPTY
EMPTY	EMPTY	EMPTY	EMPTY
EMPTY	EMPTY	EMPTY	EMPTY
EMPTY	EMPTY	EMPTY	EMPTY
EMPTY	EMPTY	EMPTY	EMPTY
EMPTY	EMPTY	EMPTY	EMPTY
EMPTY	EMPTY	EMPTY	EMPTY
EMPTY	EMPTY	EMPTY	EMPTY
EMPTY	EMPTY	EMPTY	EMPTY
EMPTY	EMPTY	EMPTY	EMPTY
EMPTY	EMPTY	EMPTY	EMPTY
EMPTY	EMPTY	EMPTY	EMPTY
EMPTY	EMPTY	EMPTY	EMPTY
EMPTY	EMPTY	EMPTY	EMPTY
EMPTY	EMPTY	EMPTY	EMPTY
EMPTY	EMPTY	EMPTY	EMPTY
EMPTY	EMPTY	EMPTY	EMPTY
EMPTY	EMPTY	EMPTY	EMPTY
EMPTY	EMPTY	EMPTY	EMPTY
EMPTY	EMPTY	EMPTY	EMPTY
EMPTY	EMPTY	EMPTY	EMPTY
EMPTY	EMPTY	EMPTY	EMPTY
EMPTY	EMPTY	EMPTY	EMPTY
EMPTY	EMPTY	EMPTY	EMPTY
EMPTY	EMPTY	EMPTY	EMPTY
EMPTY	EMPTY	EMPTY	EMPTY
EMPTY	EMPTY	EMPTY	EMPTY
EMPTY	EMPTY	EMPTY	EMPTY
EMPTY	EMPTY	EMPTY	EMPTY
EMPTY	EMPTY	EMPTY	EMPTY
EMPTY	EMPTY	EMPTY	EMPTY
EMPTY	EMPTY	EMPTY	EMPTY
EMPTY	EMPTY	EMPTY	EMPTY
EMPTY	EMPTY	EMPTY	EMPTY
EMPTY	EMPTY	EMPTY	EMPTY
EMPTY	EMPTY	EMPTY	EMPTY
EMPTY	EMPTY	EMPTY	EMPTY
EMPTY	EMPTY	EMPTY	EMPTY
EMPTY	EMPTY	EMPTY	EMPTY
EMPTY	EMPTY	EMPTY	EMPTY
EMPTY	EMPTY	EMPTY	EMPTY
EMPTY	EMPTY	EMPTY	EMPTY
EMPTY	EMPTY	EMPTY	EMPTY
EMPTY	EMPTY	EMPTY	EMPTY
EMPTY	EMPTY	EMPTY	EMPTY
EMPTY	EMPTY	EMPTY	EMPTY
EMPTY	EMPTY	EMPTY	EMPTY
EMPTY	EMPTY	EMPTY	EMPTY
EMPTY	EMPTY	EMPTY	EMPTY
EMPTY	EMPTY	EMPTY	EMPTY
EMPTY	EMPTY	EMPTY	EMPTY
EMPTY	EMPTY	EMPTY	EMPTY
EMPTY	EMPTY	EMPTY	EMPTY
EMPTY	EMPTY	EMPTY	EMPTY
EMPTY	EMPTY	EMPTY	EMPTY
EMPTY	EMPTY	EMPTY	EMPTY
EMPTY	EMPTY	EMPTY	EMPTY
EMPTY	EMPTY	EMPTY	EMPTY
EMPTY	EMPTY	EMPTY	EMPTY
EMPTY	EMPTY	EMPTY	EMPTY
EMPTY	EMPTY	EMPTY	EMPTY
EMPTY	EMPTY	EMPTY	EMPTY
EMPTY	EMPTY	EMPTY	EMPTY
EMPTY	EMPTY	EMPTY	EMPTY
EMPTY	EMPTY	EMPTY	EMPTY
EMPTY	EMPTY	EMPTY	EMPTY
EMPTY	EMPTY	EMPTY	EMPTY
EMPTY	EMPTY	EMPTY	EMPTY
EMPTY	EMPTY	EMPTY	EMPTY
EMPTY	EMPTY	EMPTY	EMPTY
EMPTY	EMPTY	EMPTY	EMPTY
EMPTY	EMPTY	EMPTY	EMPTY
EMPTY	EMPTY	EMPTY	EMPTY
EMPTY	EMPTY	EMPTY	EMPTY
EMPTY	EMPTY	EMPTY	EMPTY
EMPTY	EMPTY	EMPTY	EMPTY
EMPTY	EMPTY	EMPTY	EMPTY
EMPTY	EMPTY	EMPTY	EMPTY
EMPTY	EMPTY	EMPTY	EMPTY
EMPTY	EMPTY	EMPTY	EMPTY
EMPTY	EMPTY	EMPTY	EMPTY
EMPTY	EMPTY	EMPTY	EMPTY
EMPTY	EMPTY	EMPTY	EMPTY
EMPTY	EMPTY	EMPTY	EMPTY
EMPTY	EMPTY	EMPTY	EMPTY
EMPTY	EMPTY	EMPTY	EMPTY
EMPTY	EMPTY	EMPTY	EMPTY
EMPTY	EMPTY	EMPTY	EMPTY
EMPTY	EMPTY	EMPTY	EMPTY
EMPTY	EMPTY	EMPTY	EMPTY
EMPTY	EMPTY	EMPTY	EMPTY
EMPTY	EMPTY	EMPTY	EMPTY
BOXES_ORIENT	EMPTY	EMPTY	EMPTY
BOXES_ORIENT	EMPTY	EMPTY	EMPTY
BOXES_ORIENT	EMPTY	EMPTY	EMPTY
BOXES_ORIENT	EMPTY	EMPTY	EMPTY
BOXES_ORIENT	EMPTY	EMPTY	EMPTY
BOXES_ORIENT	EMPTY	EMPTY	EMPTY
BOXES_ORIENT	EMPTY	EMPTY	EMPTY
BOXES_ORIENT	EMPTY	EMPTY	EMPTY
BOXES_ORIENT	EMPTY	EMPTY	EMPTY
BOXES_ORIENT	EMPTY	EMPTY	EMPTY
BOXES_ORIENT	EMPTY	EMPTY	EMPTY
BOXES_ORIENT	EMPTY	EMPTY	EMPTY
BOXES_ORIENT	EMPTY	EMPTY	EMPTY
BOXES_ORIENT	EMPTY	EMPTY	EMPTY
BOXES_ORIENT	EMPTY	EMPTY	EMPTY
BOXES_ORIENT	BOXES_INTERAC	EMPTY	EMPTY
BOXES_ORIENT	BOXES_INTERAC	EMPTY	EMPTY
BOXES_ORIENT	BOXES_INTERAC	BOXES_ORIENT	EMPTY
BOXES_ORIENT	BOXES_INTERAC	BOXES_ORIENT	EMPTY
BOXES_ORIENT	BOXES_INTERAC	BOXES_ORIENT	EMPTY
BOXES_ORIENT	BOXES_INTERAC	BOXES_ORIENT	EMPTY
BOXES_ORIENT	BOXES_INTERAC	BOXES_ORIENT	EMPTY
BOXES_ORIENT	BOXES_INTERAC	BOXES_ORIENT	BOXES_INTERAC
BOXES_ORIENT	BOXES_INTERAC	BOXES_ORIENT	BOXES_INTERAC
BOXES_ORIENT	BOXES_INTERAC	BOXES_ORIENT	BOXES_INTERAC
BOXES_ORIENT	BOXES_INTERAC	BOXES_ORIENT	BOXES_INTERAC
BOXES_ORIENT	BOXES_INTERAC	BOXES_ORIENT	BOXES_INTERAC
BOXES_ORIENT	BOXES_INTERAC	BOXES_ORIENT	BOXES_INTERAC
BOXES_ORIENT	BOXES_INTERAC	BOXES_ORIENT	BOXES_INTERAC
BOXES_ORIENT	BOXES_INTERAC	BOXES_ORIENT	BOXES_INTERAC
BOXES_ORIENT	BOXES_INTERAC	BOXES_ORIENT	BOXES_INTERAC
BOXES_ORIENT	BOXES_INTERAC	BOXES_ORIENT	BOXES_INTERAC
BOXES_ORIENT	BOXES_INTERAC	BOXES_ORIENT	BOXES_INTERAC
BOXES_ORIENT	BOXES_INTERAC	BOXES_ORIENT	BOXES_INTERAC
BOXES_ORIENT	BOXES_INTERAC	BOXES_ORIENT	BOXES_INTERAC
BOXES_ORIENT	BOXES_INTERAC	BOXES_ORIENT	BOXES_INTERAC
BOXES_ORIENT	BOXES_INTERAC	BOXES_ORIENT	BOXES_INTERAC
BOXES_ORIENT	BOXES_INTERAC	BOXES_ORIENT	BOXES_INTERAC
BOXES_ORIENT	BOXES_INTERAC	BOXES_ORIENT	BOXES_INTERAC
BOXES_ORIENT	BOXES_INTERAC	BOXES_ORIENT	BOXES_INTERAC
BOXES_ORIENT	BOXES_INTERAC	BOXES_ORIENT	BOXES_INTERAC
BOXES_ORIENT	BOXES_INTERAC	BOXES_ORIENT	BOXES_INTERAC
BOXES_ORIENT	BOXES_INTERAC	BOXES_ORIENT	BOXES_INTERAC
BOXES_ORIENT	BOXES_INTERAC	BOXES_ORIENT	BOXES_INTERAC
BOXES_ORIENT	BOXES_INTERAC	BOXES_ORIENT	BOXES_INTERAC
BOXES_ORIENT	BOXES_INTERAC	BOXES_ORIENT	BOXES_INTERAC
BOXES_ORIENT	BOXES_INTERAC	BOXES_ORIENT	BOXES_INTERAC
BOXES_ORIENT	BOXES_INTERAC	BOXES_ORIENT	BOXES_INTERAC
BOXES_ORIENT	BOXES_INTERAC	BOXES_ORIENT	BOXES_INTERAC
BOXES_ORIENT	EMPTY	BOXES_ORIENT	BOXES_INTERAC
BOXES_ORIENT	EMPTY	BOXES_ORIENT	EMPTY
BOXES_ORIENT	EMPTY	BOXES_ORIENT	EMPTY
BOXES_ORIENT	EMPTY	BOXES_ORIENT	EMPTY
BOXES_ORIENT	EMPTY	BOXES_ORIENT	EMPTY
BOXES_ORIENT	EMPTY	BOXES_ORIENT	EMPTY
BOXES_ORIENT	EMPTY	BOXES_ORIENT	EMPTY
BOXES_ORIENT	BOXES_INTERAC	BOXES_ORIENT	EMPTY
BOXES_ORIENT	BOXES_INTERAC	BOXES_ORIENT	BOXES_INTERAC
BOXES_ORIENT	BOXES_INTERAC	BOXES_ORIENT	BOXES_INTERAC
BOXES_ORIENT	BOXES_INTERAC	BOXES_ORIENT	BOXES_INTERAC
BOXES_ORIENT	BOXES_INTERAC	BOXES_ORIENT	BOXES_INTERAC
BOXES_ORIENT	BOXES_INTERAC	BOXES_ORIENT	BOXES_INTERAC
BOXES_ORIENT	BOXES_INTERAC	BOXES_ORIENT	BOXES_INTERAC
BOXES_ORIENT	BOXES_INTERAC	BOXES_ORIENT	BOXES_INTERAC
EMPTY	EMPTY	BOXES_ORIENT	BOXES_INTERAC
EMPTY	EMPTY	BOXES_ORIENT	BOXES_INTERAC
EMPTY	EMPTY	EMPTY	EMPTY
EMPTY	EMPTY	EMPTY	EMPTY
EMPTY	EMPTY	EMPTY	EMPTY
EMPTY	EMPTY	EMPTY	EMPTY
EMPTY	EMPTY	EMPTY	EMPTY
EMPTY	EMPTY	EMPTY	EMPTY
EMPTY	EMPTY	EMPTY	EMPTY
EMPTY	EMPTY	EMPTY	EMPTY
EMPTY	EMPTY	EMPTY	EMPTY
EMPTY	EMPTY	EMPTY	EMPTY
EMPTY	EMPTY	EMPTY	EMPTY
EMPTY	EMPTY	EMPTY	EMPTY
EMPTY	EMPTY	EMPTY	EMPTY
EMPTY	EMPTY	EMPTY	EMPTY
EMPTY	EMPTY	EMPTY	EMPTY
EMPTY	EMPTY	EMPTY	EMPTY
EMPTY	EMPTY	EMPTY	EMPTY
EMPTY	EMPTY	EMPTY	EMPTY
EMPTY	EMPTY	EMPTY	EMPTY
EMPTY	EMPTY	EMPTY	EMPTY
EMPTY	EMPTY	EMPTY	EMPTY
EMPTY	EMPTY	EMPTY	EMPTY
EMPTY	EMPTY	EMPTY	EMPTY
EMPTY	EMPTY	EMPTY	EMPTY
EMPTY	EMPTY	EMPTY	EMPTY
EMPTY	EMPTY	EMPTY	EMPTY
EMPTY	EMPTY	EMPTY	EMPTY
EMPTY	EMPTY	EMPTY	EMPTY
EMPTY	EMPTY	EMPTY	EMPTY
EMPTY	EMPTY	EMPTY	EMPTY
EMPTY	EMPTY	EMPTY	EMPTY
EMPTY	EMPTY	EMPTY	EMPTY
EMPTY	EMPTY	EMPTY	EMPTY
EMPTY	EMPTY	EMPTY	EMPTY
EMPTY	EMPTY	EMPTY	EMPTY
EMPTY	EMPTY	EMPTY	EMPTY
EMPTY	EMPTY	EMPTY	EMPTY
EMPTY	EMPTY	EMPTY	EMPTY
EMPTY	EMPTY	EMPTY	EMPTY
EMPTY	EMPTY	EMPTY	EMPTY
EMPTY	EMPTY	EMPTY	EMPTY
EMPTY	EMPTY	EMPTY	EMPTY
EMPTY	EMPTY	EMPTY	EMPTY
EMPTY	EMPTY	EMPTY	EMPTY
EMPTY	EMPTY	EMPTY	EMPTY
EMPTY	EMPTY	EMPTY	EMPTY
EMPTY	EMPTY	EMPTY	EMPTY
EMPTY	EMPTY	EMPTY	EMPTY
EMPTY	EMPTY	EMPTY	EMPTY
EMPTY	EMPTY	EMPTY	EMPTY
EMPTY	EMPTY	EMPTY	EMPTY
EMPTY	EMPTY	EMPTY	EMPTY
EMPTY	EMPTY	EMPTY	EMPTY
EMPTY	EMPTY	EMPTY	EMPTY
EMPTY	EMPTY	EMPTY	EMPTY
EMPTY	EMPTY	EMPTY	EMPTY
EMPTY	EMPTY	EMPTY	EMPTY
EMPTY	EMPTY	EMPTY	EMPTY
EMPTY	EMPTY	EMPTY	EMPTY
EMPTY	EMPTY	EMPTY	EMPTY
EMPTY	EMPTY	EMPTY	EMPTY
EMPTY	EMPTY	EMPTY	EMPTY
EMPTY	EMPTY	EMPTY	EMPTY
EMPTY	EMPTY	EMPTY	EMPTY
EMPTY	EMPTY	EMPTY	EMPTY
EMPTY	EMPTY	EMPTY	EMPTY
EMPTY	EMPTY	EMPTY	EMPTY
EMPTY	EMPTY	EMPTY	EMPTY
EMPTY	EMPTY	EMPTY	EMPTY
EMPTY	EMPTY	EMPTY	EMPTY
EMPTY	EMPTY	EMPTY	EMPTY
EMPTY	EMPTY	EMPTY	EMPTY
EMPTY	EMPTY	EMPTY	EMPTY
EMPTY	EMPTY	EMPTY	EMPTY
EMPTY	EMPTY	EMPTY	EMPTY
EMPTY	EMPTY	EMPTY	EMPTY
EMPTY	EMPTY	EMPTY	EMPTY
EMPTY	EMPTY	EMPTY	EMPTY
EMPTY	EMPTY	EMPTY	EMPTY
EMPTY	EMPTY	EMPTY	EMPTY
EMPTY	EMPTY	EMPTY	EMPTY
EMPTY	EMPTY	EMPTY	EMPTY
EMPTY	EMPTY	EMPTY	EMPTY
EMPTY	EMPTY	EMPTY	EMPTY
EMPTY	EMPTY	EMPTY	EMPTY
EMPTY	EMPTY	EMPTY	EMPTY
EMPTY	EMPTY	EMPTY	EMPTY
EMPTY	EMPTY	EMPTY	EMPTY
EMPTY	EMPTY	EMPTY	EMPTY
EMPTY	EMPTY	EMPTY	EMPTY
EMPTY	EMPTY	EMPTY	EMPTY
EMPTY	EMPTY	EMPTY	EMPTY
EMPTY	EMPTY	EMPTY	EMPTY
EMPTY	EMPTY	EMPTY	EMPTY
EMPTY	EMPTY	EMPTY	EMPTY
EMPTY	EMPTY	EMPTY	EMPTY
EMPTY	EMPTY	EMPTY	EMPTY
EMPTY	EMPTY	EMPTY	EMPTY
EMPTY	EMPTY	EMPTY	EMPTY
EMPTY	EMPTY	EMPTY	EMPTY
EMPTY	EMPTY	EMPTY	EMPTY
EMPTY	EMPTY	EMPTY	EMPTY
EMPTY	EMPTY	EMPTY	EMPTY
EMPTY	EMPTY	EMPTY	EMPTY
EMPTY	EMPTY	EMPTY	EMPTY
EMPTY	EMPTY	EMPTY	EMPTY
EMPTY	EMPTY	EMPTY	EMPTY
EMPTY	EMPTY	EMPTY	EMPTY
EMPTY	EMPTY	EMPTY	EMPTY
EMPTY	EMPTY	EMPTY	EMPTY
EMPTY	EMPTY	EMPTY	EMPTY
EMPTY	EMPTY	EMPTY	EMPTY
EMPTY	EMPTY	EMPTY	EMPTY
EMPTY	EMPTY	EMPTY	EMPTY
EMPTY	EMPTY	EMPTY	EMPTY
EMPTY	EMPTY	EMPTY	EMPTY
EMPTY	EMPTY	EMPTY	EMPTY
EMPTY	EMPTY	EMPTY	EMPTY
EMPTY	EMPTY	EMPTY	EMPTY
EMPTY	EMPTY	EMPTY	EMPTY
EMPTY	EMPTY	EMPTY	EMPTY
EMPTY	EMPTY	EMPTY	EMPTY
EMPTY	EMPTY	EMPTY	EMPTY
EMPTY	EMPTY	EMPTY	EMPTY
EMPTY	EMPTY	EMPTY	EMPTY
EMPTY	EMPTY	EMPTY	EMPTY
EMPTY	EMPTY	EMPTY	EMPTY
EMPTY	EMPTY	EMPTY	EMPTY
EMPTY	EMPTY	EMPTY	EMPTY
EMPTY	EMPTY	EMPTY	EMPTY
EMPTY	EMPTY	EMPTY	EMPTY
EMPTY	EMPTY	EMPTY	EMPTY
EMPTY	EMPTY	EMPTY	EMPTY
EMPTY	EMPTY	EMPTY	EMPTY
EMPTY	EMPTY	EMPTY	EMPTY
EMPTY	EMPTY	EMPTY	EMPTY
EMPTY	EMPTY	EMPTY	EMPTY
EMPTY	EMPTY	EMPTY	EMPTY
EMPTY	EMPTY	EMPTY	EMPTY
EMPTY	EMPTY	EMPTY	EMPTY
EMPTY	EMPTY	EMPTY	EMPTY
EMPTY	EMPTY	EMPTY	EMPTY
EMPTY	EMPTY	EMPTY	EMPTY
EMPTY	EMPTY	EMPTY	EMPTY
EMPTY	EMPTY	EMPTY	EMPTY
EMPTY	EMPTY	EMPTY	EMPTY
EMPTY	EMPTY	EMPTY	EMPTY
EMPTY	EMPTY	EMPTY	EMPTY
EMPTY	EMPTY	EMPTY	EMPTY
EMPTY	EMPTY	EMPTY	EMPTY
EMPTY	EMPTY	EMPTY	EMPTY
EMPTY	EMPTY	EMPTY	EMPTY
EMPTY	EMPTY	EMPTY	EMPTY
EMPTY	EMPTY	EMPTY	EMPTY
EMPTY	EMPTY	EMPTY	EMPTY
EMPTY	EMPTY	EMPTY	EMPTY
EMPTY	EMPTY	EMPTY	EMPTY
EMPTY	EMPTY	EMPTY	EMPTY
EMPTY	EMPTY	EMPTY	EMPTY
EMPTY	EMPTY	EMPTY	EMPTY
EMPTY	EMPTY	EMPTY	EMPTY
EMPTY	EMPTY	EMPTY	EMPTY
EMPTY	EMPTY	EMPTY	EMPTY
EMPTY	EMPTY	EMPTY	EMPTY
EMPTY	EMPTY	EMPTY	EMPTY
EMPTY	EMPTY	EMPTY	EMPTY
EMPTY	EMPTY	EMPTY	EMPTY
EMPTY	EMPTY	EMPTY	EMPTY
EMPTY	EMPTY	EMPTY	EMPTY
EMPTY	EMPTY	EMPTY	EMPTY
EMPTY	EMPTY	EMPTY	EMPTY
EMPTY	EMPTY	EMPTY	EMPTY
EMPTY	EMPTY	EMPTY	EMPTY
EMPTY	EMPTY	EMPTY	EMPTY
EMPTY	EMPTY	EMPTY	EMPTY
EMPTY	EMPTY	EMPTY	EMPTY
EMPTY	EMPTY	EMPTY	EMPTY
EMPTY	EMPTY	EMPTY	EMPTY
EMPTY	EMPTY	EMPTY	EMPTY
EMPTY	EMPTY	EMPTY	EMPTY
EMPTY	EMPTY	EMPTY	EMPTY
EMPTY	EMPTY	EMPTY	EMPTY
EMPTY	EMPTY	EMPTY	EMPTY
EMPTY	EMPTY	EMPTY	EMPTY
EMPTY	EMPTY	EMPTY	EMPTY
EMPTY	EMPTY	EMPTY	EMPTY
EMPTY	EMPTY	EMPTY	EMPTY
EMPTY	EMPTY	EMPTY	EMPTY
EMPTY	EMPTY	EMPTY	EMPTY
EMPTY	EMPTY	EMPTY	EMPTY
EMPTY	EMPTY	EMPTY	EMPTY
EMPTY	EMPTY	EMPTY	EMPTY
EMPTY	EMPTY	EMPTY	EMPTY
EMPTY	EMPTY	EMPTY	EMPTY
EMPTY	EMPTY	EMPTY	EMPTY
EMPTY	EMPTY	EMPTY	EMPTY
EMPTY	EMPTY	EMPTY	EMPTY
EMPTY	EMPTY	EMPTY	EMPTY
EMPTY	EMPTY	EMPTY	EMPTY
EMPTY	EMPTY	EMPTY	EMPTY
EMPTY	EMPTY	EMPTY	EMPTY
EMPTY	EMPTY	EMPTY	EMPTY
EMPTY	EMPTY	EMPTY	EMPTY
EMPTY	EMPTY	EMPTY	EMPTY
EMPTY	EMPTY	EMPTY	EMPTY
EMPTY	EMPTY	EMPTY	EMPTY
EMPTY	EMPTY	EMPTY	EMPTY
EMPTY	EMPTY	EMPTY	EMPTY
EMPTY	EMPTY	EMPTY	EMPTY
EMPTY	EMPTY	EMPTY	EMPTY
EMPTY	EMPTY	EMPTY	EMPTY
EMPTY	EMPTY	EMPTY	EMPTY
EMPTY	EMPTY	EMPTY	EMPTY
EMPTY	EMPTY	EMPTY	EMPTY
EMPTY	EMPTY	EMPTY	EMPTY
EMPTY	EMPTY	EMPTY	EMPTY
EMPTY	EMPTY	EMPTY	EMPTY
EMPTY	EMPTY	EMPTY	EMPTY
EMPTY	EMPTY	EMPTY	EMPTY
EMPTY	EMPTY	EMPTY	EMPTY
EMPTY	EMPTY	EMPTY	EMPTY
EMPTY	EMPTY	EMPTY	EMPTY
EMPTY	EMPTY	EMPTY	EMPTY
EMPTY	EMPTY	EMPTY	EMPTY
EMPTY	EMPTY	EMPTY	EMPTY
EMPTY	EMPTY	EMPTY	EMPTY
EMPTY	EMPTY	EMPTY	EMPTY
EMPTY	EMPTY	EMPTY	EMPTY
EMPTY	EMPTY	EMPTY	EMPTY
EMPTY	EMPTY	EMPTY	EMPTY
EMPTY	EMPTY	EMPTY	EMPTY
EMPTY	EMPTY	EMPTY	EMPTY
EMPTY	EMPTY	EMPTY	EMPTY
EMPTY	EMPTY	EMPTY	EMPTY
EMPTY	EMPTY	EMPTY	EMPTY
EMPTY	EMPTY	EMPTY	EMPTY
EMPTY	EMPTY	EMPTY	EMPTY
EMPTY	EMPTY	EMPTY	EMPTY
EMPTY	EMPTY	EMPTY	EMPTY
EMPTY	EMPTY	EMPTY	EMPTY
EMPTY	EMPTY	EMPTY	EMPTY
EMPTY	EMPTY	EMPTY	EMPTY
EMPTY	EMPTY	EMPTY	EMPTY
EMPTY	EMPTY	EMPTY	EMPTY
EMPTY	EMPTY	EMPTY	EMPTY
EMPTY	EMPTY	EMPTY	EMPTY
EMPTY	EMPTY	EMPTY	EMPTY
EMPTY	EMPTY	EMPTY	EMPTY
EMPTY	EMPTY	EMPTY	EMPTY
EMPTY	EMPTY	EMPTY	EMPTY
EMPTY	EMPTY	EMPTY	EMPTY
EMPTY	EMPTY	EMPTY	EMPTY
EMPTY	EMPTY	EMPTY	EMPTY
EMPTY	EMPTY	EMPTY	EMPTY
EMPTY	EMPTY	EMPTY	EMPTY
EMPTY	EMPTY	EMPTY	EMPTY
EMPTY	EMPTY	EMPTY	EMPTY
EMPTY	EMPTY	EMPTY	EMPTY
EMPTY	EMPTY	EMPTY	EMPTY
EMPTY	EMPTY	EMPTY	EMPTY
EMPTY	EMPTY	EMPTY	EMPTY
EMPTY	EMPTY	EMPTY	EMPTY
EMPTY	EMPTY	EMPTY	EMPTY
EMPTY	EMPTY	EMPTY	EMPTY
EMPTY	EMPTY	EMPTY	EMPTY
EMPTY	EMPTY	EMPTY	EMPTY
EMPTY	EMPTY	EMPTY	EMPTY
EMPTY	EMPTY	EMPTY	EMPTY
EMPTY	EMPTY	EMPTY	EMPTY
EMPTY	EMPTY	EMPTY	EMPTY
EMPTY	EMPTY	EMPTY	EMPTY
EMPTY	EMPTY	EMPTY	EMPTY
EMPTY	EMPTY	EMPTY	EMPTY
EMPTY	EMPTY	EMPTY	EMPTY
EMPTY	EMPTY	EMPTY	EMPTY
EMPTY	EMPTY	EMPTY	EMPTY
EMPTY	EMPTY	EMPTY	EMPTY
EMPTY	EMPTY	EMPTY	EMPTY
EMPTY	EMPTY	EMPTY	EMPTY
EMPTY	EMPTY	EMPTY	EMPTY
EMPTY	EMPTY	EMPTY	EMPTY
EMPTY	EMPTY	EMPTY	EMPTY
EMPTY	EMPTY	EMPTY	EMPTY
EMPTY	EMPTY	EMPTY	EMPTY
EMPTY	EMPTY	EMPTY	EMPTY
EMPTY	EMPTY	EMPTY	EMPTY
EMPTY	EMPTY	EMPTY	EMPTY
EMPTY	EMPTY	EMPTY	EMPTY
EMPTY	EMPTY	EMPTY	EMPTY
EMPTY	EMPTY	EMPTY	EMPTY
EMPTY	EMPTY	EMPTY	EMPTY
EMPTY	EMPTY	EMPTY	EMPTY
EMPTY	EMPTY	EMPTY	EMPTY
EMPTY	EMPTY	EMPTY	EMPTY
EMPTY	EMPTY	EMPTY	EMPTY
EMPTY	EMPTY	EMPTY	EMPTY
EMPTY	EMPTY	EMPTY	EMPTY
EMPTY	EMPTY	EMPTY	EMPTY
EMPTY	EMPTY	EMPTY	EMPTY
EMPTY	EMPTY	EMPTY	EMPTY
EMPTY	EMPTY	EMPTY	EMPTY
EMPTY	EMPTY	EMPTY	EMPTY
EMPTY	EMPTY	EMPTY	EMPTY
EMPTY	EMPTY	EMPTY	EMPTY
EMPTY	EMPTY	EMPTY	EMPTY
EMPTY	EMPTY	EMPTY	EMPTY
EMPTY	EMPTY	EMPTY	EMPTY
EMPTY	EMPTY	EMPTY	EMPTY
EMPTY	EMPTY	EMPTY	EMPTY
EMPTY	EMPTY	EMPTY	EMPTY
EMPTY	EMPTY	EMPTY	EMPTY
EMPTY	EMPTY	EMPTY	EMPTY
EMPTY	EMPTY	EMPTY	EMPTY
EMPTY	EMPTY	EMPTY	EMPTY
EMPTY	EMPTY	EMPTY	EMPTY
EMPTY	EMPTY	EMPTY	EMPTY
EMPTY	EMPTY	EMPTY	EMPTY
EMPTY	EMPTY	EMPTY	EMPTY
EMPTY	EMPTY	EMPTY	EMPTY
EMPTY	EMPTY	EMPTY	EMPTY
EMPTY	EMPTY	EMPTY	EMPTY
EMPTY	EMPTY	EMPTY	EMPTY
EMPTY	EMPTY	EMPTY	EMPTY
EMPTY	EMPTY	EMPTY	EMPTY
EMPTY	EMPTY	EMPTY	EMPTY
EMPTY	EMPTY	EMPTY	EMPTY
EMPTY	EMPTY	EMPTY	EMPTY
EMPTY	EMPTY	EMPTY	EMPTY
EMPTY	EMPTY	EMPTY	EMPTY
EMPTY	EMPTY	EMPTY	EMPTY
EMPTY	EMPTY	EMPTY	EMPTY
EMPTY	EMPTY	EMPTY	EMPTY
EMPTY	EMPTY	EMPTY	EMPTY
EMPTY	EMPTY	EMPTY	EMPTY
EMPTY	EMPTY	EMPTY	EMPTY
EMPTY	EMPTY	EMPTY	EMPTY
EMPTY	EMPTY	EMPTY	EMPTY
EMPTY	EMPTY	EMPTY	EMPTY
EMPTY	EMPTY	EMPTY	EMPTY
EMPTY	EMPTY	EMPTY	EMPTY
EMPTY	EMPTY	EMPTY	EMPTY
EMPTY	EMPTY	EMPTY	EMPTY
EMPTY	EMPTY	EMPTY	EMPTY
EMPTY	EMPTY	EMPTY	EMPTY
EMPTY	EMPTY	EMPTY	EMPTY
EMPTY	EMPTY	EMPTY	EMPTY
EMPTY	EMPTY	EMPTY	EMPTY
EMPTY	EMPTY	EMPTY	EMPTY
EMPTY	EMPTY	EMPTY	EMPTY
EMPTY	EMPTY	EMPTY	EMPTY
EMPTY	EMPTY	EMPTY	EMPTY
EMPTY	EMPTY	EMPTY	EMPTY
EMPTY	EMPTY	EMPTY	EMPTY
EMPTY	EMPTY	EMPTY	EMPTY
EMPTY	EMPTY	EMPTY	EMPTY
EMPTY	EMPTY	EMPTY	EMPTY
EMPTY	EMPTY	EMPTY	EMPTY
EMPTY	EMPTY	EMPTY	EMPTY
EMPTY	EMPTY	EMPTY	EMPTY
EMPTY	EMPTY	EMPTY	EMPTY
EMPTY	EMPTY	EMPTY	EMPTY
EMPTY	EMPTY	EMPTY	EMPTY
EMPTY	EMPTY	EMPTY	EMPTY
EMPTY	EMPTY	EMPTY	EMPTY
EMPTY	EMPTY	EMPTY	EMPTY
EMPTY	EMPTY	EMPTY	EMPTY
EMPTY	EMPTY	EMPTY	EMPTY
EMPTY	EMPTY	EMPTY	EMPTY
EMPTY	EMPTY	EMPTY	EMPTY
EMPTY	EMPTY	EMPTY	EMPTY
EMPTY	EMPTY	EMPTY	EMPTY
EMPTY	EMPTY	EMPTY	EMPTY
EMPTY	EMPTY	EMPTY	EMPTY
EMPTY	EMPTY	EMPTY	EMPTY
EMPTY	EMPTY	EMPTY	EMPTY
EMPTY	EMPTY	EMPTY	EMPTY
EMPTY	EMPTY	EMPTY	EMPTY
EMPTY	EMPTY	EMPTY	EMPTY
EMPTY	EMPTY	EMPTY	EMPTY
EMPTY	EMPTY	EMPTY	EMPTY
EMPTY	EMPTY	EMPTY	EMPTY
EMPTY	EMPTY	EMPTY	EMPTY
EMPTY	EMPTY	EMPTY	EMPTY
EMPTY	EMPTY	EMPTY	EMPTY
EMPTY	EMPTY	EMPTY	EMPTY
EMPTY	EMPTY	EMPTY	EMPTY
EMPTY	EMPTY	EMPTY	EMPTY
EMPTY	EMPTY	EMPTY	EMPTY
EMPTY	EMPTY	EMPTY	EMPTY
EMPTY	EMPTY	EMPTY	EMPTY
EMPTY	EMPTY	EMPTY	EMPTY
EMPTY	EMPTY	EMPTY	EMPTY
EMPTY	EMPTY	EMPTY	EMPTY
EMPTY	EMPTY	EMPTY	EMPTY
EMPTY	EMPTY	EMPTY	EMPTY
EMPTY	EMPTY	EMPTY	EMPTY
EMPTY	EMPTY	EMPTY	EMPTY
EMPTY	EMPTY	EMPTY	EMPTY
EMPTY	EMPTY	EMPTY	EMPTY
EMPTY	EMPTY	EMPTY	EMPTY
EMPTY	EMPTY	EMPTY	EMPTY
EMPTY	EMPTY	EMPTY	EMPTY
BOWL_ORIENT	EMPTY	BOWL_ORIENT	EMPTY
BOWL_ORIENT	BOWL_INTER	BOWL_ORIENT	EMPTY
BOWL_ORIENT	BOWL_INTER	BOWL_ORIENT	BOWL_INTER
BOWL_ORIENT	BOWL_INTER	BOWL_ORIENT	BOWL_INTER
BOWL_ORIENT	BOWL_INTER	BOWL_ORIENT	BOWL_INTER
BOWL_ORIENT	BOWL_INTER	BOWL_ORIENT	BOWL_INTER
BOWL_ORIENT	BOWL_INTER	BOWL_ORIENT	BOWL_INTER
BOWL_ORIENT	BOWL_INTER	BOWL_ORIENT	BOWL_INTER
BOWL_ORIENT	BOWL_INTER	BOWL_ORIENT	BOWL_INTER
BOWL_ORIENT	BOWL_INTER	BOWL_ORIENT	BOWL_INTER
BOWL_ORIENT	BOWL_INTER	BOWL_ORIENT	BOWL_INTER
BOWL_ORIENT	BOWL_INTER	BOWL_ORIENT	BOWL_INTER
BOWL_ORIENT	BOWL_INTER	BOWL_ORIENT	BOWL_INTER
BOWL_ORIENT	BOWL_INTER	BOWL_ORIENT	BOWL_INTER
BOWL_ORIENT	BOWL_INTER	BOWL_ORIENT	BOWL_INTER
BOWL_ORIENT	BOWL_INTER	BOWL_ORIENT	BOWL_INTER
BOWL_ORIENT	BOWL_INTER	BOWL_ORIENT	BOWL_INTER
BOWL_ORIENT	BOWL_INTER	BOWL_ORIENT	BOWL_INTER
BOWL_ORIENT	BOWL_INTER	BOWL_ORIENT	BOWL_INTER
BOWL_ORIENT	BOWL_INTER	BOWL_ORIENT	BOWL_INTER
BOWL_ORIENT	BOWL_INTER	BOWL_ORIENT	BOWL_INTER
BOWL_ORIENT	BOWL_INTER	BOWL_ORIENT	BOWL_INTER
BOWL_ORIENT	BOWL_INTER	BOWL_ORIENT	BOWL_INTER
BOWL_ORIENT	BOWL_INTER	BOWL_ORIENT	BOWL_INTER
BOWL_ORIENT	BOWL_INTER	BOWL_ORIENT	BOWL_INTER
BOWL_ORIENT	BOWL_INTER	BOWL_ORIENT	BOWL_INTER
BOWL_ORIENT	BOWL_INTER	BOWL_ORIENT	BOWL_INTER
BOWL_ORIENT	BOWL_INTER	BOWL_ORIENT	BOWL_INTER
BOWL_ORIENT	BOWL_INTER	BOWL_ORIENT	BOWL_INTER
BOWL_ORIENT	BOWL_INTER	BOWL_ORIENT	BOWL_INTER
BOWL_ORIENT	BOWL_INTER	BOWL_ORIENT	BOWL_INTER
BOWL_ORIENT	BOWL_INTER	BOWL_ORIENT	BOWL_INTER
BOWL_ORIENT	BOWL_INTER	BOWL_ORIENT	BOWL_INTER
BOWL_ORIENT	BOWL_INTER	BOWL_ORIENT	BOWL_INTER
BOWL_ORIENT	BOWL_INTER	BOWL_ORIENT	BOWL_INTER
BOWL_ORIENT	BOWL_INTER	BOWL_ORIENT	BOWL_INTER
BOWL_ORIENT	BOWL_INTER	BOWL_ORIENT	BOWL_INTER
BOWL_ORIENT	BOWL_INTER	BOWL_ORIENT	BOWL_INTER
BOWL_ORIENT	BOWL_INTER	BOWL_ORIENT	BOWL_INTER
BOWL_ORIENT	BOWL_INTER	BOWL_ORIENT	BOWL_INTER
BOWL_ORIENT	BOWL_INTER	BOWL_ORIENT	BOWL_INTER
BOWL_ORIENT	BOWL_INTER	BOWL_ORIENT	BOWL_INTER
BOWL_ORIENT	BOWL_INTER	BOWL_ORIENT	BOWL_INTER
BOWL_ORIENT	BOWL_INTER	BOWL_ORIENT	BOWL_INTER
BOWL_ORIENT	BOWL_INTER	BOWL_ORIENT	BOWL_INTER
BOWL_ORIENT	BOWL_INTER	BOWL_ORIENT	BOWL_INTER
BOWL_ORIENT	BOWL_INTER	BOWL_ORIENT	BOWL_INTER
BOWL_ORIENT	BOWL_INTER	BOWL_ORIENT	BOWL_INTER
BOWL_ORIENT	BOWL_INTER	BOWL_ORIENT	BOWL_INTER
BOWL_ORIENT	BOWL_INTER	BOWL_ORIENT	BOWL_INTER
BOWL_ORIENT	BOWL_INTER	BOWL_ORIENT	BOWL_INTER
BOWL_ORIENT	BOWL_INTER	BOWL_ORIENT	BOWL_INTER
BOWL_ORIENT	BOWL_INTER	BOWL_ORIENT	BOWL_INTER
BOWL_ORIENT	BOWL_INTER	BOWL_ORIENT	BOWL_INTER
BOWL_ORIENT	BOWL_INTER	BOWL_ORIENT	BOWL_INTER
BOWL_ORIENT	BOWL_INTER	BOWL_ORIENT	BOWL_INTER
BOWL_ORIENT	BOWL_INTER	BOWL_ORIENT	BOWL_INTER
BOWL_ORIENT	BOWL_INTER	BOWL_ORIENT	BOWL_INTER
BOWL_ORIENT	BOWL_INTER	BOWL_ORIENT	BOWL_INTER
BOWL_ORIENT	BOWL_INTER	BOWL_ORIENT	BOWL_INTER
BOWL_ORIENT	BOWL_INTER	BOWL_ORIENT	BOWL_INTER
BOWL_ORIENT	BOWL_INTER	BOWL_ORIENT	BOWL_INTER
BOWL_ORIENT	BOWL_INTER	BOWL_ORIENT	BOWL_INTER
BOWL_ORIENT	BOWL_INTER	BOWL_ORIENT	BOWL_INTER
BOWL_ORIENT	BOWL_INTER	BOWL_ORIENT	BOWL_INTER
BOWL_ORIENT	BOWL_INTER	BOWL_ORIENT	BOWL_INTER
BOWL_ORIENT	BOWL_INTER	BOWL_ORIENT	BOWL_INTER
BOWL_ORIENT	BOWL_INTER	BOWL_ORIENT	BOWL_INTER
BOWL_ORIENT	BOWL_INTER	BOWL_ORIENT	BOWL_INTER
BOWL_ORIENT	BOWL_INTER	BOWL_ORIENT	BOWL_INTER
BOWL_ORIENT	BOWL_INTER	BOWL_ORIENT	BOWL_INTER
BOWL_ORIENT	BOWL_INTER	BOWL_ORIENT	BOWL_INTER
BOWL_ORIENT	BOWL_INTER	BOWL_ORIENT	BOWL_INTER
BOWL_ORIENT	BOWL_INTER	BOWL_ORIENT	BOWL_INTER
BOWL_ORIENT	BOWL_INTER	BOWL_ORIENT	BOWL_INTER
BOWL_ORIENT	BOWL_INTER	BOWL_ORIENT	BOWL_INTER
BOWL_ORIENT	BOWL_INTER	BOWL_ORIENT	BOWL_INTER
BOWL_ORIENT	BOWL_INTER	BOWL_ORIENT	BOWL_INTER
BOWL_ORIENT	BOWL_INTER	BOWL_ORIENT	BOWL_INTER
BOWL_ORIENT	BOWL_INTER	BOWL_ORIENT	BOWL_INTER
BOWL_ORIENT	BOWL_INTER	BOWL_ORIENT	BOWL_INTER
BOWL_ORIENT	BOWL_INTER	BOWL_ORIENT	BOWL_INTER
BOWL_ORIENT	BOWL_INTER	BOWL_ORIENT	BOWL_INTER
BOWL_ORIENT	BOWL_INTER	BOWL_ORIENT	BOWL_INTER
BOWL_ORIENT	BOWL_INTER	BOWL_ORIENT	BOWL_INTER
BOWL_ORIENT	BOWL_INTER	BOWL_ORIENT	BOWL_INTER
BOWL_ORIENT	BOWL_INTER	BOWL_ORIENT	BOWL_INTER
BOWL_ORIENT	BOWL_INTER	BOWL_ORIENT	BOWL_INTER
BOWL_ORIENT	BOWL_INTER	BOWL_ORIENT	BOWL_INTER
BOWL_ORIENT	BOWL_INTER	BOWL_ORIENT	BOWL_INTER
BOWL_ORIENT	BOWL_INTER	BOWL_ORIENT	BOWL_INTER
BOWL_ORIENT	BOWL_INTER	BOWL_ORIENT	BOWL_INTER
BOWL_ORIENT	BOWL_INTER	BOWL_ORIENT	BOWL_INTER
BOWL_ORIENT	BOWL_INTER	BOWL_ORIENT	BOWL_INTER
BOWL_ORIENT	BOWL_INTER	BOWL_ORIENT	BOWL_INTER
BOWL_ORIENT	BOWL_INTER	BOWL_ORIENT	BOWL_INTER
BOWL_ORIENT	BOWL_INTER	BOWL_ORIENT	BOWL_INTER
BOWL_ORIENT	BOWL_INTER	BOWL_ORIENT	BOWL_INTER
BOWL_ORIENT	BOWL_INTER	BOWL_ORIENT	BOWL_INTER
BOWL_ORIENT	BOWL_INTER	BOWL_ORIENT	BOWL_INTER
BOWL_ORIENT	BOWL_INTER	BOWL_ORIENT	BOWL_INTER
BOWL_ORIENT	BOWL_INTER	BOWL_ORIENT	BOWL_INTER
EMPTY	EMPTY	BOWL_ORIENT	BOWL_INTER
EMPTY	EMPTY	BOWL_ORIENT	EMPTY
EMPTY	EMPTY	BOWL_ORIENT	EMPTY
EMPTY	EMPTY	BOWL_ORIENT	EMPTY
EMPTY	EMPTY	EMPTY	EMPTY
EMPTY	EMPTY	EMPTY	EMPTY
EMPTY	EMPTY	EMPTY	EMPTY
EMPTY	EMPTY	EMPTY	EMPTY
EMPTY	EMPTY	EMPTY	EMPTY
EMPTY	EMPTY	EMPTY	EMPTY
EMPTY	EMPTY	EMPTY	EMPTY
EMPTY	EMPTY	EMPTY	EMPTY
BOWL_ORIENT	EMPTY	EMPTY	EMPTY
BOWL_ORIENT	EMPTY	EMPTY	EMPTY
BOWL_ORIENT	EMPTY	EMPTY	EMPTY
BOWL_ORIENT	EMPTY	BOWL_ORIENT	EMPTY
BOWL_ORIENT	BOWL_INTER	BOWL_ORIENT	EMPTY
BOWL_ORIENT	BOWL_INTER	BOWL_ORIENT	BOWL_INTER
BOWL_ORIENT	BOWL_INTER	BOWL_ORIENT	BOWL_INTER
BOWL_ORIENT	BOWL_INTER	BOWL_ORIENT	BOWL_INTER
BOWL_ORIENT	BOWL_INTER	BOWL_ORIENT	BOWL_INTER
BOWL_ORIENT	EMPTY	BOWL_ORIENT	BOWL_INTER
EMPTY	EMPTY	BOWL_ORIENT	BOWL_INTER
BOWL_ORIENT	EMPTY	EMPTY	EMPTY
BOWL_ORIENT	EMPTY	EMPTY	EMPTY
EMPTY	EMPTY	EMPTY	EMPTY
EMPTY	EMPTY	EMPTY	EMPTY
EMPTY	EMPTY	EMPTY	EMPTY
EMPTY	EMPTY	EMPTY	EMPTY
EMPTY	EMPTY	EMPTY	EMPTY
EMPTY	EMPTY	EMPTY	EMPTY
EMPTY	EMPTY	EMPTY	EMPTY
EMPTY	EMPTY	EMPTY	EMPTY
EMPTY	EMPTY	EMPTY	EMPTY
BOWL_ORIENT	EMPTY	EMPTY	EMPTY
BOWL_ORIENT	BOWL_INTER	EMPTY	EMPTY
BOWL_ORIENT	BOWL_INTER	EMPTY	EMPTY
BOWL_ORIENT	BOWL_INTER	EMPTY	EMPTY
BOWL_ORIENT	BOWL_INTER	EMPTY	EMPTY
BOWL_ORIENT	BOWL_INTER	EMPTY	EMPTY
BOWL_ORIENT	BOWL_INTER	BOWL_ORIENT	BOWL_INTER
BOWL_ORIENT	BOWL_INTER	BOWL_ORIENT	BOWL_INTER
BOWL_ORIENT	BOWL_INTER	BOWL_ORIENT	BOWL_INTER
BOWL_ORIENT	BOWL_INTER	BOWL_ORIENT	BOWL_INTER
BOWL_ORIENT	BOWL_INTER	BOWL_ORIENT	BOWL_INTER
BOWL_ORIENT	BOWL_INTER	BOWL_ORIENT	BOWL_INTER
BOWL_ORIENT	BOWL_INTER	BOWL_ORIENT	BOWL_INTER
BOWL_ORIENT	BOWL_INTER	BOWL_ORIENT	BOWL_INTER
BOWL_ORIENT	BOWL_INTER	BOWL_ORIENT	BOWL_INTER
BOWL_ORIENT	BOWL_INTER	BOWL_ORIENT	BOWL_INTER
BOWL_ORIENT	BOWL_INTER	BOWL_ORIENT	BOWL_INTER
BOWL_ORIENT	BOWL_INTER	BOWL_ORIENT	BOWL_INTER
BOWL_ORIENT	BOWL_INTER	BOWL_ORIENT	BOWL_INTER
BOWL_ORIENT	BOWL_INTER	BOWL_ORIENT	BOWL_INTER
BOWL_ORIENT	BOWL_INTER	BOWL_ORIENT	BOWL_INTER
BOWL_ORIENT	BOWL_INTER	BOWL_ORIENT	BOWL_INTER
BOWL_ORIENT	BOWL_INTER	BOWL_ORIENT	BOWL_INTER
BOWL_ORIENT	BOWL_INTER	BOWL_ORIENT	BOWL_INTER
BOWL_ORIENT	BOWL_INTER	BOWL_ORIENT	BOWL_INTER
BOWL_ORIENT	BOWL_INTER	BOWL_ORIENT	BOWL_INTER
BOWL_ORIENT	BOWL_INTER	BOWL_ORIENT	BOWL_INTER
BOWL_ORIENT	BOWL_INTER	BOWL_ORIENT	BOWL_INTER
BOWL_ORIENT	BOWL_INTER	BOWL_ORIENT	BOWL_INTER
BOWL_ORIENT	BOWL_INTER	BOWL_ORIENT	BOWL_INTER
BOWL_ORIENT	BOWL_INTER	BOWL_ORIENT	BOWL_INTER
BOWL_ORIENT	BOWL_INTER	BOWL_ORIENT	BOWL_INTER
BOWL_ORIENT	BOWL_INTER	BOWL_ORIENT	BOWL_INTER
BOWL_ORIENT	BOWL_INTER	BOWL_ORIENT	BOWL_INTER
BOWL_ORIENT	BOWL_INTER	BOWL_ORIENT	BOWL_INTER
BOWL_ORIENT	BOWL_INTER	BOWL_ORIENT	BOWL_INTER
BOWL_ORIENT	BOWL_INTER	BOWL_ORIENT	BOWL_INTER
BOWL_ORIENT	BOWL_INTER	BOWL_ORIENT	BOWL_INTER
BOWL_ORIENT	BOWL_INTER	BOWL_ORIENT	BOWL_INTER
BOWL_ORIENT	BOWL_INTER	BOWL_ORIENT	BOWL_INTER
BOWL_ORIENT	BOWL_INTER	BOWL_ORIENT	BOWL_INTER
BOWL_ORIENT	BOWL_INTER	BOWL_ORIENT	BOWL_INTER
BOWL_ORIENT	BOWL_INTER	BOWL_ORIENT	BOWL_INTER
BOWL_ORIENT	BOWL_INTER	BOWL_ORIENT	BOWL_INTER
BOWL_ORIENT	BOWL_INTER	BOWL_ORIENT	BOWL_INTER
BOWL_ORIENT	BOWL_INTER	BOWL_ORIENT	BOWL_INTER
BOWL_ORIENT	BOWL_INTER	BOWL_ORIENT	BOWL_INTER
BOWL_ORIENT	BOWL_INTER	BOWL_ORIENT	BOWL_INTER
BOWL_ORIENT	BOWL_INTER	BOWL_ORIENT	BOWL_INTER
BOWL_ORIENT	BOWL_INTER	BOWL_ORIENT	BOWL_INTER
BOWL_ORIENT	BOWL_INTER	BOWL_ORIENT	BOWL_INTER
BOWL_ORIENT	BOWL_INTER	BOWL_ORIENT	BOWL_INTER
BOWL_ORIENT	BOWL_INTER	BOWL_ORIENT	BOWL_INTER
BOWL_ORIENT	BOWL_INTER	BOWL_ORIENT	BOWL_INTER
BOWL_ORIENT	BOWL_INTER	BOWL_ORIENT	BOWL_INTER
BOWL_ORIENT	BOWL_INTER	BOWL_ORIENT	BOWL_INTER
BOWL_ORIENT	BOWL_INTER	BOWL_ORIENT	BOWL_INTER
BOWL_ORIENT	BOWL_INTER	BOWL_ORIENT	BOWL_INTER
BOWL_ORIENT	BOWL_INTER	BOWL_ORIENT	BOWL_INTER
BOWL_ORIENT	BOWL_INTER	BOWL_ORIENT	BOWL_INTER
BOWL_ORIENT	BOWL_INTER	BOWL_ORIENT	BOWL_INTER
BOWL_ORIENT	BOWL_INTER	BOWL_ORIENT	BOWL_INTER
BOWL_ORIENT	BOWL_INTER	BOWL_ORIENT	BOWL_INTER
BOWL_ORIENT	BOWL_INTER	BOWL_ORIENT	BOWL_INTER
BOWL_ORIENT	BOWL_INTER	BOWL_ORIENT	BOWL_INTER
BOWL_ORIENT	BOWL_INTER	BOWL_ORIENT	BOWL_INTER
BOWL_ORIENT	BOWL_INTER	BOWL_ORIENT	BOWL_INTER
BOWL_ORIENT	BOWL_INTER	BOWL_ORIENT	BOWL_INTER
BOWL_ORIENT	BOWL_INTER	BOWL_ORIENT	BOWL_INTER
BOWL_ORIENT	BOWL_INTER	BOWL_ORIENT	BOWL_INTER
BOWL_ORIENT	BOWL_INTER	BOWL_ORIENT	BOWL_INTER
BOWL_ORIENT	BOWL_INTER	BOWL_ORIENT	BOWL_INTER
BOWL_ORIENT	BOWL_INTER	BOWL_ORIENT	BOWL_INTER
BOWL_ORIENT	BOWL_INTER	BOWL_ORIENT	BOWL_INTER
BOWL_ORIENT	BOWL_INTER	BOWL_ORIENT	BOWL_INTER
BOWL_ORIENT	BOWL_INTER	BOWL_ORIENT	BOWL_INTER
BOWL_ORIENT	BOWL_INTER	BOWL_ORIENT	BOWL_INTER
BOWL_ORIENT	BOWL_INTER	BOWL_ORIENT	BOWL_INTER
BOWL_ORIENT	BOWL_INTER	BOWL_ORIENT	BOWL_INTER
BOWL_ORIENT	BOWL_INTER	BOWL_ORIENT	BOWL_INTER
BOWL_ORIENT	BOWL_INTER	BOWL_ORIENT	BOWL_INTER
BOWL_ORIENT	BOWL_INTER	BOWL_ORIENT	BOWL_INTER
BOWL_ORIENT	BOWL_INTER	BOWL_ORIENT	EMPTY
BOWL_ORIENT	EMPTY	BOWL_ORIENT	EMPTY
BOWL_ORIENT	EMPTY	BOWL_ORIENT	EMPTY
BOWL_ORIENT	EMPTY	BOWL_ORIENT	EMPTY
BOWL_ORIENT	BOWL_INTER	BOWL_ORIENT	EMPTY
BOWL_ORIENT	BOWL_INTER	BOWL_ORIENT	EMPTY
BOWL_ORIENT	BOWL_INTER	BOWL_ORIENT	EMPTY
BOWL_ORIENT	BOWL_INTER	BOWL_ORIENT	EMPTY
BOWL_ORIENT	BOWL_INTER	BOWL_ORIENT	EMPTY
BOWL_ORIENT	BOWL_INTER	BOWL_ORIENT	EMPTY
BOWL_ORIENT	BOWL_INTER	BOWL_ORIENT	EMPTY
BOWL_ORIENT	BOWL_INTER	BOWL_ORIENT	EMPTY
BOWL_ORIENT	BOWL_INTER	BOWL_ORIENT	EMPTY
BOWL_ORIENT	BOWL_INTER	BOWL_ORIENT	EMPTY
BOWL_ORIENT	BOWL_INTER	BOWL_ORIENT	EMPTY
BOWL_ORIENT	BOWL_INTER	BOWL_ORIENT	EMPTY
BOWL_ORIENT	BOWL_INTER	BOWL_ORIENT	EMPTY
BOWL_ORIENT	BOWL_INTER	BOWL_ORIENT	EMPTY
BOWL_ORIENT	BOWL_INTER	BOWL_ORIENT	EMPTY
BOWL_ORIENT	BOWL_INTER	BOWL_ORIENT	EMPTY
EMPTY	EMPTY	BOWL_ORIENT	EMPTY
EMPTY	EMPTY	EMPTY	EMPTY
EMPTY	EMPTY	EMPTY	EMPTY
EMPTY	EMPTY	EMPTY	EMPTY
EMPTY	EMPTY	EMPTY	EMPTY
EMPTY	EMPTY	EMPTY	EMPTY
EMPTY	EMPTY	EMPTY	EMPTY
EMPTY	EMPTY	EMPTY	EMPTY
EMPTY	EMPTY	EMPTY	EMPTY
BOWL_ORIENT	EMPTY	EMPTY	EMPTY
BOWL_ORIENT	EMPTY	EMPTY	EMPTY
BOWL_ORIENT	EMPTY	BOWL_ORIENT	EMPTY
BOWL_ORIENT	EMPTY	BOWL_ORIENT	EMPTY
BOWL_ORIENT	EMPTY	BOWL_ORIENT	EMPTY
BOWL_ORIENT	EMPTY	BOWL_ORIENT	EMPTY
BOWL_ORIENT	EMPTY	BOWL_ORIENT	EMPTY
BOWL_ORIENT	EMPTY	BOWL_ORIENT	EMPTY
BOWL_ORIENT	EMPTY	BOWL_ORIENT	EMPTY
BOWL_ORIENT	EMPTY	BOWL_ORIENT	EMPTY
BOWL_ORIENT	EMPTY	BOWL_ORIENT	EMPTY
BOWL_ORIENT	EMPTY	BOWL_ORIENT	EMPTY
BOWL_ORIENT	EMPTY	BOWL_ORIENT	EMPTY
BOWL_ORIENT	EMPTY	BOWL_ORIENT	EMPTY
BOWL_ORIENT	EMPTY	BOWL_ORIENT	EMPTY
BOWL_ORIENT	EMPTY	BOWL_ORIENT	EMPTY
BOWL_ORIENT	EMPTY	BOWL_ORIENT	EMPTY
BOWL_ORIENT	EMPTY	BOWL_ORIENT	EMPTY
BOWL_ORIENT	EMPTY	BOWL_ORIENT	EMPTY
BOWL_ORIENT	EMPTY	BOWL_ORIENT	EMPTY
BOWL_ORIENT	EMPTY	BOWL_ORIENT	EMPTY
BOWL_ORIENT	EMPTY	BOWL_ORIENT	EMPTY
BOWL_ORIENT	EMPTY	BOWL_ORIENT	EMPTY
BOWL_ORIENT	EMPTY	BOWL_ORIENT	EMPTY
BOWL_ORIENT	EMPTY	BOWL_ORIENT	EMPTY
BOWL_ORIENT	EMPTY	BOWL_ORIENT	EMPTY
BOWL_ORIENT	EMPTY	BOWL_ORIENT	EMPTY
BOWL_ORIENT	EMPTY	BOWL_ORIENT	EMPTY
BOWL_ORIENT	EMPTY	BOWL_ORIENT	EMPTY
BOWL_ORIENT	EMPTY	BOWL_ORIENT	EMPTY
BOWL_ORIENT	EMPTY	BOWL_ORIENT	EMPTY
BOWL_ORIENT	EMPTY	BOWL_ORIENT	EMPTY
BOWL_ORIENT	EMPTY	BOWL_ORIENT	EMPTY
BOWL_ORIENT	EMPTY	BOWL_ORIENT	EMPTY
BOWL_ORIENT	EMPTY	BOWL_ORIENT	EMPTY
BOWL_ORIENT	EMPTY	BOWL_ORIENT	EMPTY
BOWL_ORIENT	EMPTY	BOWL_ORIENT	EMPTY
BOWL_ORIENT	EMPTY	BOWL_ORIENT	EMPTY
BOWL_ORIENT	EMPTY	BOWL_ORIENT	EMPTY
BOWL_ORIENT	EMPTY	BOWL_ORIENT	EMPTY
BOWL_ORIENT	EMPTY	BOWL_ORIENT	EMPTY
BOWL_ORIENT	EMPTY	BOWL_ORIENT	EMPTY
BOWL_ORIENT	EMPTY	BOWL_ORIENT	EMPTY
BOWL_ORIENT	EMPTY	BOWL_ORIENT	EMPTY
BOWL_ORIENT	EMPTY	BOWL_ORIENT	EMPTY
BOWL_ORIENT	EMPTY	BOWL_ORIENT	EMPTY
BOWL_ORIENT	EMPTY	BOWL_ORIENT	EMPTY
BOWL_ORIENT	EMPTY	BOWL_ORIENT	EMPTY
EMPTY	EMPTY	EMPTY	EMPTY
EMPTY	EMPTY	EMPTY	EMPTY
EMPTY	EMPTY	EMPTY	EMPTY
EMPTY	EMPTY	EMPTY	EMPTY
EMPTY	EMPTY	EMPTY	EMPTY
EMPTY	EMPTY	EMPTY	EMPTY
EMPTY	EMPTY	EMPTY	EMPTY
EMPTY	EMPTY	EMPTY	EMPTY
EMPTY	EMPTY	EMPTY	EMPTY
EMPTY	EMPTY	EMPTY	EMPTY
EMPTY	EMPTY	EMPTY	EMPTY
EMPTY	EMPTY	EMPTY	EMPTY
EMPTY	EMPTY	EMPTY	EMPTY
EMPTY	EMPTY	EMPTY	EMPTY
EMPTY	EMPTY	EMPTY	EMPTY
EMPTY	EMPTY	EMPTY	EMPTY
EMPTY	EMPTY	EMPTY	EMPTY
EMPTY	EMPTY	EMPTY	EMPTY
EMPTY	EMPTY	EMPTY	EMPTY
EMPTY	EMPTY	EMPTY	EMPTY
EMPTY	EMPTY	EMPTY	EMPTY
EMPTY	EMPTY	EMPTY	EMPTY
EMPTY	EMPTY	EMPTY	EMPTY
EMPTY	EMPTY	EMPTY	EMPTY
EMPTY	EMPTY	EMPTY	EMPTY
EMPTY	EMPTY	EMPTY	EMPTY
EMPTY	EMPTY	EMPTY	EMPTY
EMPTY	EMPTY	EMPTY	EMPTY
EMPTY	EMPTY	EMPTY	EMPTY
EMPTY	EMPTY	EMPTY	EMPTY
EMPTY	EMPTY	EMPTY	EMPTY
EMPTY	EMPTY	EMPTY	EMPTY
EMPTY	EMPTY	EMPTY	EMPTY
EMPTY	EMPTY	EMPTY	EMPTY
EMPTY	EMPTY	EMPTY	EMPTY
EMPTY	EMPTY	EMPTY	EMPTY
EMPTY	EMPTY	EMPTY	EMPTY
EMPTY	EMPTY	EMPTY	EMPTY
EMPTY	EMPTY	EMPTY	EMPTY
EMPTY	EMPTY	EMPTY	EMPTY
EMPTY	EMPTY	EMPTY	EMPTY
EMPTY	EMPTY	EMPTY	EMPTY
EMPTY	EMPTY	EMPTY	EMPTY
EMPTY	EMPTY	EMPTY	EMPTY
EMPTY	EMPTY	EMPTY	EMPTY
EMPTY	EMPTY	EMPTY	EMPTY
EMPTY	EMPTY	EMPTY	EMPTY
EMPTY	EMPTY	EMPTY	EMPTY
EMPTY	EMPTY	EMPTY	EMPTY
EMPTY	EMPTY	EMPTY	EMPTY
EMPTY	EMPTY	EMPTY	EMPTY
EMPTY	EMPTY	EMPTY	EMPTY
EMPTY	EMPTY	EMPTY	EMPTY
EMPTY	EMPTY	EMPTY	EMPTY
EMPTY	EMPTY	EMPTY	EMPTY
EMPTY	EMPTY	EMPTY	EMPTY
EMPTY	EMPTY	EMPTY	EMPTY
EMPTY	EMPTY	EMPTY	EMPTY
EMPTY	EMPTY	EMPTY	EMPTY
EMPTY	EMPTY	EMPTY	EMPTY
EMPTY	EMPTY	EMPTY	EMPTY
EMPTY	EMPTY	EMPTY	EMPTY
EMPTY	EMPTY	EMPTY	EMPTY
EMPTY	EMPTY	EMPTY	EMPTY
EMPTY	EMPTY	EMPTY	EMPTY
EMPTY	EMPTY	EMPTY	EMPTY
EMPTY	EMPTY	EMPTY	EMPTY
EMPTY	EMPTY	EMPTY	EMPTY
EMPTY	EMPTY	EMPTY	EMPTY
EMPTY	EMPTY	EMPTY	EMPTY
EMPTY	EMPTY	EMPTY	EMPTY
EMPTY	EMPTY	EMPTY	EMPTY
EMPTY	EMPTY	EMPTY	EMPTY
EMPTY	EMPTY	EMPTY	EMPTY
EMPTY	EMPTY	EMPTY	EMPTY
EMPTY	EMPTY	EMPTY	EMPTY
EMPTY	EMPTY	EMPTY	EMPTY
EMPTY	EMPTY	EMPTY	EMPTY
EMPTY	EMPTY	EMPTY	EMPTY
EMPTY	EMPTY	EMPTY	EMPTY
EMPTY	EMPTY	EMPTY	EMPTY
EMPTY	EMPTY	EMPTY	EMPTY
EMPTY	EMPTY	EMPTY	EMPTY
EMPTY	EMPTY	EMPTY	EMPTY
EMPTY	EMPTY	EMPTY	EMPTY
EMPTY	EMPTY	EMPTY	EMPTY
EMPTY	EMPTY	EMPTY	EMPTY
EMPTY	EMPTY	EMPTY	EMPTY
EMPTY	EMPTY	EMPTY	EMPTY
EMPTY	EMPTY	EMPTY	EMPTY
EMPTY	EMPTY	EMPTY	EMPTY
EMPTY	EMPTY	EMPTY	EMPTY
EMPTY	EMPTY	EMPTY	EMPTY
EMPTY	EMPTY	EMPTY	EMPTY
EMPTY	EMPTY	EMPTY	EMPTY
EMPTY	EMPTY	EMPTY	EMPTY
EMPTY	EMPTY	EMPTY	EMPTY
EMPTY	EMPTY	EMPTY	EMPTY
EMPTY	EMPTY	EMPTY	EMPTY
EMPTY	EMPTY	EMPTY	EMPTY
EMPTY	EMPTY	EMPTY	EMPTY
EMPTY	EMPTY	EMPTY	EMPTY
EMPTY	EMPTY	EMPTY	EMPTY
EMPTY	EMPTY	EMPTY	EMPTY
EMPTY	EMPTY	EMPTY	EMPTY
EMPTY	EMPTY	EMPTY	EMPTY
EMPTY	EMPTY	EMPTY	EMPTY
EMPTY	EMPTY	EMPTY	EMPTY
EMPTY	EMPTY	EMPTY	EMPTY
EMPTY	EMPTY	EMPTY	EMPTY
EMPTY	EMPTY	EMPTY	EMPTY
EMPTY	EMPTY	EMPTY	EMPTY
EMPTY	EMPTY	EMPTY	EMPTY
EMPTY	EMPTY	EMPTY	EMPTY
EMPTY	EMPTY	EMPTY	EMPTY
EMPTY	EMPTY	EMPTY	EMPTY
EMPTY	EMPTY	EMPTY	EMPTY
EMPTY	EMPTY	EMPTY	EMPTY
EMPTY	EMPTY	EMPTY	EMPTY
EMPTY	EMPTY	EMPTY	EMPTY
EMPTY	EMPTY	EMPTY	EMPTY
EMPTY	EMPTY	EMPTY	EMPTY
EMPTY	EMPTY	EMPTY	EMPTY
EMPTY	EMPTY	EMPTY	EMPTY
EMPTY	EMPTY	EMPTY	EMPTY
EMPTY	EMPTY	EMPTY	EMPTY
EMPTY	EMPTY	EMPTY	EMPTY
EMPTY	EMPTY	EMPTY	EMPTY
EMPTY	EMPTY	EMPTY	EMPTY
EMPTY	EMPTY	EMPTY	EMPTY
EMPTY	EMPTY	EMPTY	EMPTY
EMPTY	EMPTY	EMPTY	EMPTY
EMPTY	EMPTY	EMPTY	EMPTY
EMPTY	EMPTY	EMPTY	EMPTY
EMPTY	EMPTY	EMPTY	EMPTY
EMPTY	EMPTY	EMPTY	EMPTY
EMPTY	EMPTY	EMPTY	EMPTY
EMPTY	EMPTY	EMPTY	EMPTY
EMPTY	EMPTY	EMPTY	EMPTY
EMPTY	EMPTY	EMPTY	EMPTY
EMPTY	EMPTY	EMPTY	EMPTY
EMPTY	EMPTY	EMPTY	EMPTY
EMPTY	EMPTY	EMPTY	EMPTY
EMPTY	EMPTY	EMPTY	EMPTY
EMPTY	EMPTY	EMPTY	EMPTY
EMPTY	EMPTY	EMPTY	EMPTY
EMPTY	EMPTY	EMPTY	EMPTY
EMPTY	EMPTY	EMPTY	EMPTY
EMPTY	EMPTY	EMPTY	EMPTY
EMPTY	EMPTY	EMPTY	EMPTY
EMPTY	EMPTY	EMPTY	EMPTY
EMPTY	EMPTY	EMPTY	EMPTY
EMPTY	EMPTY	EMPTY	EMPTY
EMPTY	EMPTY	EMPTY	EMPTY
EMPTY	EMPTY	EMPTY	EMPTY
EMPTY	EMPTY	EMPTY	EMPTY
EMPTY	EMPTY	EMPTY	EMPTY
EMPTY	EMPTY	EMPTY	EMPTY
EMPTY	EMPTY	EMPTY	EMPTY
EMPTY	EMPTY	EMPTY	EMPTY
EMPTY	EMPTY	EMPTY	EMPTY
EMPTY	EMPTY	EMPTY	EMPTY
EMPTY	EMPTY	EMPTY	EMPTY
EMPTY	EMPTY	EMPTY	EMPTY
EMPTY	EMPTY	EMPTY	EMPTY
EMPTY	EMPTY	EMPTY	EMPTY
EMPTY	EMPTY	EMPTY	EMPTY
EMPTY	EMPTY	EMPTY	EMPTY
EMPTY	EMPTY	EMPTY	EMPTY
EMPTY	EMPTY	EMPTY	EMPTY
EMPTY	EMPTY	EMPTY	EMPTY
EMPTY	EMPTY	EMPTY	EMPTY
EMPTY	EMPTY	EMPTY	EMPTY
EMPTY	EMPTY	EMPTY	EMPTY
EMPTY	EMPTY	EMPTY	EMPTY
EMPTY	EMPTY	EMPTY	EMPTY
EMPTY	EMPTY	EMPTY	EMPTY
EMPTY	EMPTY	EMPTY	EMPTY
EMPTY	EMPTY	EMPTY	EMPTY
EMPTY	EMPTY	EMPTY	EMPTY
EMPTY	EMPTY	EMPTY	EMPTY
EMPTY	EMPTY	EMPTY	EMPTY
EMPTY	EMPTY	EMPTY	EMPTY
EMPTY	EMPTY	EMPTY	EMPTY
EMPTY	EMPTY	EMPTY	EMPTY
EMPTY	EMPTY	EMPTY	EMPTY
EMPTY	EMPTY	EMPTY	EMPTY
EMPTY	EMPTY	EMPTY	EMPTY
EMPTY	EMPTY	EMPTY	EMPTY
EMPTY	EMPTY	EMPTY	EMPTY
EMPTY	EMPTY	EMPTY	EMPTY
EMPTY	EMPTY	EMPTY	EMPTY
EMPTY	EMPTY	EMPTY	EMPTY
EMPTY	EMPTY	EMPTY	EMPTY
EMPTY	EMPTY	EMPTY	EMPTY
EMPTY	EMPTY	EMPTY	EMPTY
EMPTY	EMPTY	EMPTY	EMPTY
EMPTY	EMPTY	EMPTY	EMPTY
EMPTY	EMPTY	EMPTY	EMPTY
EMPTY	EMPTY	EMPTY	EMPTY
EMPTY	EMPTY	EMPTY	EMPTY
EMPTY	EMPTY	EMPTY	EMPTY
EMPTY	EMPTY	EMPTY	EMPTY
EMPTY	EMPTY	EMPTY	EMPTY
EMPTY	EMPTY	EMPTY	EMPTY
EMPTY	EMPTY	EMPTY	EMPTY
EMPTY	EMPTY	EMPTY	EMPTY
EMPTY	EMPTY	EMPTY	EMPTY
EMPTY	EMPTY	EMPTY	EMPTY
EMPTY	EMPTY	EMPTY	EMPTY
EMPTY	EMPTY	EMPTY	EMPTY
EMPTY	EMPTY	EMPTY	EMPTY
EMPTY	EMPTY	EMPTY	EMPTY
EMPTY	EMPTY	EMPTY	EMPTY
EMPTY	EMPTY	EMPTY	EMPTY
EMPTY	EMPTY	EMPTY	EMPTY
EMPTY	EMPTY	EMPTY	EMPTY
EMPTY	EMPTY	EMPTY	EMPTY
EMPTY	EMPTY	EMPTY	EMPTY
EMPTY	EMPTY	EMPTY	EMPTY
EMPTY	EMPTY	EMPTY	EMPTY
EMPTY	EMPTY	EMPTY	EMPTY
EMPTY	EMPTY	EMPTY	EMPTY
EMPTY	EMPTY	EMPTY	EMPTY
EMPTY	EMPTY	EMPTY	EMPTY
EMPTY	EMPTY	EMPTY	EMPTY
EMPTY	EMPTY	EMPTY	EMPTY
EMPTY	EMPTY	EMPTY	EMPTY
EMPTY	EMPTY	EMPTY	EMPTY
EMPTY	EMPTY	EMPTY	EMPTY
EMPTY	EMPTY	EMPTY	EMPTY
EMPTY	EMPTY	EMPTY	EMPTY
EMPTY	EMPTY	EMPTY	EMPTY
EMPTY	EMPTY	EMPTY	EMPTY
EMPTY	EMPTY	EMPTY	EMPTY
EMPTY	EMPTY	EMPTY	EMPTY
EMPTY	EMPTY	EMPTY	EMPTY
EMPTY	EMPTY	EMPTY	EMPTY
EMPTY	EMPTY	EMPTY	EMPTY
EMPTY	EMPTY	EMPTY	EMPTY
EMPTY	EMPTY	EMPTY	EMPTY
EMPTY	EMPTY	EMPTY	EMPTY
EMPTY	EMPTY	EMPTY	EMPTY
EMPTY	EMPTY	EMPTY	EMPTY
EMPTY	EMPTY	EMPTY	EMPTY
EMPTY	EMPTY	EMPTY	EMPTY
EMPTY	EMPTY	EMPTY	EMPTY
EMPTY	EMPTY	EMPTY	EMPTY
EMPTY	EMPTY	EMPTY	EMPTY
EMPTY	EMPTY	EMPTY	EMPTY
EMPTY	EMPTY	EMPTY	EMPTY
EMPTY	EMPTY	EMPTY	EMPTY
EMPTY	EMPTY	EMPTY	EMPTY
EMPTY	EMPTY	EMPTY	EMPTY
EMPTY	EMPTY	EMPTY	EMPTY
EMPTY	EMPTY	EMPTY	EMPTY
EMPTY	EMPTY	EMPTY	EMPTY
EMPTY	EMPTY	EMPTY	EMPTY
EMPTY	EMPTY	EMPTY	EMPTY
EMPTY	EMPTY	EMPTY	EMPTY
EMPTY	EMPTY	EMPTY	EMPTY
EMPTY	EMPTY	EMPTY	EMPTY
EMPTY	EMPTY	EMPTY	EMPTY
EMPTY	EMPTY	EMPTY	EMPTY
EMPTY	EMPTY	EMPTY	EMPTY
EMPTY	EMPTY	EMPTY	EMPTY
EMPTY	EMPTY	EMPTY	EMPTY
EMPTY	EMPTY	EMPTY	EMPTY
EMPTY	EMPTY	EMPTY	EMPTY
EMPTY	EMPTY	EMPTY	EMPTY
EMPTY	EMPTY	EMPTY	EMPTY
EMPTY	EMPTY	EMPTY	EMPTY
EMPTY	EMPTY	EMPTY	EMPTY
EMPTY	EMPTY	EMPTY	EMPTY
EMPTY	EMPTY	EMPTY	EMPTY
EMPTY	EMPTY	EMPTY	EMPTY
EMPTY	EMPTY	EMPTY	EMPTY
EMPTY	EMPTY	EMPTY	EMPTY
EMPTY	EMPTY	EMPTY	EMPTY
EMPTY	EMPTY	EMPTY	EMPTY
EMPTY	EMPTY	EMPTY	EMPTY
EMPTY	EMPTY	EMPTY	EMPTY
EMPTY	EMPTY	EMPTY	EMPTY
EMPTY	EMPTY	EMPTY	EMPTY
EMPTY	EMPTY	EMPTY	EMPTY
EMPTY	EMPTY	EMPTY	EMPTY
EMPTY	EMPTY	EMPTY	EMPTY
EMPTY	EMPTY	EMPTY	EMPTY
EMPTY	EMPTY	EMPTY	EMPTY
EMPTY	EMPTY	EMPTY	EMPTY
EMPTY	EMPTY	EMPTY	EMPTY
EMPTY	EMPTY	EMPTY	EMPTY
EMPTY	EMPTY	EMPTY	EMPTY
EMPTY	EMPTY	EMPTY	EMPTY
EMPTY	EMPTY	EMPTY	EMPTY
EMPTY	EMPTY	EMPTY	EMPTY
EMPTY	EMPTY	EMPTY	EMPTY
EMPTY	EMPTY	EMPTY	EMPTY
EMPTY	EMPTY	EMPTY	EMPTY
EMPTY	EMPTY	EMPTY	EMPTY
EMPTY	EMPTY	EMPTY	EMPTY
EMPTY	EMPTY	EMPTY	EMPTY
EMPTY	EMPTY	EMPTY	EMPTY
EMPTY	EMPTY	EMPTY	EMPTY
EMPTY	EMPTY	EMPTY	EMPTY
EMPTY	EMPTY	EMPTY	EMPTY
EMPTY	EMPTY	EMPTY	EMPTY
EMPTY	EMPTY	EMPTY	EMPTY
EMPTY	EMPTY	EMPTY	EMPTY
EMPTY	EMPTY	EMPTY	EMPTY
EMPTY	EMPTY	EMPTY	EMPTY
EMPTY	EMPTY	EMPTY	EMPTY
EMPTY	EMPTY	EMPTY	EMPTY
EMPTY	EMPTY	EMPTY	EMPTY
EMPTY	EMPTY	EMPTY	EMPTY
EMPTY	EMPTY	EMPTY	EMPTY
EMPTY	EMPTY	EMPTY	EMPTY
EMPTY	EMPTY	EMPTY	EMPTY
EMPTY	EMPTY	EMPTY	EMPTY
EMPTY	EMPTY	EMPTY	EMPTY
EMPTY	EMPTY	EMPTY	EMPTY
EMPTY	EMPTY	EMPTY	EMPTY
EMPTY	EMPTY	EMPTY	EMPTY
EMPTY	EMPTY	EMPTY	EMPTY
EMPTY	EMPTY	EMPTY	EMPTY
EMPTY	EMPTY	EMPTY	EMPTY
EMPTY	EMPTY	EMPTY	EMPTY
EMPTY	EMPTY	EMPTY	EMPTY
EMPTY	EMPTY	EMPTY	EMPTY
EMPTY	EMPTY	EMPTY	EMPTY
EMPTY	EMPTY	EMPTY	EMPTY
EMPTY	EMPTY	EMPTY	EMPTY
EMPTY	EMPTY	EMPTY	EMPTY
EMPTY	EMPTY	EMPTY	EMPTY
EMPTY	EMPTY	EMPTY	EMPTY
EMPTY	EMPTY	EMPTY	EMPTY
EMPTY	EMPTY	EMPTY	EMPTY
EMPTY	EMPTY	EMPTY	EMPTY
EMPTY	EMPTY	EMPTY	EMPTY
EMPTY	EMPTY	EMPTY	EMPTY
EMPTY	EMPTY	EMPTY	EMPTY
EMPTY	EMPTY	EMPTY	EMPTY
EMPTY	EMPTY	EMPTY	EMPTY
EMPTY	EMPTY	EMPTY	EMPTY
EMPTY	EMPTY	EMPTY	EMPTY
EMPTY	EMPTY	EMPTY	EMPTY
EMPTY	EMPTY	EMPTY	EMPTY
EMPTY	EMPTY	EMPTY	EMPTY
EMPTY	EMPTY	EMPTY	EMPTY
EMPTY	EMPTY	EMPTY	EMPTY
EMPTY	EMPTY	EMPTY	EMPTY
EMPTY	EMPTY	EMPTY	EMPTY
EMPTY	EMPTY	EMPTY	EMPTY
EMPTY	EMPTY	EMPTY	EMPTY
EMPTY	EMPTY	EMPTY	EMPTY
EMPTY	EMPTY	EMPTY	EMPTY
EMPTY	EMPTY	EMPTY	EMPTY
EMPTY	EMPTY	EMPTY	EMPTY
EMPTY	EMPTY	EMPTY	EMPTY
EMPTY	EMPTY	EMPTY	EMPTY
EMPTY	EMPTY	EMPTY	EMPTY
EMPTY	EMPTY	EMPTY	EMPTY
EMPTY	EMPTY	EMPTY	EMPTY
EMPTY	EMPTY	EMPTY	EMPTY
EMPTY	EMPTY	EMPTY	EMPTY
EMPTY	EMPTY	EMPTY	EMPTY
EMPTY	EMPTY	EMPTY	EMPTY
EMPTY	EMPTY	EMPTY	EMPTY
EMPTY	EMPTY	EMPTY	EMPTY
EMPTY	EMPTY	EMPTY	EMPTY
EMPTY	EMPTY	EMPTY	EMPTY
EMPTY	EMPTY	EMPTY	EMPTY
EMPTY	EMPTY	EMPTY	EMPTY
EMPTY	EMPTY	EMPTY	EMPTY
EMPTY	EMPTY	EMPTY	EMPTY
EMPTY	EMPTY	EMPTY	EMPTY
EMPTY	EMPTY	EMPTY	EMPTY
EMPTY	EMPTY	EMPTY	EMPTY
EMPTY	EMPTY	EMPTY	EMPTY
EMPTY	EMPTY	EMPTY	EMPTY
EMPTY	EMPTY	EMPTY	EMPTY
EMPTY	EMPTY	EMPTY	EMPTY
EMPTY	EMPTY	EMPTY	EMPTY
EMPTY	EMPTY	EMPTY	EMPTY
EMPTY	EMPTY	EMPTY	EMPTY
EMPTY	EMPTY	EMPTY	EMPTY
EMPTY	EMPTY	EMPTY	EMPTY
EMPTY	EMPTY	EMPTY	EMPTY
EMPTY	EMPTY	EMPTY	EMPTY
EMPTY	EMPTY	EMPTY	EMPTY
EMPTY	EMPTY	EMPTY	EMPTY
EMPTY	EMPTY	EMPTY	EMPTY
EMPTY	EMPTY	EMPTY	EMPTY
EMPTY	EMPTY	EMPTY	EMPTY
EMPTY	EMPTY	EMPTY	EMPTY
EMPTY	EMPTY	EMPTY	EMPTY
EMPTY	EMPTY	EMPTY	EMPTY
EMPTY	EMPTY	EMPTY	EMPTY
EMPTY	EMPTY	EMPTY	EMPTY
EMPTY	EMPTY	EMPTY	EMPTY
EMPTY	EMPTY	EMPTY	EMPTY
EMPTY	EMPTY	EMPTY	EMPTY
EMPTY	EMPTY	EMPTY	EMPTY
EMPTY	EMPTY	EMPTY	EMPTY
EMPTY	EMPTY	EMPTY	EMPTY
EMPTY	EMPTY	EMPTY	EMPTY
EMPTY	EMPTY	EMPTY	EMPTY
EMPTY	EMPTY	EMPTY	EMPTY
EMPTY	EMPTY	EMPTY	EMPTY
EMPTY	EMPTY	EMPTY	EMPTY
EMPTY	EMPTY	EMPTY	EMPTY
EMPTY	EMPTY	EMPTY	EMPTY
EMPTY	EMPTY	EMPTY	EMPTY
EMPTY	EMPTY	EMPTY	EMPTY
EMPTY	EMPTY	EMPTY	EMPTY
EMPTY	EMPTY	EMPTY	EMPTY
EMPTY	EMPTY	EMPTY	EMPTY
EMPTY	EMPTY	EMPTY	EMPTY
EMPTY	EMPTY	EMPTY	EMPTY
EMPTY	EMPTY	EMPTY	EMPTY
EMPTY	EMPTY	EMPTY	EMPTY
EMPTY	EMPTY	EMPTY	EMPTY
EMPTY	EMPTY	EMPTY	EMPTY
EMPTY	EMPTY	EMPTY	EMPTY
EMPTY	EMPTY	EMPTY	EMPTY
EMPTY	EMPTY	EMPTY	EMPTY
EMPTY	EMPTY	EMPTY	EMPTY
EMPTY	EMPTY	EMPTY	EMPTY
EMPTY	EMPTY	EMPTY	EMPTY
EMPTY	EMPTY	EMPTY	EMPTY
EMPTY	EMPTY	EMPTY	EMPTY
EMPTY	EMPTY	EMPTY	EMPTY
EMPTY	EMPTY	EMPTY	EMPTY
EMPTY	EMPTY	EMPTY	EMPTY
EMPTY	EMPTY	EMPTY	EMPTY
EMPTY	EMPTY	EMPTY	EMPTY
EMPTY	EMPTY	EMPTY	EMPTY
EMPTY	EMPTY	EMPTY	EMPTY
EMPTY	EMPTY	EMPTY	EMPTY
EMPTY	EMPTY	EMPTY	EMPTY
EMPTY	EMPTY	EMPTY	EMPTY
EMPTY	EMPTY	EMPTY	EMPTY
EMPTY	EMPTY	EMPTY	EMPTY
EMPTY	EMPTY	EMPTY	EMPTY
EMPTY	EMPTY	EMPTY	EMPTY
EMPTY	EMPTY	EMPTY	EMPTY
EMPTY	EMPTY	EMPTY	EMPTY
EMPTY	EMPTY	EMPTY	EMPTY
EMPTY	EMPTY	EMPTY	EMPTY
EMPTY	EMPTY	EMPTY	EMPTY
EMPTY	EMPTY	EMPTY	EMPTY
EMPTY	EMPTY	EMPTY	EMPTY
EMPTY	EMPTY	EMPTY	EMPTY
EMPTY	EMPTY	EMPTY	EMPTY
EMPTY	EMPTY	EMPTY	EMPTY
EMPTY	EMPTY	EMPTY	EMPTY
EMPTY	EMPTY	EMPTY	EMPTY
EMPTY	EMPTY	EMPTY	EMPTY
EMPTY	EMPTY	EMPTY	EMPTY
EMPTY	EMPTY	EMPTY	EMPTY
EMPTY	EMPTY	EMPTY	EMPTY
EMPTY	EMPTY	EMPTY	EMPTY
EMPTY	EMPTY	EMPTY	EMPTY
EMPTY	EMPTY	EMPTY	EMPTY
EMPTY	EMPTY	EMPTY	EMPTY
EMPTY	EMPTY	EMPTY	EMPTY
EMPTY	EMPTY	EMPTY	EMPTY
EMPTY	EMPTY	EMPTY	EMPTY
EMPTY	EMPTY	EMPTY	EMPTY
EMPTY	EMPTY	EMPTY	EMPTY
EMPTY	EMPTY	EMPTY	EMPTY
EMPTY	EMPTY	EMPTY	EMPTY
EMPTY	EMPTY	EMPTY	EMPTY
EMPTY	EMPTY	EMPTY	EMPTY
EMPTY	EMPTY	EMPTY	EMPTY
EMPTY	EMPTY	EMPTY	EMPTY
EMPTY	EMPTY	EMPTY	EMPTY
EMPTY	EMPTY	EMPTY	EMPTY
EMPTY	EMPTY	EMPTY	EMPTY
EMPTY	EMPTY	EMPTY	EMPTY
EMPTY	EMPTY	EMPTY	EMPTY
EMPTY	EMPTY	EMPTY	EMPTY
EMPTY	EMPTY	EMPTY	EMPTY
EMPTY	EMPTY	EMPTY	EMPTY
EMPTY	EMPTY	EMPTY	EMPTY
EMPTY	EMPTY	EMPTY	EMPTY
EMPTY	EMPTY	EMPTY	EMPTY
EMPTY	EMPTY	EMPTY	EMPTY
EMPTY	EMPTY	EMPTY	EMPTY
EMPTY	EMPTY	EMPTY	EMPTY
EMPTY	EMPTY	EMPTY	EMPTY
EMPTY	EMPTY	EMPTY	EMPTY
EMPTY	EMPTY	EMPTY	EMPTY
EMPTY	EMPTY	EMPTY	EMPTY
EMPTY	EMPTY	EMPTY	EMPTY
EMPTY	EMPTY	EMPTY	EMPTY
EMPTY	EMPTY	EMPTY	EMPTY
EMPTY	EMPTY	EMPTY	EMPTY
EMPTY	EMPTY	EMPTY	EMPTY
EMPTY	EMPTY	EMPTY	EMPTY
EMPTY	EMPTY	EMPTY	EMPTY
EMPTY	EMPTY	EMPTY	EMPTY
EMPTY	EMPTY	EMPTY	EMPTY
EMPTY	EMPTY	EMPTY	EMPTY
EMPTY	EMPTY	EMPTY	EMPTY
EMPTY	EMPTY	EMPTY	EMPTY
EMPTY	EMPTY	EMPTY	EMPTY
EMPTY	EMPTY	EMPTY	EMPTY
EMPTY	EMPTY	EMPTY	EMPTY
EMPTY	EMPTY	EMPTY	EMPTY
EMPTY	EMPTY	EMPTY	EMPTY
EMPTY	EMPTY	EMPTY	EMPTY
EMPTY	EMPTY	EMPTY	EMPTY
EMPTY	EMPTY	EMPTY	EMPTY
EMPTY	EMPTY	EMPTY	EMPTY
EMPTY	EMPTY	EMPTY	EMPTY
EMPTY	EMPTY	EMPTY	EMPTY
EMPTY	EMPTY	EMPTY	EMPTY
EMPTY	EMPTY	EMPTY	EMPTY
EMPTY	EMPTY	EMPTY	EMPTY
EMPTY	EMPTY	EMPTY	EMPTY
EMPTY	EMPTY	EMPTY	EMPTY
EMPTY	EMPTY	EMPTY	EMPTY
EMPTY	EMPTY	EMPTY	EMPTY
EMPTY	EMPTY	EMPTY	EMPTY
EMPTY	EMPTY	EMPTY	EMPTY
EMPTY	EMPTY	EMPTY	EMPTY
EMPTY	EMPTY	BOXES_ORIENT	EMPTY
BOXES_ORIENT	EMPTY	BOXES_ORIENT	EMPTY
BOXES_ORIENT	EMPTY	BOXES_ORIENT	EMPTY
BOXES_ORIENT	EMPTY	BOXES_ORIENT	EMPTY
EMPTY	EMPTY	BOXES_ORIENT	EMPTY
EMPTY	EMPTY	BOXES_ORIENT	EMPTY
EMPTY	EMPTY	EMPTY	EMPTY
EMPTY	EMPTY	EMPTY	EMPTY
EMPTY	EMPTY	EMPTY	EMPTY
EMPTY	EMPTY	EMPTY	EMPTY
EMPTY	EMPTY	EMPTY	EMPTY
EMPTY	EMPTY	EMPTY	EMPTY
EMPTY	EMPTY	EMPTY	EMPTY
EMPTY	EMPTY	EMPTY	EMPTY
EMPTY	EMPTY	EMPTY	EMPTY
EMPTY	EMPTY	EMPTY	EMPTY
OW_ORIENT	EMPTY	EMPTY	EMPTY
OW_ORIENT	EMPTY	EMPTY	EMPTY
OW_ORIENT	EMPTY	EMPTY	EMPTY
EMPTY	EMPTY	EMPTY	EMPTY
EMPTY	EMPTY	EMPTY	EMPTY
EMPTY	EMPTY	EMPTY	EMPTY
EMPTY	EMPTY	EMPTY	EMPTY
EMPTY	EMPTY	EMPTY	EMPTY
BOXES_ORIENT	EMPTY	EMPTY	EMPTY
BOXES_ORIENT	EMPTY	BOXES_ORIENT	EMPTY
BOXES_ORIENT	EMPTY	BOXES_ORIENT	EMPTY
BOXES_ORIENT	EMPTY	BOXES_ORIENT	EMPTY
BOXES_ORIENT	EMPTY	BOXES_ORIENT	EMPTY
BOXES_ORIENT	EMPTY	BOXES_ORIENT	EMPTY
BOXES_ORIENT	EMPTY	BOXES_ORIENT	EMPTY
BOXES_ORIENT	EMPTY	BOXES_ORIENT	EMPTY
BOXES_ORIENT	EMPTY	BOXES_ORIENT	EMPTY
BOXES_ORIENT	EMPTY	BOXES_ORIENT	EMPTY
EMPTY	EMPTY	BOXES_ORIENT	EMPTY
EMPTY	EMPTY	BOXES_ORIENT	EMPTY
EMPTY	EMPTY	EMPTY	EMPTY
EMPTY	EMPTY	EMPTY	EMPTY
EMPTY	EMPTY	EMPTY	EMPTY
EMPTY	EMPTY	EMPTY	EMPTY
EMPTY	EMPTY	EMPTY	EMPTY
EMPTY	EMPTY	EMPTY	EMPTY
EMPTY	EMPTY	EMPTY	EMPTY
EMPTY	EMPTY	EMPTY	EMPTY
EMPTY	EMPTY	EMPTY	EMPTY
EMPTY	EMPTY	EMPTY	EMPTY
EMPTY	EMPTY	EMPTY	EMPTY
EMPTY	EMPTY	EMPTY	EMPTY
EMPTY	EMPTY	EMPTY	EMPTY
EMPTY	EMPTY	EMPTY	EMPTY
EMPTY	EMPTY	EMPTY	EMPTY
EMPTY	EMPTY	EMPTY	EMPTY
EMPTY	EMPTY	EMPTY	EMPTY
EMPTY	EMPTY	EMPTY	EMPTY
EMPTY	EMPTY	EMPTY	EMPTY
EMPTY	EMPTY	EMPTY	EMPTY
EMPTY	EMPTY	EMPTY	EMPTY
EMPTY	EMPTY	EMPTY	EMPTY
EMPTY	EMPTY	EMPTY	EMPTY
EMPTY	EMPTY	EMPTY	EMPTY
EMPTY	EMPTY	EMPTY	EMPTY
EMPTY	EMPTY	EMPTY	EMPTY
EMPTY	EMPTY	EMPTY	EMPTY
EMPTY	EMPTY	EMPTY	EMPTY
EMPTY	EMPTY	EMPTY	EMPTY
EMPTY	EMPTY	EMPTY	EMPTY
EMPTY	EMPTY	EMPTY	EMPTY
EMPTY	EMPTY	EMPTY	EMPTY
EMPTY	EMPTY	EMPTY	EMPTY
EMPTY	EMPTY	EMPTY	EMPTY
EMPTY	EMPTY	EMPTY	EMPTY
EMPTY	EMPTY	EMPTY	EMPTY
EMPTY	EMPTY	EMPTY	EMPTY
EMPTY	EMPTY	EMPTY	EMPTY
EMPTY	EMPTY	EMPTY	EMPTY
EMPTY	EMPTY	EMPTY	EMPTY
EMPTY	EMPTY	EMPTY	EMPTY
EMPTY	EMPTY	EMPTY	EMPTY
EMPTY	EMPTY	EMPTY	EMPTY
EMPTY	EMPTY	EMPTY	EMPTY
EMPTY	EMPTY	EMPTY	EMPTY
EMPTY	EMPTY	EMPTY	EMPTY
EMPTY	EMPTY	EMPTY	EMPTY
EMPTY	EMPTY	EMPTY	EMPTY
EMPTY	EMPTY	EMPTY	EMPTY
EMPTY	EMPTY	EMPTY	EMPTY
EMPTY	EMPTY	EMPTY	EMPTY
EMPTY	EMPTY	EMPTY	EMPTY
EMPTY	EMPTY	EMPTY	EMPTY
EMPTY	EMPTY	EMPTY	EMPTY
EMPTY	EMPTY	EMPTY	EMPTY
EMPTY	EMPTY	EMPTY	EMPTY
EMPTY	EMPTY	EMPTY	EMPTY
EMPTY	EMPTY	EMPTY	EMPTY
EMPTY	EMPTY	EMPTY	EMPTY
EMPTY	EMPTY	EMPTY	EMPTY
EMPTY	EMPTY	EMPTY	EMPTY
EMPTY	EMPTY	EMPTY	EMPTY
EMPTY	EMPTY	EMPTY	EMPTY
EMPTY	EMPTY	EMPTY	EMPTY
EMPTY	EMPTY	EMPTY	EMPTY
EMPTY	EMPTY	EMPTY	EMPTY
EMPTY	EMPTY	EMPTY	EMPTY
EMPTY	EMPTY	EMPTY	EMPTY
EMPTY	EMPTY	EMPTY	EMPTY
EMPTY	EMPTY	EMPTY	EMPTY
EMPTY	EMPTY	EMPTY	EMPTY
EMPTY	EMPTY	EMPTY	EMPTY
EMPTY	EMPTY	EMPTY	EMPTY
EMPTY	EMPTY	EMPTY	EMPTY
EMPTY	EMPTY	EMPTY	EMPTY
EMPTY	EMPTY	EMPTY	EMPTY
EMPTY	EMPTY	EMPTY	EMPTY
EMPTY	EMPTY	EMPTY	EMPTY
EMPTY	EMPTY	EMPTY	EMPTY
EMPTY	EMPTY	EMPTY	EMPTY
EMPTY	EMPTY	EMPTY	EMPTY
EMPTY	EMPTY	EMPTY	EMPTY
EMPTY	EMPTY	EMPTY	EMPTY
EMPTY	EMPTY	EMPTY	EMPTY
EMPTY	EMPTY	EMPTY	EMPTY
EMPTY	EMPTY	EMPTY	EMPTY
EMPTY	EMPTY	EMPTY	EMPTY
EMPTY	EMPTY	EMPTY	EMPTY
EMPTY	EMPTY	EMPTY	EMPTY
EMPTY	EMPTY	EMPTY	EMPTY
EMPTY	EMPTY	EMPTY	EMPTY
EMPTY	EMPTY	EMPTY	EMPTY
EMPTY	EMPTY	EMPTY	EMPTY
BOXES_ORIENT	EMPTY	EMPTY	EMPTY
BOXES_ORIENT	EMPTY	EMPTY	EMPTY
BOXES_ORIENT	EMPTY	EMPTY	EMPTY
BOXES_ORIENT	EMPTY	EMPTY	EMPTY
BOXES_ORIENT	EMPTY	EMPTY	EMPTY
BOXES_ORIENT	BOXES_INTERAC	EMPTY	EMPTY
BOXES_ORIENT	BOXES_INTERAC	EMPTY	EMPTY
BOXES_ORIENT	BOXES_INTERAC	BOXES_ORIENT	BOXES_INTERAC
BOXES_ORIENT	BOXES_INTERAC	BOXES_ORIENT	BOXES_INTERAC
BOXES_ORIENT	BOXES_INTERAC	BOXES_ORIENT	BOXES_INTERAC
BOXES_ORIENT	BOXES_INTERAC	BOXES_ORIENT	BOXES_INTERAC
BOXES_ORIENT	BOXES_INTERAC	BOXES_ORIENT	BOXES_INTERAC
BOXES_ORIENT	BOXES_INTERAC	BOXES_ORIENT	BOXES_INTERAC
BOXES_ORIENT	BOXES_INTERAC	BOXES_ORIENT	BOXES_INTERAC
BOXES_ORIENT	BOXES_INTERAC	BOXES_ORIENT	BOXES_INTERAC
BOXES_ORIENT	BOXES_INTERAC	BOXES_ORIENT	BOXES_INTERAC
BOXES_ORIENT	BOXES_INTERAC	BOXES_ORIENT	BOXES_INTERAC
BOXES_ORIENT	BOXES_INTERAC	BOXES_ORIENT	BOXES_INTERAC
BOXES_ORIENT	BOXES_INTERAC	BOXES_ORIENT	BOXES_INTERAC
BOXES_ORIENT	BOXES_INTERAC	BOXES_ORIENT	BOXES_INTERAC
EMPTY	EMPTY	BOXES_ORIENT	BOXES_INTERAC
EMPTY	EMPTY	EMPTY	EMPTY
EMPTY	EMPTY	EMPTY	EMPTY
EMPTY	EMPTY	EMPTY	EMPTY
EMPTY	EMPTY	EMPTY	EMPTY
EMPTY	EMPTY	EMPTY	EMPTY
EMPTY	EMPTY	EMPTY	EMPTY
EMPTY	EMPTY	EMPTY	EMPTY
EMPTY	EMPTY	EMPTY	EMPTY
EMPTY	EMPTY	EMPTY	EMPTY
EMPTY	EMPTY	EMPTY	EMPTY
EMPTY	EMPTY	EMPTY	EMPTY
OW_ORIENT	EMPTY	EMPTY	EMPTY
OW_ORIENT	EMPTY	EMPTY	EMPTY
OW_ORIENT	EMPTY	EMPTY	EMPTY
OW_ORIENT	EMPTY	EMPTY	EMPTY
EMPTY	EMPTY	EMPTY	EMPTY
EMPTY	EMPTY	EMPTY	EMPTY
EMPTY	EMPTY	EMPTY	EMPTY
EMPTY	EMPTY	EMPTY	EMPTY
EMPTY	EMPTY	EMPTY	EMPTY
EMPTY	EMPTY	EMPTY	EMPTY
EMPTY	EMPTY	EMPTY	EMPTY
EMPTY	EMPTY	EMPTY	EMPTY
EMPTY	EMPTY	EMPTY	EMPTY
EMPTY	EMPTY	EMPTY	EMPTY
EMPTY	EMPTY	EMPTY	EMPTY
EMPTY	EMPTY	EMPTY	EMPTY
EMPTY	EMPTY	EMPTY	EMPTY
OW_ORIENT	EMPTY	EMPTY	EMPTY
OW_ORIENT	EMPTY	OW_ORIENT	EMPTY
OW_ORIENT	EMPTY	OW_ORIENT	EMPTY
OW_ORIENT	EMPTY	OW_ORIENT	EMPTY
OW_ORIENT	EMPTY	OW_ORIENT	EMPTY
OW_ORIENT	EMPTY	OW_ORIENT	EMPTY
OW_ORIENT	EMPTY	OW_ORIENT	EMPTY
OW_ORIENT	EMPTY	OW_ORIENT	EMPTY
OW_ORIENT	EMPTY	OW_ORIENT	EMPTY
OW_ORIENT	EMPTY	OW_ORIENT	OW_INTER
OW_ORIENT	OW_INTER	OW_ORIENT	OW_INTER
OW_ORIENT	OW_INTER	OW_ORIENT	OW_INTER
OW_ORIENT	OW_INTER	OW_ORIENT	OW_INTER
OW_ORIENT	OW_INTER	OW_ORIENT	OW_INTER
OW_ORIENT	OW_INTER	OW_ORIENT	OW_INTER
OW_ORIENT	OW_INTER	OW_ORIENT	OW_INTER
OW_ORIENT	OW_INTER	OW_ORIENT	OW_INTER
OW_ORIENT	OW_INTER	OW_ORIENT	OW_INTER
OW_ORIENT	OW_INTER	OW_ORIENT	OW_INTER
OW_ORIENT	OW_INTER	OW_ORIENT	OW_INTER
OW_ORIENT	OW_INTER	OW_ORIENT	OW_INTER
OW_ORIENT	OW_INTER	OW_ORIENT	OW_INTER
OW_ORIENT	OW_INTER	OW_ORIENT	OW_INTER
OW_ORIENT	OW_INTER	OW_ORIENT	OW_INTER
OW_ORIENT	OW_INTER	OW_ORIENT	OW_INTER
OW_ORIENT	OW_INTER	OW_ORIENT	OW_INTER
OW_ORIENT	OW_INTER	OW_ORIENT	OW_INTER
OW_ORIENT	OW_INTER	OW_ORIENT	OW_INTER
OW_ORIENT	OW_INTER	OW_ORIENT	OW_INTER
OW_ORIENT	OW_INTER	OW_ORIENT	OW_INTER
OW_ORIENT	OW_INTER	OW_ORIENT	OW_INTER
OW_ORIENT	OW_INTER	OW_ORIENT	OW_INTER
OW_ORIENT	OW_INTER	OW_ORIENT	OW_INTER
OW_ORIENT	OW_INTER	OW_ORIENT	OW_INTER
OW_ORIENT	OW_INTER	OW_ORIENT	OW_INTER
OW_ORIENT	OW_INTER	OW_ORIENT	OW_INTER
OW_ORIENT	OW_INTER	OW_ORIENT	OW_INTER
OW_ORIENT	OW_INTER	OW_ORIENT	OW_INTER
OW_ORIENT	OW_INTER	OW_ORIENT	OW_INTER
OW_ORIENT	OW_INTER	OW_ORIENT	OW_INTER
OW_ORIENT	EMPTY	EMPTY	EMPTY
OW_ORIENT	EMPTY	EMPTY	EMPTY
EMPTY	EMPTY	EMPTY	EMPTY
EMPTY	EMPTY	EMPTY	EMPTY
EMPTY	EMPTY	EMPTY	EMPTY
EMPTY	EMPTY	EMPTY	EMPTY
EMPTY	EMPTY	EMPTY	EMPTY
EMPTY	EMPTY	EMPTY	EMPTY
EMPTY	EMPTY	EMPTY	EMPTY
EMPTY	EMPTY	EMPTY	EMPTY
EMPTY	EMPTY	EMPTY	EMPTY
EMPTY	EMPTY	EMPTY	EMPTY
EMPTY	EMPTY	EMPTY	EMPTY
EMPTY	EMPTY	EMPTY	EMPTY
EMPTY	EMPTY	EMPTY	EMPTY
EMPTY	EMPTY	EMPTY	EMPTY
EMPTY	EMPTY	EMPTY	EMPTY
EMPTY	EMPTY	EMPTY	EMPTY
EMPTY	EMPTY	EMPTY	EMPTY
EMPTY	EMPTY	EMPTY	EMPTY
EMPTY	EMPTY	EMPTY	EMPTY
EMPTY	EMPTY	EMPTY	EMPTY
EMPTY	EMPTY	EMPTY	EMPTY
EMPTY	EMPTY	EMPTY	EMPTY
EMPTY	EMPTY	EMPTY	EMPTY
EMPTY	EMPTY	EMPTY	EMPTY
EMPTY	EMPTY	EMPTY	EMPTY
EMPTY	EMPTY	EMPTY	EMPTY
EMPTY	EMPTY	EMPTY	EMPTY
EMPTY	EMPTY	EMPTY	EMPTY
EMPTY	EMPTY	EMPTY	EMPTY
EMPTY	EMPTY	EMPTY	EMPTY
EMPTY	EMPTY	EMPTY	EMPTY
EMPTY	EMPTY	EMPTY	EMPTY
EMPTY	EMPTY	EMPTY	EMPTY
EMPTY	EMPTY	EMPTY	EMPTY
EMPTY	EMPTY	EMPTY	EMPTY
EMPTY	EMPTY	EMPTY	EMPTY
OW_ORIENT	EMPTY	EMPTY	EMPTY
OW_ORIENT	EMPTY	EMPTY	EMPTY
OW_ORIENT	EMPTY	EMPTY	EMPTY
OW_ORIENT	EMPTY	EMPTY	EMPTY
OW_ORIENT	EMPTY	EMPTY	EMPTY
OW_ORIENT	EMPTY	EMPTY	EMPTY
OW_ORIENT	EMPTY	EMPTY	EMPTY
OW_ORIENT	EMPTY	EMPTY	EMPTY
OW_ORIENT	EMPTY	EMPTY	EMPTY
OW_ORIENT	EMPTY	EMPTY	EMPTY
OW_ORIENT	EMPTY	EMPTY	EMPTY
OW_ORIENT	EMPTY	EMPTY	EMPTY
OW_ORIENT	EMPTY	EMPTY	EMPTY
OW_ORIENT	EMPTY	EMPTY	EMPTY
OW_ORIENT	EMPTY	EMPTY	EMPTY
OW_ORIENT	EMPTY	EMPTY	EMPTY
OW_ORIENT	EMPTY	EMPTY	EMPTY
OW_ORIENT	EMPTY	EMPTY	EMPTY
OW_ORIENT	EMPTY	EMPTY	EMPTY
OW_ORIENT	EMPTY	EMPTY	EMPTY
OW_ORIENT	EMPTY	EMPTY	EMPTY
OW_ORIENT	EMPTY	EMPTY	EMPTY
OW_ORIENT	EMPTY	EMPTY	EMPTY
OW_ORIENT	EMPTY	EMPTY	EMPTY
OW_ORIENT	EMPTY	EMPTY	EMPTY
OW_ORIENT	EMPTY	EMPTY	EMPTY
OW_ORIENT	EMPTY	EMPTY	EMPTY
OW_ORIENT	EMPTY	EMPTY	EMPTY
OW_ORIENT	EMPTY	EMPTY	EMPTY
OW_ORIENT	EMPTY	EMPTY	EMPTY
OW_ORIENT	EMPTY	EMPTY	EMPTY
OW_ORIENT	EMPTY	EMPTY	EMPTY
OW_ORIENT	EMPTY	EMPTY	EMPTY
OW_ORIENT	EMPTY	EMPTY	EMPTY
OW_ORIENT	EMPTY	EMPTY	EMPTY
OW_ORIENT	EMPTY	EMPTY	EMPTY
OW_ORIENT	EMPTY	EMPTY	EMPTY
OW_ORIENT	EMPTY	EMPTY	EMPTY
OW_ORIENT	EMPTY	EMPTY	EMPTY
EMPTY	EMPTY	EMPTY	EMPTY
EMPTY	EMPTY	EMPTY	EMPTY
EMPTY	EMPTY	EMPTY	EMPTY
EMPTY	EMPTY	EMPTY	EMPTY
EMPTY	EMPTY	EMPTY	EMPTY
EMPTY	EMPTY	EMPTY	EMPTY
EMPTY	EMPTY	EMPTY	EMPTY
EMPTY	EMPTY	EMPTY	EMPTY
EMPTY	EMPTY	EMPTY	EMPTY
EMPTY	EMPTY	EMPTY	EMPTY
EMPTY	EMPTY	EMPTY	EMPTY
EMPTY	EMPTY	EMPTY	EMPTY
EMPTY	EMPTY	EMPTY	EMPTY
EMPTY	EMPTY	EMPTY	EMPTY
EMPTY	EMPTY	EMPTY	EMPTY
EMPTY	EMPTY	EMPTY	EMPTY
EMPTY	EMPTY	EMPTY	EMPTY
EMPTY	EMPTY	EMPTY	EMPTY
EMPTY	EMPTY	EMPTY	EMPTY
EMPTY	EMPTY	EMPTY	EMPTY
EMPTY	EMPTY	EMPTY	EMPTY
EMPTY	EMPTY	EMPTY	EMPTY
EMPTY	EMPTY	EMPTY	EMPTY
EMPTY	EMPTY	EMPTY	EMPTY
EMPTY	EMPTY	EMPTY	EMPTY
EMPTY	EMPTY	EMPTY	EMPTY
EMPTY	EMPTY	EMPTY	EMPTY
EMPTY	EMPTY	EMPTY	EMPTY
EMPTY	EMPTY	EMPTY	EMPTY
EMPTY	EMPTY	EMPTY	EMPTY
EMPTY	EMPTY	EMPTY	EMPTY
EMPTY	EMPTY	EMPTY	EMPTY
EMPTY	EMPTY	EMPTY	EMPTY
EMPTY	EMPTY	EMPTY	EMPTY
EMPTY	EMPTY	EMPTY	EMPTY
EMPTY	EMPTY	EMPTY	EMPTY
EMPTY	EMPTY	EMPTY	EMPTY
EMPTY	EMPTY	EMPTY	EMPTY
EMPTY	EMPTY	EMPTY	EMPTY
EMPTY	EMPTY	EMPTY	EMPTY
EMPTY	EMPTY	EMPTY	EMPTY
EMPTY	EMPTY	EMPTY	EMPTY
EMPTY	EMPTY	EMPTY	EMPTY
EMPTY	EMPTY	EMPTY	EMPTY
EMPTY	EMPTY	EMPTY	EMPTY
EMPTY	EMPTY	EMPTY	EMPTY
EMPTY	EMPTY	EMPTY	EMPTY
EMPTY	EMPTY	EMPTY	EMPTY
EMPTY	EMPTY	EMPTY	EMPTY
EMPTY	EMPTY	EMPTY	EMPTY
EMPTY	EMPTY	EMPTY	EMPTY
EMPTY	EMPTY	EMPTY	EMPTY
EMPTY	EMPTY	EMPTY	EMPTY
EMPTY	EMPTY	EMPTY	EMPTY
EMPTY	EMPTY	EMPTY	EMPTY
EMPTY	EMPTY	EMPTY	EMPTY
EMPTY	EMPTY	EMPTY	EMPTY
EMPTY	EMPTY	EMPTY	EMPTY
EMPTY	EMPTY	EMPTY	EMPTY
EMPTY	EMPTY	EMPTY	EMPTY
EMPTY	EMPTY	EMPTY	EMPTY
EMPTY	EMPTY	EMPTY	EMPTY
EMPTY	EMPTY	EMPTY	EMPTY
EMPTY	EMPTY	EMPTY	EMPTY
EMPTY	EMPTY	EMPTY	EMPTY
EMPTY	EMPTY	EMPTY	EMPTY
EMPTY	EMPTY	EMPTY	EMPTY
EMPTY	EMPTY	EMPTY	EMPTY
EMPTY	EMPTY	EMPTY	EMPTY
EMPTY	EMPTY	EMPTY	EMPTY
EMPTY	EMPTY	EMPTY	EMPTY
EMPTY	EMPTY	EMPTY	EMPTY
EMPTY	EMPTY	EMPTY	EMPTY
EMPTY	EMPTY	EMPTY	EMPTY
EMPTY	EMPTY	EMPTY	EMPTY
EMPTY	EMPTY	EMPTY	EMPTY
EMPTY	EMPTY	EMPTY	EMPTY
EMPTY	EMPTY	EMPTY	EMPTY
EMPTY	EMPTY	EMPTY	EMPTY
EMPTY	EMPTY	EMPTY	EMPTY
EMPTY	EMPTY	EMPTY	EMPTY
EMPTY	EMPTY	EMPTY	EMPTY
EMPTY	EMPTY	EMPTY	EMPTY
EMPTY	EMPTY	EMPTY	EMPTY
EMPTY	EMPTY	EMPTY	EMPTY
EMPTY	EMPTY	EMPTY	EMPTY
EMPTY	EMPTY	EMPTY	EMPTY
EMPTY	EMPTY	EMPTY	EMPTY
EMPTY	EMPTY	EMPTY	EMPTY
EMPTY	EMPTY	EMPTY	EMPTY
EMPTY	EMPTY	EMPTY	EMPTY
EMPTY	EMPTY	EMPTY	EMPTY
EMPTY	EMPTY	EMPTY	EMPTY
EMPTY	EMPTY	EMPTY	EMPTY
EMPTY	EMPTY	EMPTY	EMPTY
EMPTY	EMPTY	EMPTY	EMPTY
EMPTY	EMPTY	EMPTY	EMPTY
EMPTY	EMPTY	EMPTY	EMPTY
EMPTY	EMPTY	EMPTY	EMPTY
EMPTY	EMPTY	EMPTY	EMPTY
EMPTY	EMPTY	EMPTY	EMPTY
EMPTY	EMPTY	EMPTY	EMPTY
EMPTY	EMPTY	EMPTY	EMPTY
EMPTY	EMPTY	EMPTY	EMPTY
EMPTY	EMPTY	EMPTY	EMPTY
EMPTY	EMPTY	EMPTY	EMPTY
EMPTY	EMPTY	EMPTY	EMPTY
EMPTY	EMPTY	EMPTY	EMPTY
EMPTY	EMPTY	EMPTY	EMPTY
EMPTY	EMPTY	EMPTY	EMPTY
EMPTY	EMPTY	EMPTY	EMPTY
EMPTY	EMPTY	EMPTY	EMPTY
EMPTY	EMPTY	EMPTY	EMPTY
EMPTY	EMPTY	EMPTY	EMPTY
EMPTY	EMPTY	EMPTY	EMPTY
EMPTY	EMPTY	EMPTY	EMPTY
EMPTY	EMPTY	EMPTY	EMPTY
EMPTY	EMPTY	EMPTY	EMPTY
EMPTY	EMPTY	EMPTY	EMPTY
EMPTY	EMPTY	EMPTY	EMPTY
EMPTY	EMPTY	EMPTY	EMPTY
EMPTY	EMPTY	EMPTY	EMPTY
EMPTY	EMPTY	EMPTY	EMPTY
EMPTY	EMPTY	EMPTY	EMPTY
EMPTY	EMPTY	EMPTY	EMPTY
EMPTY	EMPTY	EMPTY	EMPTY
EMPTY	EMPTY	EMPTY	EMPTY
EMPTY	EMPTY	EMPTY	EMPTY
EMPTY	EMPTY	EMPTY	EMPTY
EMPTY	EMPTY	EMPTY	EMPTY
EMPTY	EMPTY	EMPTY	EMPTY
EMPTY	EMPTY	EMPTY	EMPTY
EMPTY	EMPTY	EMPTY	EMPTY
EMPTY	EMPTY	EMPTY	EMPTY
EMPTY	EMPTY	EMPTY	EMPTY
EMPTY	EMPTY	EMPTY	EMPTY
EMPTY	EMPTY	EMPTY	EMPTY
EMPTY	EMPTY	EMPTY	EMPTY
EMPTY	EMPTY	EMPTY	EMPTY
EMPTY	EMPTY	EMPTY	EMPTY
EMPTY	EMPTY	EMPTY	EMPTY
EMPTY	EMPTY	EMPTY	EMPTY
EMPTY	EMPTY	EMPTY	EMPTY
EMPTY	EMPTY	EMPTY	EMPTY
EMPTY	EMPTY	EMPTY	EMPTY
EMPTY	EMPTY	EMPTY	EMPTY
EMPTY	EMPTY	EMPTY	EMPTY
EMPTY	EMPTY	EMPTY	EMPTY
EMPTY	EMPTY	EMPTY	EMPTY
EMPTY	EMPTY	EMPTY	EMPTY
EMPTY	EMPTY	EMPTY	EMPTY
EMPTY	EMPTY	EMPTY	EMPTY
EMPTY	EMPTY	EMPTY	EMPTY
EMPTY	EMPTY	EMPTY	EMPTY
EMPTY	EMPTY	EMPTY	EMPTY
EMPTY	EMPTY	EMPTY	EMPTY
EMPTY	EMPTY	EMPTY	EMPTY
EMPTY	EMPTY	EMPTY	EMPTY
EMPTY	EMPTY	EMPTY	EMPTY
EMPTY	EMPTY	EMPTY	EMPTY
EMPTY	EMPTY	EMPTY	EMPTY
EMPTY	EMPTY	EMPTY	EMPTY
EMPTY	EMPTY	EMPTY	EMPTY
EMPTY	EMPTY	EMPTY	EMPTY
EMPTY	EMPTY	EMPTY	EMPTY
EMPTY	EMPTY	EMPTY	EMPTY
EMPTY	EMPTY	EMPTY	EMPTY
EMPTY	EMPTY	EMPTY	EMPTY
EMPTY	EMPTY	EMPTY	EMPTY
EMPTY	EMPTY	EMPTY	EMPTY
EMPTY	EMPTY	EMPTY	EMPTY
EMPTY	EMPTY	EMPTY	EMPTY
EMPTY	EMPTY	EMPTY	EMPTY
EMPTY	EMPTY	EMPTY	EMPTY
EMPTY	EMPTY	EMPTY	EMPTY
EMPTY	EMPTY	EMPTY	EMPTY
EMPTY	EMPTY	EMPTY	EMPTY
EMPTY	EMPTY	EMPTY	EMPTY
EMPTY	EMPTY	EMPTY	EMPTY
EMPTY	EMPTY	EMPTY	EMPTY
EMPTY	EMPTY	EMPTY	EMPTY
[truncated: 2,131 more rows]

## Sheet: Cavi interobserver
Ori_a	Int_a	Ori_b	Int_b
BOXES_ORIENT	EMPTY	BOXES_ORIENT	EMPTY
BOXES_ORIENT	EMPTY	BOXES_ORIENT	EMPTY
EMPTY	EMPTY	EMPTY	EMPTY
EMPTY	EMPTY	EMPTY	EMPTY
EMPTY	EMPTY	EMPTY	EMPTY
EMPTY	EMPTY	EMPTY	EMPTY
EMPTY	EMPTY	EMPTY	EMPTY
EMPTY	EMPTY	EMPTY	EMPTY
EMPTY	EMPTY	EMPTY	EMPTY
EMPTY	EMPTY	EMPTY	EMPTY
EMPTY	EMPTY	EMPTY	EMPTY
EMPTY	EMPTY	EMPTY	EMPTY
EMPTY	EMPTY	EMPTY	EMPTY
EMPTY	EMPTY	EMPTY	EMPTY
EMPTY	EMPTY	EMPTY	EMPTY
BOXES_ORIENT	EMPTY	EMPTY	EMPTY
BOXES_ORIENT	EMPTY	BOXES_ORIENT	EMPTY
BOXES_ORIENT	BOXES_INTERAC	BOXES_ORIENT	EMPTY
BOXES_ORIENT	BOXES_INTERAC	BOXES_ORIENT	BOXES_INTERAC
BOXES_ORIENT	BOXES_INTERAC	BOXES_ORIENT	BOXES_INTERAC
BOXES_ORIENT	BOXES_INTERAC	BOXES_ORIENT	BOXES_INTERAC
BOXES_ORIENT	BOXES_INTERAC	BOXES_ORIENT	BOXES_INTERAC
BOXES_ORIENT	BOXES_INTERAC	BOXES_ORIENT	BOXES_INTERAC
BOXES_ORIENT	BOXES_INTERAC	BOXES_ORIENT	BOXES_INTERAC
EMPTY	EMPTY	BOXES_ORIENT	BOXES_INTERAC
EMPTY	EMPTY	EMPTY	EMPTY
EMPTY	EMPTY	EMPTY	EMPTY
OW_ORIENT	EMPTY	EMPTY	EMPTY
OW_ORIENT	EMPTY	EMPTY	EMPTY
OW_ORIENT	EMPTY	EMPTY	EMPTY
OW_ORIENT	EMPTY	EMPTY	EMPTY
EMPTY	EMPTY	EMPTY	EMPTY
EMPTY	EMPTY	EMPTY	EMPTY
EMPTY	EMPTY	EMPTY	EMPTY
EMPTY	EMPTY	EMPTY	EMPTY
EMPTY	EMPTY	EMPTY	EMPTY
EMPTY	EMPTY	EMPTY	EMPTY
EMPTY	EMPTY	EMPTY	EMPTY
EMPTY	EMPTY	EMPTY	EMPTY
OW_ORIENT	OW_INTER	EMPTY	EMPTY
OW_ORIENT	OW_INTER	EMPTY	EMPTY
OW_ORIENT	OW_INTER	EMPTY	EMPTY
OW_ORIENT	OW_INTER	EMPTY	EMPTY
OW_ORIENT	OW_INTER	OW_ORIENT	OW_INTER
OW_ORIENT	EMPTY	OW_ORIENT	OW_INTER
OW_ORIENT	EMPTY	OW_ORIENT	EMPTY
OW_ORIENT	EMPTY	OW_ORIENT	EMPTY
OW_ORIENT	EMPTY	OW_ORIENT	EMPTY
OW_ORIENT	EMPTY	OW_ORIENT	EMPTY
OW_ORIENT	EMPTY	OW_ORIENT	EMPTY
OW_ORIENT	EMPTY	OW_ORIENT	EMPTY
OW_ORIENT	EMPTY	OW_ORIENT	EMPTY
OW_ORIENT	OW_INTER	OW_ORIENT	EMPTY
OW_ORIENT	OW_INTER	OW_ORIENT	EMPTY
OW_ORIENT	OW_INTER	OW_ORIENT	OW_INTER
OW_ORIENT	OW_INTER	OW_ORIENT	OW_INTER
OW_ORIENT	OW_INTER	OW_ORIENT	OW_INTER
OW_ORIENT	OW_INTER	OW_ORIENT	OW_INTER
OW_ORIENT	EMPTY	OW_ORIENT	OW_INTER
EMPTY	EMPTY	OW_ORIENT	EMPTY
EMPTY	EMPTY	EMPTY	EMPTY
EMPTY	EMPTY	EMPTY	EMPTY
EMPTY	EMPTY	EMPTY	EMPTY
EMPTY	EMPTY	EMPTY	EMPTY
EMPTY	EMPTY	EMPTY	EMPTY
EMPTY	EMPTY	EMPTY	EMPTY
EMPTY	EMPTY	EMPTY	EMPTY
EMPTY	EMPTY	EMPTY	EMPTY
EMPTY	EMPTY	EMPTY	EMPTY
EMPTY	EMPTY	EMPTY	EMPTY
EMPTY	EMPTY	EMPTY	EMPTY
EMPTY	EMPTY	EMPTY	EMPTY
EMPTY	EMPTY	EMPTY	EMPTY
EMPTY	EMPTY	EMPTY	EMPTY
EMPTY	EMPTY	EMPTY	EMPTY
EMPTY	EMPTY	EMPTY	EMPTY
EMPTY	EMPTY	EMPTY	EMPTY
EMPTY	EMPTY	EMPTY	EMPTY
EMPTY	EMPTY	EMPTY	EMPTY
EMPTY	EMPTY	EMPTY	EMPTY
EMPTY	EMPTY	EMPTY	EMPTY
EMPTY	EMPTY	EMPTY	EMPTY
EMPTY	EMPTY	EMPTY	EMPTY
EMPTY	EMPTY	EMPTY	EMPTY
EMPTY	EMPTY	EMPTY	EMPTY
EMPTY	EMPTY	EMPTY	EMPTY
EMPTY	EMPTY	EMPTY	EMPTY
EMPTY	EMPTY	EMPTY	EMPTY
EMPTY	EMPTY	EMPTY	EMPTY
EMPTY	EMPTY	EMPTY	EMPTY
EMPTY	EMPTY	EMPTY	EMPTY
EMPTY	EMPTY	EMPTY	EMPTY
BOXES_ORIENT	BOXES_INTERAC	EMPTY	EMPTY
BOXES_ORIENT	BOXES_INTERAC	EMPTY	EMPTY
BOXES_ORIENT	BOXES_INTERAC	EMPTY	EMPTY
BOXES_ORIENT	BOXES_INTERAC	EMPTY	EMPTY
BOXES_ORIENT	BOXES_INTERAC	BOXES_ORIENT	EMPTY
BOXES_ORIENT	BOXES_INTERAC	BOXES_ORIENT	EMPTY
BOXES_ORIENT	BOXES_INTERAC	BOXES_ORIENT	BOXES_INTERAC
BOXES_ORIENT	BOXES_INTERAC	BOXES_ORIENT	BOXES_INTERAC
BOXES_ORIENT	BOXES_INTERAC	BOXES_ORIENT	BOXES_INTERAC
BOXES_ORIENT	BOXES_INTERAC	BOXES_ORIENT	BOXES_INTERAC
BOXES_ORIENT	BOXES_INTERAC	BOXES_ORIENT	BOXES_INTERAC
BOXES_ORIENT	BOXES_INTERAC	BOXES_ORIENT	BOXES_INTERAC
BOXES_ORIENT	BOXES_INTERAC	BOXES_ORIENT	BOXES_INTERAC
BOXES_ORIENT	BOXES_INTERAC	BOXES_ORIENT	BOXES_INTERAC
BOXES_ORIENT	BOXES_INTERAC	BOXES_ORIENT	BOXES_INTERAC
BOXES_ORIENT	BOXES_INTERAC	BOXES_ORIENT	BOXES_INTERAC
BOXES_ORIENT	BOXES_INTERAC	BOXES_ORIENT	BOXES_INTERAC
BOXES_ORIENT	BOXES_INTERAC	BOXES_ORIENT	BOXES_INTERAC
BOXES_ORIENT	BOXES_INTERAC	BOXES_ORIENT	BOXES_INTERAC
BOXES_ORIENT	BOXES_INTERAC	BOXES_ORIENT	BOXES_INTERAC
BOXES_ORIENT	BOXES_INTERAC	BOXES_ORIENT	BOXES_INTERAC
BOXES_ORIENT	BOXES_INTERAC	BOXES_ORIENT	BOXES_INTERAC
BOXES_ORIENT	BOXES_INTERAC	BOXES_ORIENT	BOXES_INTERAC
BOXES_ORIENT	BOXES_INTERAC	BOXES_ORIENT	BOXES_INTERAC
BOXES_ORIENT	BOXES_INTERAC	BOXES_ORIENT	BOXES_INTERAC
BOXES_ORIENT	BOXES_INTERAC	BOXES_ORIENT	BOXES_INTERAC
BOXES_ORIENT	BOXES_INTERAC	BOXES_ORIENT	BOXES_INTERAC
BOXES_ORIENT	BOXES_INTERAC	BOXES_ORIENT	BOXES_INTERAC
BOXES_ORIENT	BOXES_INTERAC	BOXES_ORIENT	BOXES_INTERAC
BOXES_ORIENT	BOXES_INTERAC	BOXES_ORIENT	BOXES_INTERAC
BOXES_ORIENT	BOXES_INTERAC	BOXES_ORIENT	BOXES_INTERAC
BOXES_ORIENT	BOXES_INTERAC	BOXES_ORIENT	BOXES_INTERAC
BOXES_ORIENT	BOXES_INTERAC	BOXES_ORIENT	BOXES_INTERAC
BOXES_ORIENT	BOXES_INTERAC	BOXES_ORIENT	BOXES_INTERAC
BOXES_ORIENT	BOXES_INTERAC	BOXES_ORIENT	BOXES_INTERAC
BOXES_ORIENT	BOXES_INTERAC	BOXES_ORIENT	BOXES_INTERAC
BOXES_ORIENT	BOXES_INTERAC	BOXES_ORIENT	BOXES_INTERAC
BOXES_ORIENT	BOXES_INTERAC	BOXES_ORIENT	BOXES_INTERAC
BOXES_ORIENT	BOXES_INTERAC	BOXES_ORIENT	BOXES_INTERAC
BOXES_ORIENT	BOXES_INTERAC	BOXES_ORIENT	BOXES_INTERAC
BOXES_ORIENT	BOXES_INTERAC	BOXES_ORIENT	BOXES_INTERAC
BOXES_ORIENT	BOXES_INTERAC	BOXES_ORIENT	BOXES_INTERAC
BOXES_ORIENT	BOXES_INTERAC	BOXES_ORIENT	BOXES_INTERAC
BOXES_ORIENT	BOXES_INTERAC	BOXES_ORIENT	BOXES_INTERAC
BOXES_ORIENT	BOXES_INTERAC	BOXES_ORIENT	BOXES_INTERAC
BOXES_ORIENT	BOXES_INTERAC	BOXES_ORIENT	BOXES_INTERAC
BOXES_ORIENT	BOXES_INTERAC	BOXES_ORIENT	BOXES_INTERAC
BOXES_ORIENT	BOXES_INTERAC	BOXES_ORIENT	BOXES_INTERAC
BOXES_ORIENT	BOXES_INTERAC	BOXES_ORIENT	BOXES_INTERAC
BOXES_ORIENT	BOXES_INTERAC	BOXES_ORIENT	BOXES_INTERAC
BOXES_ORIENT	BOXES_INTERAC	BOXES_ORIENT	BOXES_INTERAC
BOXES_ORIENT	BOXES_INTERAC	EMPTY	EMPTY
BOXES_ORIENT	BOXES_INTERAC	BOXES_ORIENT	EMPTY
BOXES_ORIENT	BOXES_INTERAC	BOXES_ORIENT	BOXES_INTERAC
BOXES_ORIENT	BOXES_INTERAC	BOXES_ORIENT	BOXES_INTERAC
BOXES_ORIENT	BOXES_INTERAC	BOXES_ORIENT	BOXES_INTERAC
BOXES_ORIENT	BOXES_INTERAC	BOXES_ORIENT	BOXES_INTERAC
BOXES_ORIENT	BOXES_INTERAC	BOXES_ORIENT	BOXES_INTERAC
BOXES_ORIENT	BOXES_INTERAC	BOXES_ORIENT	BOXES_INTERAC
BOXES_ORIENT	BOXES_INTERAC	BOXES_ORIENT	BOXES_INTERAC
BOXES_ORIENT	BOXES_INTERAC	BOXES_ORIENT	BOXES_INTERAC
BOXES_ORIENT	BOXES_INTERAC	BOXES_ORIENT	BOXES_INTERAC
BOXES_ORIENT	BOXES_INTERAC	BOXES_ORIENT	BOXES_INTERAC
BOXES_ORIENT	BOXES_INTERAC	BOXES_ORIENT	BOXES_INTERAC
BOXES_ORIENT	BOXES_INTERAC	BOXES_ORIENT	BOXES_INTERAC
BOXES_ORIENT	BOXES_INTERAC	BOXES_ORIENT	BOXES_INTERAC
BOXES_ORIENT	BOXES_INTERAC	BOXES_ORIENT	BOXES_INTERAC
BOXES_ORIENT	BOXES_INTERAC	BOXES_ORIENT	BOXES_INTERAC
BOXES_ORIENT	BOXES_INTERAC	BOXES_ORIENT	BOXES_INTERAC
BOXES_ORIENT	BOXES_INTERAC	BOXES_ORIENT	BOXES_INTERAC
BOXES_ORIENT	BOXES_INTERAC	BOXES_ORIENT	BOXES_INTERAC
BOXES_ORIENT	BOXES_INTERAC	BOXES_ORIENT	BOXES_INTERAC
BOXES_ORIENT	BOXES_INTERAC	BOXES_ORIENT	BOXES_INTERAC
BOXES_ORIENT	BOXES_INTERAC	BOXES_ORIENT	BOXES_INTERAC
BOXES_ORIENT	BOXES_INTERAC	BOXES_ORIENT	BOXES_INTERAC
BOXES_ORIENT	BOXES_INTERAC	BOXES_ORIENT	BOXES_INTERAC
BOXES_ORIENT	BOXES_INTERAC	BOXES_ORIENT	BOXES_INTERAC
BOXES_ORIENT	BOXES_INTERAC	BOXES_ORIENT	BOXES_INTERAC
BOXES_ORIENT	BOXES_INTERAC	BOXES_ORIENT	BOXES_INTERAC
BOXES_ORIENT	BOXES_INTERAC	BOXES_ORIENT	BOXES_INTERAC
BOXES_ORIENT	BOXES_INTERAC	BOXES_ORIENT	BOXES_INTERAC
BOXES_ORIENT	BOXES_INTERAC	BOXES_ORIENT	BOXES_INTERAC
BOXES_ORIENT	BOXES_INTERAC	BOXES_ORIENT	BOXES_INTERAC
BOXES_ORIENT	BOXES_INTERAC	BOXES_ORIENT	BOXES_INTERAC
BOXES_ORIENT	BOXES_INTERAC	BOXES_ORIENT	BOXES_INTERAC
BOXES_ORIENT	BOXES_INTERAC	BOXES_ORIENT	BOXES_INTERAC
BOXES_ORIENT	BOXES_INTERAC	BOXES_ORIENT	BOXES_INTERAC
BOXES_ORIENT	BOXES_INTERAC	BOXES_ORIENT	BOXES_INTERAC
BOXES_ORIENT	BOXES_INTERAC	BOXES_ORIENT	BOXES_INTERAC
BOXES_ORIENT	BOXES_INTERAC	BOXES_ORIENT	BOXES_INTERAC
BOXES_ORIENT	BOXES_INTERAC	BOXES_ORIENT	BOXES_INTERAC
BOXES_ORIENT	BOXES_INTERAC	BOXES_ORIENT	BOXES_INTERAC
BOXES_ORIENT	EMPTY	BOXES_ORIENT	BOXES_INTERAC
EMPTY	EMPTY	BOXES_ORIENT	BOXES_INTERAC
EMPTY	EMPTY	BOXES_ORIENT	EMPTY
EMPTY	EMPTY	EMPTY	EMPTY
EMPTY	EMPTY	EMPTY	EMPTY
EMPTY	EMPTY	EMPTY	EMPTY
EMPTY	EMPTY	EMPTY	EMPTY
EMPTY	EMPTY	EMPTY	EMPTY
EMPTY	EMPTY	EMPTY	EMPTY
EMPTY	EMPTY	EMPTY	EMPTY
EMPTY	EMPTY	EMPTY	EMPTY
EMPTY	EMPTY	EMPTY	EMPTY
EMPTY	EMPTY	EMPTY	EMPTY
EMPTY	EMPTY	EMPTY	EMPTY
BOXES_ORIENT	EMPTY	EMPTY	EMPTY
BOXES_ORIENT	EMPTY	EMPTY	EMPTY
BOXES_ORIENT	EMPTY	EMPTY	EMPTY
BOXES_ORIENT	EMPTY	EMPTY	EMPTY
BOXES_ORIENT	EMPTY	EMPTY	EMPTY
BOXES_ORIENT	EMPTY	EMPTY	EMPTY
BOXES_ORIENT	EMPTY	EMPTY	EMPTY
EMPTY	EMPTY	EMPTY	EMPTY
EMPTY	EMPTY	EMPTY	EMPTY
EMPTY	EMPTY	EMPTY	EMPTY
EMPTY	EMPTY	EMPTY	EMPTY
EMPTY	EMPTY	EMPTY	EMPTY
EMPTY	EMPTY	EMPTY	EMPTY
EMPTY	EMPTY	EMPTY	EMPTY
EMPTY	EMPTY	EMPTY	EMPTY
EMPTY	EMPTY	EMPTY	EMPTY
EMPTY	EMPTY	EMPTY	EMPTY
EMPTY	EMPTY	EMPTY	EMPTY
EMPTY	EMPTY	EMPTY	EMPTY
EMPTY	EMPTY	EMPTY	EMPTY
EMPTY	EMPTY	EMPTY	EMPTY
EMPTY	EMPTY	EMPTY	EMPTY
EMPTY	EMPTY	EMPTY	EMPTY
EMPTY	EMPTY	EMPTY	EMPTY
EMPTY	EMPTY	EMPTY	EMPTY
EMPTY	EMPTY	EMPTY	EMPTY
EMPTY	EMPTY	EMPTY	EMPTY
EMPTY	EMPTY	EMPTY	EMPTY
EMPTY	EMPTY	EMPTY	EMPTY
EMPTY	EMPTY	EMPTY	EMPTY
EMPTY	EMPTY	EMPTY	EMPTY
EMPTY	EMPTY	EMPTY	EMPTY
EMPTY	EMPTY	EMPTY	EMPTY
EMPTY	EMPTY	EMPTY	EMPTY
EMPTY	EMPTY	EMPTY	EMPTY
EMPTY	EMPTY	EMPTY	EMPTY
EMPTY	EMPTY	EMPTY	EMPTY
EMPTY	EMPTY	EMPTY	EMPTY
EMPTY	EMPTY	EMPTY	EMPTY
EMPTY	EMPTY	EMPTY	EMPTY
EMPTY	EMPTY	EMPTY	EMPTY
EMPTY	EMPTY	EMPTY	EMPTY
EMPTY	EMPTY	EMPTY	EMPTY
EMPTY	EMPTY	EMPTY	EMPTY
EMPTY	EMPTY	EMPTY	EMPTY
EMPTY	EMPTY	EMPTY	EMPTY
EMPTY	EMPTY	EMPTY	EMPTY
EMPTY	EMPTY	EMPTY	EMPTY
EMPTY	EMPTY	EMPTY	EMPTY
EMPTY	EMPTY	EMPTY	EMPTY
EMPTY	EMPTY	EMPTY	EMPTY
EMPTY	EMPTY	EMPTY	EMPTY
EMPTY	EMPTY	EMPTY	EMPTY
EMPTY	EMPTY	EMPTY	EMPTY
EMPTY	EMPTY	EMPTY	EMPTY
EMPTY	EMPTY	EMPTY	EMPTY
EMPTY	EMPTY	EMPTY	EMPTY
EMPTY	EMPTY	EMPTY	EMPTY
EMPTY	EMPTY	EMPTY	EMPTY
EMPTY	EMPTY	EMPTY	EMPTY
EMPTY	EMPTY	EMPTY	EMPTY
EMPTY	EMPTY	EMPTY	EMPTY
EMPTY	EMPTY	EMPTY	EMPTY
EMPTY	EMPTY	EMPTY	EMPTY
EMPTY	EMPTY	EMPTY	EMPTY
EMPTY	EMPTY	EMPTY	EMPTY
EMPTY	EMPTY	EMPTY	EMPTY
EMPTY	EMPTY	EMPTY	EMPTY
EMPTY	EMPTY	EMPTY	EMPTY
EMPTY	EMPTY	EMPTY	EMPTY
EMPTY	EMPTY	EMPTY	EMPTY
EMPTY	EMPTY	EMPTY	EMPTY
EMPTY	EMPTY	EMPTY	EMPTY
EMPTY	EMPTY	EMPTY	EMPTY
EMPTY	EMPTY	EMPTY	EMPTY
EMPTY	EMPTY	EMPTY	EMPTY
EMPTY	EMPTY	EMPTY	EMPTY
EMPTY	EMPTY	EMPTY	EMPTY
EMPTY	EMPTY	EMPTY	EMPTY
EMPTY	EMPTY	EMPTY	EMPTY
EMPTY	EMPTY	EMPTY	EMPTY
EMPTY	EMPTY	EMPTY	EMPTY
EMPTY	EMPTY	EMPTY	EMPTY
EMPTY	EMPTY	EMPTY	EMPTY
EMPTY	EMPTY	EMPTY	EMPTY
EMPTY	EMPTY	EMPTY	EMPTY
EMPTY	EMPTY	EMPTY	EMPTY
EMPTY	EMPTY	EMPTY	EMPTY
EMPTY	EMPTY	BOXES_ORIENT	BOXES_INTERAC
EMPTY	EMPTY	BOXES_ORIENT	BOXES_INTERAC
BOXES_ORIENT	EMPTY	BOXES_ORIENT	BOXES_INTERAC
BOXES_ORIENT	BOXES_INTERAC	BOXES_ORIENT	BOXES_INTERAC
BOXES_ORIENT	BOXES_INTERAC	BOXES_ORIENT	BOXES_INTERAC
BOXES_ORIENT	BOXES_INTERAC	BOXES_ORIENT	BOXES_INTERAC
BOXES_ORIENT	BOXES_INTERAC	BOXES_ORIENT	BOXES_INTERAC
BOXES_ORIENT	BOXES_INTERAC	EMPTY	EMPTY
EMPTY	EMPTY	EMPTY	EMPTY
EMPTY	EMPTY	EMPTY	EMPTY
EMPTY	EMPTY	DOOR_ORIENT	EMPTY
EMPTY	EMPTY	DOOR_ORIENT	EMPTY
OW_ORIENT	EMPTY	DOOR_ORIENT	EMPTY
EMPTY	EMPTY	EMPTY	EMPTY
EMPTY	EMPTY	EMPTY	EMPTY
EMPTY	EMPTY	EMPTY	EMPTY
EMPTY	EMPTY	EMPTY	EMPTY
EMPTY	EMPTY	EMPTY	EMPTY
EMPTY	EMPTY	EMPTY	EMPTY
EMPTY	EMPTY	EMPTY	EMPTY
EMPTY	EMPTY	EMPTY	EMPTY
EMPTY	EMPTY	EMPTY	EMPTY
EMPTY	EMPTY	EMPTY	EMPTY
EMPTY	EMPTY	EMPTY	EMPTY
EMPTY	EMPTY	EMPTY	EMPTY
EMPTY	EMPTY	EMPTY	EMPTY
EMPTY	EMPTY	EMPTY	EMPTY
EMPTY	EMPTY	EMPTY	EMPTY
EMPTY	EMPTY	EMPTY	EMPTY
EMPTY	EMPTY	EMPTY	EMPTY
EMPTY	EMPTY	EMPTY	EMPTY
EMPTY	EMPTY	EMPTY	EMPTY
EMPTY	EMPTY	EMPTY	EMPTY
EMPTY	EMPTY	EMPTY	EMPTY
EMPTY	EMPTY	EMPTY	EMPTY
EMPTY	EMPTY	EMPTY	EMPTY
EMPTY	EMPTY	EMPTY	EMPTY
EMPTY	EMPTY	EMPTY	EMPTY
EMPTY	EMPTY	EMPTY	EMPTY
EMPTY	EMPTY	EMPTY	EMPTY
EMPTY	EMPTY	EMPTY	EMPTY
EMPTY	EMPTY	EMPTY	EMPTY
EMPTY	EMPTY	EMPTY	EMPTY
EMPTY	EMPTY	EMPTY	EMPTY
EMPTY	EMPTY	EMPTY	EMPTY
EMPTY	EMPTY	EMPTY	EMPTY
EMPTY	EMPTY	EMPTY	EMPTY
EMPTY	EMPTY	EMPTY	EMPTY
EMPTY	EMPTY	EMPTY	EMPTY
EMPTY	EMPTY	EMPTY	EMPTY
EMPTY	EMPTY	EMPTY	EMPTY
EMPTY	EMPTY	EMPTY	EMPTY
EMPTY	EMPTY	EMPTY	EMPTY
EMPTY	EMPTY	EMPTY	EMPTY
EMPTY	EMPTY	EMPTY	EMPTY
EMPTY	EMPTY	EMPTY	EMPTY
EMPTY	EMPTY	EMPTY	EMPTY
EMPTY	EMPTY	EMPTY	EMPTY
EMPTY	EMPTY	EMPTY	EMPTY
EMPTY	EMPTY	EMPTY	EMPTY
EMPTY	EMPTY	EMPTY	EMPTY
EMPTY	EMPTY	EMPTY	EMPTY
EMPTY	EMPTY	EMPTY	EMPTY
EMPTY	EMPTY	EMPTY	EMPTY
EMPTY	EMPTY	EMPTY	EMPTY
EMPTY	EMPTY	EMPTY	EMPTY
EMPTY	EMPTY	EMPTY	EMPTY
EMPTY	EMPTY	EMPTY	EMPTY
EMPTY	EMPTY	EMPTY	EMPTY
EMPTY	EMPTY	EMPTY	EMPTY
EMPTY	EMPTY	EMPTY	EMPTY
EMPTY	EMPTY	EMPTY	EMPTY
EMPTY	EMPTY	EMPTY	EMPTY
EMPTY	EMPTY	EMPTY	EMPTY
EMPTY	EMPTY	EMPTY	EMPTY
EMPTY	EMPTY	EMPTY	EMPTY
EMPTY	EMPTY	EMPTY	EMPTY
EMPTY	EMPTY	EMPTY	EMPTY
EMPTY	EMPTY	EMPTY	EMPTY
EMPTY	EMPTY	EMPTY	EMPTY
EMPTY	EMPTY	EMPTY	EMPTY
EMPTY	EMPTY	EMPTY	EMPTY
EMPTY	EMPTY	EMPTY	EMPTY
EMPTY	EMPTY	EMPTY	EMPTY
EMPTY	EMPTY	EMPTY	EMPTY
EMPTY	EMPTY	EMPTY	EMPTY
EMPTY	EMPTY	EMPTY	EMPTY
EMPTY	EMPTY	EMPTY	EMPTY
EMPTY	EMPTY	EMPTY	EMPTY
EMPTY	EMPTY	EMPTY	EMPTY
EMPTY	EMPTY	EMPTY	EMPTY
EMPTY	EMPTY	EMPTY	EMPTY
EMPTY	EMPTY	EMPTY	EMPTY
EMPTY	EMPTY	EMPTY	EMPTY
EMPTY	EMPTY	EMPTY	EMPTY
EMPTY	EMPTY	EMPTY	EMPTY
EMPTY	EMPTY	EMPTY	EMPTY
EMPTY	EMPTY	EMPTY	EMPTY
EMPTY	EMPTY	EMPTY	EMPTY
EMPTY	EMPTY	EMPTY	EMPTY
EMPTY	EMPTY	EMPTY	EMPTY
EMPTY	EMPTY	EMPTY	EMPTY
EMPTY	EMPTY	EMPTY	EMPTY
EMPTY	EMPTY	EMPTY	EMPTY
EMPTY	EMPTY	EMPTY	EMPTY
EMPTY	EMPTY	EMPTY	EMPTY
EMPTY	EMPTY	EMPTY	EMPTY
EMPTY	EMPTY	EMPTY	EMPTY
EMPTY	EMPTY	EMPTY	EMPTY
EMPTY	EMPTY	EMPTY	EMPTY
EMPTY	EMPTY	EMPTY	EMPTY
EMPTY	EMPTY	EMPTY	EMPTY
EMPTY	EMPTY	EMPTY	EMPTY
EMPTY	EMPTY	EMPTY	EMPTY
EMPTY	EMPTY	EMPTY	EMPTY
EMPTY	EMPTY	EMPTY	EMPTY
EMPTY	EMPTY	EMPTY	EMPTY
EMPTY	EMPTY	EMPTY	EMPTY
EMPTY	EMPTY	EMPTY	EMPTY
EMPTY	EMPTY	EMPTY	EMPTY
EMPTY	EMPTY	EMPTY	EMPTY
EMPTY	EMPTY	EMPTY	EMPTY
EMPTY	EMPTY	EMPTY	EMPTY
EMPTY	EMPTY	EMPTY	EMPTY
EMPTY	EMPTY	EMPTY	EMPTY
EMPTY	EMPTY	EMPTY	EMPTY
EMPTY	EMPTY	EMPTY	EMPTY
EMPTY	EMPTY	EMPTY	EMPTY
EMPTY	EMPTY	EMPTY	EMPTY
EMPTY	EMPTY	EMPTY	EMPTY
EMPTY	EMPTY	EMPTY	EMPTY
EMPTY	EMPTY	EMPTY	EMPTY
EMPTY	EMPTY	EMPTY	EMPTY
EMPTY	EMPTY	EMPTY	EMPTY
EMPTY	EMPTY	EMPTY	EMPTY
EMPTY	EMPTY	EMPTY	EMPTY
EMPTY	EMPTY	EMPTY	EMPTY
EMPTY	EMPTY	EMPTY	EMPTY
EMPTY	EMPTY	EMPTY	EMPTY
EMPTY	EMPTY	EMPTY	EMPTY
EMPTY	EMPTY	EMPTY	EMPTY
EMPTY	EMPTY	EMPTY	EMPTY
EMPTY	EMPTY	EMPTY	EMPTY
EMPTY	EMPTY	EMPTY	EMPTY
EMPTY	EMPTY	EMPTY	EMPTY
EMPTY	EMPTY	EMPTY	EMPTY
EMPTY	EMPTY	EMPTY	EMPTY
EMPTY	EMPTY	EMPTY	EMPTY
EMPTY	EMPTY	EMPTY	EMPTY
EMPTY	EMPTY	EMPTY	EMPTY
EMPTY	EMPTY	EMPTY	EMPTY
EMPTY	EMPTY	EMPTY	EMPTY
EMPTY	EMPTY	EMPTY	EMPTY
EMPTY	EMPTY	EMPTY	EMPTY
EMPTY	EMPTY	EMPTY	EMPTY
EMPTY	EMPTY	EMPTY	EMPTY
EMPTY	EMPTY	EMPTY	EMPTY
EMPTY	EMPTY	EMPTY	EMPTY
EMPTY	EMPTY	EMPTY	EMPTY
EMPTY	EMPTY	EMPTY	EMPTY
EMPTY	EMPTY	EMPTY	EMPTY
EMPTY	EMPTY	EMPTY	EMPTY
EMPTY	EMPTY	EMPTY	EMPTY
EMPTY	EMPTY	EMPTY	EMPTY
EMPTY	EMPTY	EMPTY	EMPTY
EMPTY	EMPTY	EMPTY	EMPTY
EMPTY	EMPTY	EMPTY	EMPTY
EMPTY	EMPTY	EMPTY	EMPTY
EMPTY	EMPTY	EMPTY	EMPTY
EMPTY	EMPTY	EMPTY	EMPTY
EMPTY	EMPTY	EMPTY	EMPTY
EMPTY	EMPTY	EMPTY	EMPTY
EMPTY	EMPTY	EMPTY	EMPTY
EMPTY	EMPTY	EMPTY	EMPTY
EMPTY	EMPTY	EMPTY	EMPTY
EMPTY	EMPTY	EMPTY	EMPTY
EMPTY	EMPTY	EMPTY	EMPTY
EMPTY	EMPTY	EMPTY	EMPTY
EMPTY	EMPTY	EMPTY	EMPTY
EMPTY	EMPTY	EMPTY	EMPTY
EMPTY	EMPTY	EMPTY	EMPTY
EMPTY	EMPTY	EMPTY	EMPTY
EMPTY	EMPTY	EMPTY	EMPTY
EMPTY	EMPTY	EMPTY	EMPTY
EMPTY	EMPTY	EMPTY	EMPTY
EMPTY	EMPTY	EMPTY	EMPTY
EMPTY	EMPTY	EMPTY	EMPTY
EMPTY	EMPTY	EMPTY	EMPTY
EMPTY	EMPTY	EMPTY	EMPTY
EMPTY	EMPTY	EMPTY	EMPTY
EMPTY	EMPTY	EMPTY	EMPTY
EMPTY	EMPTY	EMPTY	EMPTY
EMPTY	EMPTY	EMPTY	EMPTY
EMPTY	EMPTY	EMPTY	EMPTY
EMPTY	EMPTY	EMPTY	EMPTY
EMPTY	EMPTY	EMPTY	EMPTY
EMPTY	EMPTY	EMPTY	EMPTY
EMPTY	EMPTY	EMPTY	EMPTY
EMPTY	EMPTY	EMPTY	EMPTY
EMPTY	EMPTY	EMPTY	EMPTY
EMPTY	EMPTY	EMPTY	EMPTY
EMPTY	EMPTY	EMPTY	EMPTY
EMPTY	EMPTY	EMPTY	EMPTY
EMPTY	EMPTY	EMPTY	EMPTY
EMPTY	EMPTY	EMPTY	EMPTY
EMPTY	EMPTY	EMPTY	EMPTY
EMPTY	EMPTY	EMPTY	EMPTY
EMPTY	EMPTY	EMPTY	EMPTY
EMPTY	EMPTY	EMPTY	EMPTY
EMPTY	EMPTY	EMPTY	EMPTY
EMPTY	EMPTY	EMPTY	EMPTY
EMPTY	EMPTY	EMPTY	EMPTY
EMPTY	EMPTY	EMPTY	EMPTY
EMPTY	EMPTY	EMPTY	EMPTY
EMPTY	EMPTY	EMPTY	EMPTY
EMPTY	EMPTY	EMPTY	EMPTY
EMPTY	EMPTY	EMPTY	EMPTY
EMPTY	EMPTY	EMPTY	EMPTY
EMPTY	EMPTY	EMPTY	EMPTY
EMPTY	EMPTY	EMPTY	EMPTY
EMPTY	EMPTY	EMPTY	EMPTY
EMPTY	EMPTY	EMPTY	EMPTY
EMPTY	EMPTY	EMPTY	EMPTY
EMPTY	EMPTY	EMPTY	EMPTY
EMPTY	EMPTY	EMPTY	EMPTY
EMPTY	EMPTY	EMPTY	EMPTY
EMPTY	EMPTY	EMPTY	EMPTY
EMPTY	EMPTY	EMPTY	EMPTY
EMPTY	EMPTY	EMPTY	EMPTY
EMPTY	EMPTY	EMPTY	EMPTY
EMPTY	EMPTY	EMPTY	EMPTY
EMPTY	EMPTY	EMPTY	EMPTY
EMPTY	EMPTY	EMPTY	EMPTY
EMPTY	EMPTY	EMPTY	EMPTY
EMPTY	EMPTY	EMPTY	EMPTY
EMPTY	EMPTY	EMPTY	EMPTY
EMPTY	EMPTY	EMPTY	EMPTY
EMPTY	EMPTY	EMPTY	EMPTY
EMPTY	EMPTY	EMPTY	EMPTY
EMPTY	EMPTY	EMPTY	EMPTY
EMPTY	EMPTY	EMPTY	EMPTY
EMPTY	EMPTY	EMPTY	EMPTY
EMPTY	EMPTY	EMPTY	EMPTY
EMPTY	EMPTY	EMPTY	EMPTY
EMPTY	EMPTY	EMPTY	EMPTY
EMPTY	EMPTY	EMPTY	EMPTY
EMPTY	EMPTY	EMPTY	EMPTY
EMPTY	EMPTY	EMPTY	EMPTY
EMPTY	EMPTY	EMPTY	EMPTY
EMPTY	EMPTY	EMPTY	EMPTY
EMPTY	EMPTY	EMPTY	EMPTY
EMPTY	EMPTY	EMPTY	EMPTY
EMPTY	EMPTY	EMPTY	EMPTY
EMPTY	EMPTY	EMPTY	EMPTY
EMPTY	EMPTY	EMPTY	EMPTY
EMPTY	EMPTY	EMPTY	EMPTY
EMPTY	EMPTY	EMPTY	EMPTY
EMPTY	EMPTY	EMPTY	EMPTY
EMPTY	EMPTY	EMPTY	EMPTY
EMPTY	EMPTY	EMPTY	EMPTY
EMPTY	EMPTY	EMPTY	EMPTY
EMPTY	EMPTY	EMPTY	EMPTY
EMPTY	EMPTY	EMPTY	EMPTY
EMPTY	EMPTY	EMPTY	EMPTY
EMPTY	EMPTY	EMPTY	EMPTY
EMPTY	EMPTY	EMPTY	EMPTY
EMPTY	EMPTY	EMPTY	EMPTY
EMPTY	EMPTY	EMPTY	EMPTY
EMPTY	EMPTY	EMPTY	EMPTY
EMPTY	EMPTY	EMPTY	EMPTY
EMPTY	EMPTY	EMPTY	EMPTY
EMPTY	EMPTY	EMPTY	EMPTY
EMPTY	EMPTY	EMPTY	EMPTY
EMPTY	EMPTY	EMPTY	EMPTY
EMPTY	EMPTY	EMPTY	EMPTY
EMPTY	EMPTY	EMPTY	EMPTY
EMPTY	EMPTY	EMPTY	EMPTY
EMPTY	EMPTY	EMPTY	EMPTY
EMPTY	EMPTY	EMPTY	EMPTY
EMPTY	EMPTY	EMPTY	EMPTY
EMPTY	EMPTY	EMPTY	EMPTY
EMPTY	EMPTY	EMPTY	EMPTY
EMPTY	EMPTY	EMPTY	EMPTY
EMPTY	EMPTY	EMPTY	EMPTY
EMPTY	EMPTY	EMPTY	EMPTY
EMPTY	EMPTY	EMPTY	EMPTY
EMPTY	EMPTY	EMPTY	EMPTY
EMPTY	EMPTY	EMPTY	EMPTY
EMPTY	EMPTY	EMPTY	EMPTY
EMPTY	EMPTY	EMPTY	EMPTY
EMPTY	EMPTY	EMPTY	EMPTY
EMPTY	EMPTY	EMPTY	EMPTY
EMPTY	EMPTY	EMPTY	EMPTY
EMPTY	EMPTY	EMPTY	EMPTY
EMPTY	EMPTY	EMPTY	EMPTY
EMPTY	EMPTY	EMPTY	EMPTY
EMPTY	EMPTY	EMPTY	EMPTY
EMPTY	EMPTY	EMPTY	EMPTY
EMPTY	EMPTY	EMPTY	EMPTY
EMPTY	EMPTY	EMPTY	EMPTY
EMPTY	EMPTY	EMPTY	EMPTY
EMPTY	EMPTY	EMPTY	EMPTY
EMPTY	EMPTY	EMPTY	EMPTY
EMPTY	EMPTY	EMPTY	EMPTY
EMPTY	EMPTY	EMPTY	EMPTY
EMPTY	EMPTY	EMPTY	EMPTY
EMPTY	EMPTY	EMPTY	EMPTY
EMPTY	EMPTY	EMPTY	EMPTY
EMPTY	EMPTY	EMPTY	EMPTY
EMPTY	EMPTY	EMPTY	EMPTY
EMPTY	EMPTY	EMPTY	EMPTY
EMPTY	EMPTY	EMPTY	EMPTY
EMPTY	EMPTY	EMPTY	EMPTY
EMPTY	EMPTY	EMPTY	EMPTY
EMPTY	EMPTY	EMPTY	EMPTY
EMPTY	EMPTY	EMPTY	EMPTY
EMPTY	EMPTY	EMPTY	EMPTY
EMPTY	EMPTY	EMPTY	EMPTY
EMPTY	EMPTY	EMPTY	EMPTY
EMPTY	EMPTY	EMPTY	EMPTY
EMPTY	EMPTY	EMPTY	EMPTY
EMPTY	EMPTY	EMPTY	EMPTY
EMPTY	EMPTY	EMPTY	EMPTY
EMPTY	EMPTY	EMPTY	EMPTY
EMPTY	EMPTY	EMPTY	EMPTY
EMPTY	EMPTY	EMPTY	EMPTY
EMPTY	EMPTY	EMPTY	EMPTY
EMPTY	EMPTY	EMPTY	EMPTY
EMPTY	EMPTY	EMPTY	EMPTY
EMPTY	EMPTY	EMPTY	EMPTY
EMPTY	EMPTY	EMPTY	EMPTY
EMPTY	EMPTY	EMPTY	EMPTY
EMPTY	EMPTY	EMPTY	EMPTY
EMPTY	EMPTY	EMPTY	EMPTY
EMPTY	EMPTY	EMPTY	EMPTY
EMPTY	EMPTY	EMPTY	EMPTY
EMPTY	EMPTY	EMPTY	EMPTY
EMPTY	EMPTY	EMPTY	EMPTY
EMPTY	EMPTY	EMPTY	EMPTY
EMPTY	EMPTY	EMPTY	EMPTY
EMPTY	EMPTY	EMPTY	EMPTY
EMPTY	EMPTY	EMPTY	EMPTY
EMPTY	EMPTY	EMPTY	EMPTY
EMPTY	EMPTY	EMPTY	EMPTY
EMPTY	EMPTY	EMPTY	EMPTY
EMPTY	EMPTY	EMPTY	EMPTY
EMPTY	EMPTY	EMPTY	EMPTY
EMPTY	EMPTY	EMPTY	EMPTY
EMPTY	EMPTY	EMPTY	EMPTY
EMPTY	EMPTY	EMPTY	EMPTY
EMPTY	EMPTY	EMPTY	EMPTY
EMPTY	EMPTY	EMPTY	EMPTY
EMPTY	EMPTY	EMPTY	EMPTY
EMPTY	EMPTY	EMPTY	EMPTY
EMPTY	EMPTY	EMPTY	EMPTY
EMPTY	EMPTY	EMPTY	EMPTY
EMPTY	EMPTY	EMPTY	EMPTY
EMPTY	EMPTY	EMPTY	EMPTY
EMPTY	EMPTY	EMPTY	EMPTY
EMPTY	EMPTY	EMPTY	EMPTY
EMPTY	EMPTY	EMPTY	EMPTY
EMPTY	EMPTY	EMPTY	EMPTY
EMPTY	EMPTY	EMPTY	EMPTY
EMPTY	EMPTY	EMPTY	EMPTY
EMPTY	EMPTY	EMPTY	EMPTY
EMPTY	EMPTY	EMPTY	EMPTY
EMPTY	EMPTY	EMPTY	EMPTY
EMPTY	EMPTY	EMPTY	EMPTY
EMPTY	EMPTY	EMPTY	EMPTY
EMPTY	EMPTY	EMPTY	EMPTY
EMPTY	EMPTY	EMPTY	EMPTY
EMPTY	EMPTY	EMPTY	EMPTY
EMPTY	EMPTY	EMPTY	EMPTY
EMPTY	EMPTY	EMPTY	EMPTY
EMPTY	EMPTY	EMPTY	EMPTY
EMPTY	EMPTY	EMPTY	EMPTY
EMPTY	EMPTY	EMPTY	EMPTY
EMPTY	EMPTY	EMPTY	EMPTY
EMPTY	EMPTY	EMPTY	EMPTY
EMPTY	EMPTY	EMPTY	EMPTY
EMPTY	EMPTY	EMPTY	EMPTY
EMPTY	EMPTY	EMPTY	EMPTY
EMPTY	EMPTY	EMPTY	EMPTY
EMPTY	EMPTY	EMPTY	EMPTY
EMPTY	EMPTY	EMPTY	EMPTY
EMPTY	EMPTY	EMPTY	EMPTY
EMPTY	EMPTY	EMPTY	EMPTY
EMPTY	EMPTY	EMPTY	EMPTY
EMPTY	EMPTY	EMPTY	EMPTY
EMPTY	EMPTY	EMPTY	EMPTY
EMPTY	EMPTY	EMPTY	EMPTY
EMPTY	EMPTY	EMPTY	EMPTY
EMPTY	EMPTY	EMPTY	EMPTY
OW_ORIENT	OW_INTER	OW_ORIENT	OW_INTER
OW_ORIENT	OW_INTER	OW_ORIENT	OW_INTER
OW_ORIENT	OW_INTER	OW_ORIENT	OW_INTER
OW_ORIENT	OW_INTER	OW_ORIENT	OW_INTER
OW_ORIENT	OW_INTER	OW_ORIENT	OW_INTER
OW_ORIENT	OW_INTER	OW_ORIENT	OW_INTER
OW_ORIENT	OW_INTER	OW_ORIENT	OW_INTER
OW_ORIENT	OW_INTER	OW_ORIENT	OW_INTER
OW_ORIENT	OW_INTER	OW_ORIENT	OW_INTER
EMPTY	EMPTY	OW_ORIENT	EMPTY
EMPTY	EMPTY	OW_ORIENT	EMPTY
EMPTY	EMPTY	NoN BOWL_ORIENT	EMPTY
EMPTY	EMPTY	NoN BOWL_ORIENT	EMPTY
EMPTY	EMPTY	EMPTY	EMPTY
EMPTY	EMPTY	EMPTY	EMPTY
EMPTY	EMPTY	EMPTY	EMPTY
EMPTY	EMPTY	EMPTY	EMPTY
EMPTY	EMPTY	EMPTY	EMPTY
EMPTY	EMPTY	EMPTY	EMPTY
EMPTY	EMPTY	EMPTY	EMPTY
EMPTY	EMPTY	EMPTY	EMPTY
EMPTY	EMPTY	EMPTY	EMPTY
EMPTY	EMPTY	EMPTY	EMPTY
EMPTY	EMPTY	EMPTY	EMPTY
EMPTY	EMPTY	EMPTY	EMPTY
EMPTY	EMPTY	EMPTY	EMPTY
EMPTY	EMPTY	EMPTY	EMPTY
EMPTY	EMPTY	EMPTY	EMPTY
EMPTY	EMPTY	EMPTY	EMPTY
EMPTY	EMPTY	EMPTY	EMPTY
EMPTY	EMPTY	EMPTY	EMPTY
EMPTY	EMPTY	EMPTY	EMPTY
EMPTY	EMPTY	EMPTY	EMPTY
EMPTY	EMPTY	EMPTY	EMPTY
EMPTY	EMPTY	EMPTY	EMPTY
EMPTY	EMPTY	EMPTY	EMPTY
EMPTY	EMPTY	EMPTY	EMPTY
EMPTY	EMPTY	EMPTY	EMPTY
EMPTY	EMPTY	EMPTY	EMPTY
EMPTY	EMPTY	EMPTY	EMPTY
EMPTY	EMPTY	EMPTY	EMPTY
EMPTY	EMPTY	EMPTY	EMPTY
EMPTY	EMPTY	EMPTY	EMPTY
EMPTY	EMPTY	EMPTY	EMPTY
EMPTY	EMPTY	EMPTY	EMPTY
EMPTY	EMPTY	EMPTY	EMPTY
EMPTY	EMPTY	EMPTY	EMPTY
EMPTY	EMPTY	EMPTY	EMPTY
EMPTY	EMPTY	EMPTY	EMPTY
EMPTY	EMPTY	EMPTY	EMPTY
EMPTY	EMPTY	EMPTY	EMPTY
EMPTY	EMPTY	EMPTY	EMPTY
EMPTY	EMPTY	EMPTY	EMPTY
EMPTY	EMPTY	EMPTY	EMPTY
EMPTY	EMPTY	EMPTY	EMPTY
EMPTY	EMPTY	EMPTY	EMPTY
EMPTY	EMPTY	EMPTY	EMPTY
EMPTY	EMPTY	EMPTY	EMPTY
EMPTY	EMPTY	EMPTY	EMPTY
EMPTY	EMPTY	EMPTY	EMPTY
EMPTY	EMPTY	EMPTY	EMPTY
EMPTY	EMPTY	EMPTY	EMPTY
EMPTY	EMPTY	EMPTY	EMPTY
EMPTY	EMPTY	EMPTY	EMPTY
EMPTY	EMPTY	EMPTY	EMPTY
EMPTY	EMPTY	EMPTY	EMPTY
EMPTY	EMPTY	EMPTY	EMPTY
EMPTY	EMPTY	EMPTY	EMPTY
EMPTY	EMPTY	EMPTY	EMPTY
EMPTY	EMPTY	EMPTY	EMPTY
EMPTY	EMPTY	EMPTY	EMPTY
EMPTY	EMPTY	EMPTY	EMPTY
EMPTY	EMPTY	EMPTY	EMPTY
EMPTY	EMPTY	BOWL_ORIENT	BOWL_INTER
BOWL_ORIENT	BOWL_INTER	BOWL_ORIENT	BOWL_INTER
BOWL_ORIENT	BOWL_INTER	BOWL_ORIENT	BOWL_INTER
BOWL_ORIENT	BOWL_INTER	BOWL_ORIENT	BOWL_INTER
BOWL_ORIENT	BOWL_INTER	BOWL_ORIENT	BOWL_INTER
BOWL_ORIENT	BOWL_INTER	BOWL_ORIENT	BOWL_INTER
BOWL_ORIENT	BOWL_INTER	BOWL_ORIENT	BOWL_INTER
BOWL_ORIENT	BOWL_INTER	BOWL_ORIENT	BOWL_INTER
BOWL_ORIENT	BOWL_INTER	BOWL_ORIENT	BOWL_INTER
BOWL_ORIENT	BOWL_INTER	BOWL_ORIENT	BOWL_INTER
BOWL_ORIENT	BOWL_INTER	BOWL_ORIENT	BOWL_INTER
BOWL_ORIENT	BOWL_INTER	BOWL_ORIENT	BOWL_INTER
BOWL_ORIENT	BOWL_INTER	BOWL_ORIENT	BOWL_INTER
BOWL_ORIENT	BOWL_INTER	BOWL_ORIENT	BOWL_INTER
BOWL_ORIENT	BOWL_INTER	BOWL_ORIENT	BOWL_INTER
BOWL_ORIENT	BOWL_INTER	BOWL_ORIENT	BOWL_INTER
BOWL_ORIENT	BOWL_INTER	BOWL_ORIENT	EMPTY
BOWL_ORIENT	BOWL_INTER	BOWL_ORIENT	BOWL_INTER
BOWL_ORIENT	BOWL_INTER	BOWL_ORIENT	BOWL_INTER
BOWL_ORIENT	BOWL_INTER	BOWL_ORIENT	BOWL_INTER
BOWL_ORIENT	BOWL_INTER	BOWL_ORIENT	BOWL_INTER
BOWL_ORIENT	BOWL_INTER	BOWL_ORIENT	BOWL_INTER
BOWL_ORIENT	BOWL_INTER	BOWL_ORIENT	BOWL_INTER
BOWL_ORIENT	BOWL_INTER	BOWL_ORIENT	BOWL_INTER
BOWL_ORIENT	BOWL_INTER	BOWL_ORIENT	BOWL_INTER
BOWL_ORIENT	BOWL_INTER	BOWL_ORIENT	BOWL_INTER
BOWL_ORIENT	BOWL_INTER	BOWL_ORIENT	BOWL_INTER
BOWL_ORIENT	BOWL_INTER	BOWL_ORIENT	BOWL_INTER
BOWL_ORIENT	BOWL_INTER	BOWL_ORIENT	BOWL_INTER
BOWL_ORIENT	BOWL_INTER	BOWL_ORIENT	BOWL_INTER
BOWL_ORIENT	BOWL_INTER	BOWL_ORIENT	BOWL_INTER
BOWL_ORIENT	BOWL_INTER	BOWL_ORIENT	BOWL_INTER
BOWL_ORIENT	BOWL_INTER	BOWL_ORIENT	BOWL_INTER
BOWL_ORIENT	BOWL_INTER	BOWL_ORIENT	BOWL_INTER
BOWL_ORIENT	BOWL_INTER	BOWL_ORIENT	BOWL_INTER
BOWL_ORIENT	BOWL_INTER	BOWL_ORIENT	BOWL_INTER
BOWL_ORIENT	BOWL_INTER	BOWL_ORIENT	BOWL_INTER
EMPTY	EMPTY	BOWL_ORIENT	EMPTY
EMPTY	EMPTY	EMPTY	EMPTY
EMPTY	EMPTY	EMPTY	EMPTY
EMPTY	EMPTY	EMPTY	EMPTY
EMPTY	EMPTY	EMPTY	EMPTY
EMPTY	EMPTY	EMPTY	EMPTY
EMPTY	EMPTY	EMPTY	EMPTY
EMPTY	EMPTY	EMPTY	EMPTY
EMPTY	EMPTY	EMPTY	EMPTY
EMPTY	EMPTY	EMPTY	EMPTY
EMPTY	EMPTY	EMPTY	EMPTY
EMPTY	EMPTY	EMPTY	EMPTY
EMPTY	EMPTY	EMPTY	EMPTY
EMPTY	EMPTY	EMPTY	EMPTY
EMPTY	EMPTY	EMPTY	EMPTY
EMPTY	EMPTY	EMPTY	EMPTY
EMPTY	EMPTY	EMPTY	EMPTY
EMPTY	EMPTY	EMPTY	EMPTY
EMPTY	EMPTY	EMPTY	EMPTY
EMPTY	EMPTY	EMPTY	EMPTY
EMPTY	EMPTY	EMPTY	EMPTY
EMPTY	EMPTY	EMPTY	EMPTY
EMPTY	EMPTY	EMPTY	EMPTY
EMPTY	EMPTY	EMPTY	EMPTY
EMPTY	EMPTY	EMPTY	EMPTY
EMPTY	EMPTY	EMPTY	EMPTY
EMPTY	EMPTY	EMPTY	EMPTY
EMPTY	EMPTY	EMPTY	EMPTY
EMPTY	EMPTY	EMPTY	EMPTY
EMPTY	EMPTY	EMPTY	EMPTY
EMPTY	EMPTY	EMPTY	EMPTY
EMPTY	EMPTY	EMPTY	EMPTY
EMPTY	EMPTY	EMPTY	EMPTY
EMPTY	EMPTY	EMPTY	EMPTY
EMPTY	EMPTY	EMPTY	EMPTY
EMPTY	EMPTY	EMPTY	EMPTY
EMPTY	EMPTY	EMPTY	EMPTY
EMPTY	EMPTY	EMPTY	EMPTY
EMPTY	EMPTY	EMPTY	EMPTY
EMPTY	EMPTY	EMPTY	EMPTY
EMPTY	EMPTY	EMPTY	EMPTY
EMPTY	EMPTY	EMPTY	EMPTY
EMPTY	EMPTY	EMPTY	EMPTY
EMPTY	EMPTY	EMPTY	EMPTY
EMPTY	EMPTY	EMPTY	EMPTY
EMPTY	EMPTY	EMPTY	EMPTY
EMPTY	EMPTY	EMPTY	EMPTY
EMPTY	EMPTY	EMPTY	EMPTY
EMPTY	EMPTY	EMPTY	EMPTY
EMPTY	EMPTY	EMPTY	EMPTY
EMPTY	EMPTY	EMPTY	EMPTY
EMPTY	EMPTY	EMPTY	EMPTY
EMPTY	EMPTY	EMPTY	EMPTY
EMPTY	EMPTY	EMPTY	EMPTY
EMPTY	EMPTY	EMPTY	EMPTY
EMPTY	EMPTY	EMPTY	EMPTY
EMPTY	EMPTY	EMPTY	EMPTY
EMPTY	EMPTY	EMPTY	EMPTY
EMPTY	EMPTY	EMPTY	EMPTY
EMPTY	EMPTY	EMPTY	EMPTY
EMPTY	EMPTY	EMPTY	EMPTY
EMPTY	EMPTY	EMPTY	EMPTY
EMPTY	EMPTY	EMPTY	EMPTY
EMPTY	EMPTY	EMPTY	EMPTY
EMPTY	EMPTY	EMPTY	EMPTY
EMPTY	EMPTY	EMPTY	EMPTY
EMPTY	EMPTY	EMPTY	EMPTY
EMPTY	EMPTY	EMPTY	EMPTY
EMPTY	EMPTY	EMPTY	EMPTY
EMPTY	EMPTY	EMPTY	EMPTY
EMPTY	EMPTY	EMPTY	EMPTY
EMPTY	EMPTY	EMPTY	EMPTY
EMPTY	EMPTY	EMPTY	EMPTY
EMPTY	EMPTY	EMPTY	EMPTY
EMPTY	EMPTY	EMPTY	EMPTY
EMPTY	EMPTY	EMPTY	EMPTY
EMPTY	EMPTY	EMPTY	EMPTY
EMPTY	EMPTY	EMPTY	EMPTY
EMPTY	EMPTY	EMPTY	EMPTY
EMPTY	EMPTY	EMPTY	EMPTY
EMPTY	EMPTY	EMPTY	EMPTY
EMPTY	EMPTY	EMPTY	EMPTY
EMPTY	EMPTY	EMPTY	EMPTY
EMPTY	EMPTY	EMPTY	EMPTY
EMPTY	EMPTY	EMPTY	EMPTY
EMPTY	EMPTY	EMPTY	EMPTY
EMPTY	EMPTY	EMPTY	EMPTY
EMPTY	EMPTY	EMPTY	EMPTY
EMPTY	EMPTY	EMPTY	EMPTY
EMPTY	EMPTY	EMPTY	EMPTY
BOWL_ORIENT	EMPTY	EMPTY	EMPTY
BOWL_ORIENT	BOWL_INTER	EMPTY	EMPTY
BOWL_ORIENT	BOWL_INTER	EMPTY	EMPTY
EMPTY	EMPTY	EMPTY	EMPTY
EMPTY	EMPTY	EMPTY	EMPTY
EMPTY	EMPTY	EMPTY	EMPTY
EMPTY	EMPTY	EMPTY	EMPTY
EMPTY	EMPTY	EMPTY	EMPTY
EMPTY	EMPTY	EMPTY	EMPTY
BOWL_ORIENT	BOWL_INTER	EMPTY	EMPTY
BOWL_ORIENT	BOWL_INTER	EMPTY	EMPTY
EMPTY	EMPTY	EMPTY	EMPTY
EMPTY	EMPTY	EMPTY	EMPTY
EMPTY	EMPTY	EMPTY	EMPTY
EMPTY	EMPTY	EMPTY	EMPTY
EMPTY	EMPTY	EMPTY	EMPTY
EMPTY	EMPTY	EMPTY	EMPTY
EMPTY	EMPTY	EMPTY	EMPTY
EMPTY	EMPTY	EMPTY	EMPTY
EMPTY	EMPTY	EMPTY	EMPTY
EMPTY	EMPTY	EMPTY	EMPTY
EMPTY	EMPTY	EMPTY	EMPTY
EMPTY	EMPTY	EMPTY	EMPTY
EMPTY	EMPTY	EMPTY	EMPTY
EMPTY	EMPTY	EMPTY	EMPTY
EMPTY	EMPTY	EMPTY	EMPTY
EMPTY	EMPTY	EMPTY	EMPTY
OW_ORIENT	OW_INTER	EMPTY	EMPTY
OW_ORIENT	OW_INTER	OW_ORIENT	OW_INTER
OW_ORIENT	OW_INTER	OW_ORIENT	OW_INTER
OW_ORIENT	OW_INTER	OW_ORIENT	OW_INTER
OW_ORIENT	OW_INTER	OW_ORIENT	OW_INTER
OW_ORIENT	OW_INTER	OW_ORIENT	OW_INTER
OW_ORIENT	OW_INTER	OW_ORIENT	OW_INTER
OW_ORIENT	OW_INTER	OW_ORIENT	OW_INTER
OW_ORIENT	OW_INTER	OW_ORIENT	OW_INTER
OW_ORIENT	OW_INTER	OW_ORIENT	OW_INTER
OW_ORIENT	OW_INTER	OW_ORIENT	OW_INTER
OW_ORIENT	OW_INTER	OW_ORIENT	OW_INTER
OW_ORIENT	OW_INTER	OW_ORIENT	OW_INTER
OW_ORIENT	OW_INTER	OW_ORIENT	OW_INTER
OW_ORIENT	OW_INTER	OW_ORIENT	OW_INTER
EMPTY	EMPTY	EMPTY	EMPTY
EMPTY	EMPTY	EMPTY	EMPTY
EMPTY	EMPTY	EMPTY	EMPTY
EMPTY	EMPTY	EMPTY	EMPTY
EMPTY	EMPTY	EMPTY	EMPTY
EMPTY	EMPTY	EMPTY	EMPTY
EMPTY	EMPTY	EMPTY	EMPTY
EMPTY	EMPTY	EMPTY	EMPTY
EMPTY	EMPTY	EMPTY	EMPTY
EMPTY	EMPTY	EMPTY	EMPTY
EMPTY	EMPTY	EMPTY	EMPTY
DOOR_ORIENT	EMPTY	EMPTY	EMPTY
DOOR_ORIENT	EMPTY	EMPTY	EMPTY
DOOR_ORIENT	EMPTY	DOOR_ORIENT	EMPTY
DOOR_ORIENT	EMPTY	DOOR_ORIENT	EMPTY
DOOR_ORIENT	EMPTY	DOOR_ORIENT	EMPTY
DOOR_ORIENT	EMPTY	DOOR_ORIENT	EMPTY
DOOR_ORIENT	EMPTY	DOOR_ORIENT	EMPTY
DOOR_ORIENT	EMPTY	DOOR_ORIENT	EMPTY
DOOR_ORIENT	EMPTY	DOOR_ORIENT	EMPTY
DOOR_ORIENT	EMPTY	DOOR_ORIENT	EMPTY
DOOR_ORIENT	EMPTY	DOOR_ORIENT	EMPTY
DOOR_ORIENT	EMPTY	DOOR_ORIENT	EMPTY
DOOR_ORIENT	EMPTY	DOOR_ORIENT	EMPTY
DOOR_ORIENT	EMPTY	DOOR_ORIENT	EMPTY
DOOR_ORIENT	EMPTY	DOOR_ORIENT	EMPTY
DOOR_ORIENT	EMPTY	DOOR_ORIENT	EMPTY
DOOR_ORIENT	EMPTY	DOOR_ORIENT	EMPTY
DOOR_ORIENT	EMPTY	DOOR_ORIENT	EMPTY
DOOR_ORIENT	EMPTY	DOOR_ORIENT	EMPTY
DOOR_ORIENT	EMPTY	DOOR_ORIENT	EMPTY
DOOR_ORIENT	EMPTY	DOOR_ORIENT	EMPTY
DOOR_ORIENT	EMPTY	DOOR_ORIENT	EMPTY
DOOR_ORIENT	EMPTY	DOOR_ORIENT	EMPTY
DOOR_ORIENT	EMPTY	DOOR_ORIENT	EMPTY
DOOR_ORIENT	EMPTY	DOOR_ORIENT	EMPTY
DOOR_ORIENT	EMPTY	DOOR_ORIENT	EMPTY
DOOR_ORIENT	EMPTY	DOOR_ORIENT	EMPTY
DOOR_ORIENT	EMPTY	DOOR_ORIENT	EMPTY
DOOR_ORIENT	EMPTY	DOOR_ORIENT	EMPTY
DOOR_ORIENT	EMPTY	DOOR_ORIENT	EMPTY
DOOR_ORIENT	EMPTY	DOOR_ORIENT	EMPTY
DOOR_ORIENT	EMPTY	DOOR_ORIENT	EMPTY
DOOR_ORIENT	EMPTY	DOOR_ORIENT	EMPTY
DOOR_ORIENT	EMPTY	DOOR_ORIENT	EMPTY
DOOR_ORIENT	EMPTY	EMPTY	EMPTY
DOOR_ORIENT	EMPTY	EMPTY	EMPTY
DOOR_ORIENT	EMPTY	EMPTY	EMPTY
EMPTY	EMPTY	EMPTY	EMPTY
EMPTY	EMPTY	EMPTY	EMPTY
EMPTY	EMPTY	EMPTY	EMPTY
EMPTY	EMPTY	EMPTY	EMPTY
EMPTY	EMPTY	EMPTY	EMPTY
EMPTY	EMPTY	EMPTY	EMPTY
EMPTY	EMPTY	EMPTY	EMPTY
EMPTY	EMPTY	EMPTY	EMPTY
EMPTY	EMPTY	EMPTY	EMPTY
EMPTY	EMPTY	EMPTY	EMPTY
EMPTY	EMPTY	EMPTY	EMPTY
EMPTY	EMPTY	EMPTY	EMPTY
EMPTY	EMPTY	EMPTY	EMPTY
EMPTY	EMPTY	EMPTY	EMPTY
EMPTY	EMPTY	EMPTY	EMPTY
EMPTY	EMPTY	EMPTY	EMPTY
EMPTY	EMPTY	EMPTY	EMPTY
EMPTY	EMPTY	EMPTY	EMPTY
EMPTY	EMPTY	EMPTY	EMPTY
EMPTY	EMPTY	EMPTY	EMPTY
EMPTY	EMPTY	EMPTY	EMPTY
EMPTY	EMPTY	EMPTY	EMPTY
EMPTY	EMPTY	EMPTY	EMPTY
EMPTY	EMPTY	EMPTY	EMPTY
EMPTY	EMPTY	EMPTY	EMPTY
EMPTY	EMPTY	EMPTY	EMPTY
EMPTY	EMPTY	EMPTY	EMPTY
EMPTY	EMPTY	EMPTY	EMPTY
EMPTY	EMPTY	EMPTY	EMPTY
EMPTY	EMPTY	EMPTY	EMPTY
EMPTY	EMPTY	EMPTY	EMPTY
EMPTY	EMPTY	EMPTY	EMPTY
EMPTY	EMPTY	EMPTY	EMPTY
EMPTY	EMPTY	EMPTY	EMPTY
EMPTY	EMPTY	EMPTY	EMPTY
EMPTY	EMPTY	EMPTY	EMPTY
EMPTY	EMPTY	EMPTY	EMPTY
EMPTY	EMPTY	EMPTY	EMPTY
EMPTY	EMPTY	EMPTY	EMPTY
EMPTY	EMPTY	EMPTY	EMPTY
EMPTY	EMPTY	EMPTY	EMPTY
EMPTY	EMPTY	EMPTY	EMPTY
EMPTY	EMPTY	EMPTY	EMPTY
EMPTY	EMPTY	EMPTY	EMPTY
EMPTY	EMPTY	EMPTY	EMPTY
EMPTY	EMPTY	EMPTY	EMPTY
EMPTY	EMPTY	EMPTY	EMPTY
EMPTY	EMPTY	EMPTY	EMPTY
EMPTY	EMPTY	EMPTY	EMPTY
EMPTY	EMPTY	EMPTY	EMPTY
EMPTY	EMPTY	EMPTY	EMPTY
EMPTY	EMPTY	EMPTY	EMPTY
EMPTY	EMPTY	EMPTY	EMPTY
EMPTY	EMPTY	EMPTY	EMPTY
EMPTY	EMPTY	EMPTY	EMPTY
EMPTY	EMPTY	EMPTY	EMPTY
EMPTY	EMPTY	EMPTY	EMPTY
EMPTY	EMPTY	EMPTY	EMPTY
EMPTY	EMPTY	EMPTY	EMPTY
EMPTY	EMPTY	EMPTY	EMPTY
EMPTY	EMPTY	EMPTY	EMPTY
EMPTY	EMPTY	EMPTY	EMPTY
EMPTY	EMPTY	EMPTY	EMPTY
EMPTY	EMPTY	EMPTY	EMPTY
EMPTY	EMPTY	EMPTY	EMPTY
EMPTY	EMPTY	EMPTY	EMPTY
EMPTY	EMPTY	EMPTY	EMPTY
EMPTY	EMPTY	EMPTY	EMPTY
EMPTY	EMPTY	EMPTY	EMPTY
EMPTY	EMPTY	EMPTY	EMPTY
EMPTY	EMPTY	EMPTY	EMPTY
EMPTY	EMPTY	EMPTY	EMPTY
EMPTY	EMPTY	EMPTY	EMPTY
EMPTY	EMPTY	EMPTY	EMPTY
EMPTY	EMPTY	EMPTY	EMPTY
EMPTY	EMPTY	EMPTY	EMPTY
EMPTY	EMPTY	EMPTY	EMPTY
EMPTY	EMPTY	EMPTY	EMPTY
EMPTY	EMPTY	EMPTY	EMPTY
EMPTY	EMPTY	EMPTY	EMPTY
EMPTY	EMPTY	EMPTY	EMPTY
EMPTY	EMPTY	EMPTY	EMPTY
EMPTY	EMPTY	EMPTY	EMPTY
EMPTY	EMPTY	EMPTY	EMPTY
EMPTY	EMPTY	EMPTY	EMPTY
EMPTY	EMPTY	EMPTY	EMPTY
EMPTY	EMPTY	EMPTY	EMPTY
EMPTY	EMPTY	EMPTY	EMPTY
EMPTY	EMPTY	EMPTY	EMPTY
EMPTY	EMPTY	EMPTY	EMPTY
EMPTY	EMPTY	EMPTY	EMPTY
EMPTY	EMPTY	EMPTY	EMPTY
EMPTY	EMPTY	EMPTY	EMPTY
EMPTY	EMPTY	EMPTY	EMPTY
EMPTY	EMPTY	EMPTY	EMPTY
EMPTY	EMPTY	EMPTY	EMPTY
EMPTY	EMPTY	EMPTY	EMPTY
EMPTY	EMPTY	EMPTY	EMPTY
EMPTY	EMPTY	EMPTY	EMPTY
EMPTY	EMPTY	EMPTY	EMPTY
EMPTY	EMPTY	EMPTY	EMPTY
EMPTY	EMPTY	EMPTY	EMPTY
EMPTY	EMPTY	EMPTY	EMPTY
EMPTY	EMPTY	EMPTY	EMPTY
EMPTY	EMPTY	EMPTY	EMPTY
EMPTY	EMPTY	EMPTY	EMPTY
EMPTY	EMPTY	EMPTY	EMPTY
EMPTY	EMPTY	EMPTY	EMPTY
EMPTY	EMPTY	EMPTY	EMPTY
EMPTY	EMPTY	EMPTY	EMPTY
EMPTY	EMPTY	EMPTY	EMPTY
EMPTY	EMPTY	EMPTY	EMPTY
EMPTY	EMPTY	EMPTY	EMPTY
EMPTY	EMPTY	EMPTY	EMPTY
EMPTY	EMPTY	EMPTY	EMPTY
EMPTY	EMPTY	EMPTY	EMPTY
EMPTY	EMPTY	EMPTY	EMPTY
EMPTY	EMPTY	EMPTY	EMPTY
EMPTY	EMPTY	EMPTY	EMPTY
EMPTY	EMPTY	EMPTY	EMPTY
EMPTY	EMPTY	EMPTY	EMPTY
EMPTY	EMPTY	EMPTY	EMPTY
EMPTY	EMPTY	EMPTY	EMPTY
EMPTY	EMPTY	EMPTY	EMPTY
EMPTY	EMPTY	EMPTY	EMPTY
EMPTY	EMPTY	EMPTY	EMPTY
EMPTY	EMPTY	EMPTY	EMPTY
EMPTY	EMPTY	EMPTY	EMPTY
EMPTY	EMPTY	EMPTY	EMPTY
EMPTY	EMPTY	EMPTY	EMPTY
EMPTY	EMPTY	EMPTY	EMPTY
EMPTY	EMPTY	EMPTY	EMPTY
EMPTY	EMPTY	EMPTY	EMPTY
EMPTY	EMPTY	EMPTY	EMPTY
EMPTY	EMPTY	EMPTY	EMPTY
EMPTY	EMPTY	EMPTY	EMPTY
EMPTY	EMPTY	EMPTY	EMPTY
EMPTY	EMPTY	EMPTY	EMPTY
EMPTY	EMPTY	EMPTY	EMPTY
EMPTY	EMPTY	EMPTY	EMPTY
EMPTY	EMPTY	EMPTY	EMPTY
EMPTY	EMPTY	EMPTY	EMPTY
EMPTY	EMPTY	EMPTY	EMPTY
EMPTY	EMPTY	EMPTY	EMPTY
EMPTY	EMPTY	EMPTY	EMPTY
EMPTY	EMPTY	EMPTY	EMPTY
EMPTY	EMPTY	EMPTY	EMPTY
EMPTY	EMPTY	EMPTY	EMPTY
EMPTY	EMPTY	EMPTY	EMPTY
EMPTY	EMPTY	EMPTY	EMPTY
EMPTY	EMPTY	EMPTY	EMPTY
EMPTY	EMPTY	EMPTY	EMPTY
EMPTY	EMPTY	EMPTY	EMPTY
EMPTY	EMPTY	EMPTY	EMPTY
EMPTY	EMPTY	EMPTY	EMPTY
EMPTY	EMPTY	EMPTY	EMPTY
EMPTY	EMPTY	EMPTY	EMPTY
EMPTY	EMPTY	EMPTY	EMPTY
EMPTY	EMPTY	EMPTY	EMPTY
EMPTY	EMPTY	EMPTY	EMPTY
EMPTY	EMPTY	EMPTY	EMPTY
EMPTY	EMPTY	EMPTY	EMPTY
EMPTY	EMPTY	EMPTY	EMPTY
EMPTY	EMPTY	EMPTY	EMPTY
EMPTY	EMPTY	EMPTY	EMPTY
EMPTY	EMPTY	EMPTY	EMPTY
EMPTY	EMPTY	EMPTY	EMPTY
EMPTY	EMPTY	EMPTY	EMPTY
EMPTY	EMPTY	EMPTY	EMPTY
EMPTY	EMPTY	EMPTY	EMPTY
EMPTY	EMPTY	EMPTY	EMPTY
EMPTY	EMPTY	EMPTY	EMPTY
EMPTY	EMPTY	EMPTY	EMPTY
EMPTY	EMPTY	EMPTY	EMPTY
EMPTY	EMPTY	EMPTY	EMPTY
EMPTY	EMPTY	EMPTY	EMPTY
EMPTY	EMPTY	EMPTY	EMPTY
EMPTY	EMPTY	EMPTY	EMPTY
EMPTY	EMPTY	EMPTY	EMPTY
EMPTY	EMPTY	EMPTY	EMPTY
EMPTY	EMPTY	EMPTY	EMPTY
EMPTY	EMPTY	EMPTY	EMPTY
EMPTY	EMPTY	EMPTY	EMPTY
EMPTY	EMPTY	EMPTY	EMPTY
EMPTY	EMPTY	EMPTY	EMPTY
EMPTY	EMPTY	EMPTY	EMPTY
EMPTY	EMPTY	EMPTY	EMPTY
EMPTY	EMPTY	EMPTY	EMPTY
EMPTY	EMPTY	EMPTY	EMPTY
EMPTY	EMPTY	EMPTY	EMPTY
EMPTY	EMPTY	EMPTY	EMPTY
EMPTY	EMPTY	EMPTY	EMPTY
EMPTY	EMPTY	EMPTY	EMPTY
EMPTY	EMPTY	EMPTY	EMPTY
EMPTY	EMPTY	EMPTY	EMPTY
EMPTY	EMPTY	EMPTY	EMPTY
EMPTY	EMPTY	EMPTY	EMPTY
EMPTY	EMPTY	EMPTY	EMPTY
EMPTY	EMPTY	EMPTY	EMPTY
EMPTY	EMPTY	EMPTY	EMPTY
EMPTY	EMPTY	EMPTY	EMPTY
EMPTY	EMPTY	EMPTY	EMPTY
EMPTY	EMPTY	EMPTY	EMPTY
EMPTY	EMPTY	EMPTY	EMPTY
EMPTY	EMPTY	EMPTY	EMPTY
EMPTY	EMPTY	EMPTY	EMPTY
EMPTY	EMPTY	EMPTY	EMPTY
EMPTY	EMPTY	EMPTY	EMPTY
EMPTY	EMPTY	EMPTY	EMPTY
EMPTY	EMPTY	EMPTY	EMPTY
EMPTY	EMPTY	EMPTY	EMPTY
EMPTY	EMPTY	EMPTY	EMPTY
EMPTY	EMPTY	EMPTY	EMPTY
EMPTY	EMPTY	EMPTY	EMPTY
EMPTY	EMPTY	EMPTY	EMPTY
EMPTY	EMPTY	EMPTY	EMPTY
EMPTY	EMPTY	EMPTY	EMPTY
EMPTY	EMPTY	EMPTY	EMPTY
EMPTY	EMPTY	EMPTY	EMPTY
EMPTY	EMPTY	EMPTY	EMPTY
EMPTY	EMPTY	EMPTY	EMPTY
EMPTY	EMPTY	EMPTY	EMPTY
EMPTY	EMPTY	EMPTY	EMPTY
EMPTY	EMPTY	EMPTY	EMPTY
EMPTY	EMPTY	EMPTY	EMPTY
EMPTY	EMPTY	EMPTY	EMPTY
EMPTY	EMPTY	EMPTY	EMPTY
EMPTY	EMPTY	EMPTY	EMPTY
EMPTY	EMPTY	EMPTY	EMPTY
EMPTY	EMPTY	EMPTY	EMPTY
EMPTY	EMPTY	EMPTY	EMPTY
EMPTY	EMPTY	EMPTY	EMPTY
EMPTY	EMPTY	EMPTY	EMPTY
EMPTY	EMPTY	EMPTY	EMPTY
EMPTY	EMPTY	EMPTY	EMPTY
EMPTY	EMPTY	EMPTY	EMPTY
EMPTY	EMPTY	EMPTY	EMPTY
EMPTY	EMPTY	EMPTY	EMPTY
EMPTY	EMPTY	EMPTY	EMPTY
EMPTY	EMPTY	EMPTY	EMPTY
EMPTY	EMPTY	EMPTY	EMPTY
EMPTY	EMPTY	EMPTY	EMPTY
EMPTY	EMPTY	EMPTY	EMPTY
EMPTY	EMPTY	EMPTY	EMPTY
EMPTY	EMPTY	EMPTY	EMPTY
EMPTY	EMPTY	EMPTY	EMPTY
EMPTY	EMPTY	EMPTY	EMPTY
EMPTY	EMPTY	EMPTY	EMPTY
EMPTY	EMPTY	EMPTY	EMPTY
EMPTY	EMPTY	EMPTY	EMPTY
EMPTY	EMPTY	EMPTY	EMPTY
EMPTY	EMPTY	EMPTY	EMPTY
EMPTY	EMPTY	EMPTY	EMPTY
EMPTY	EMPTY	EMPTY	EMPTY
EMPTY	EMPTY	EMPTY	EMPTY
EMPTY	EMPTY	EMPTY	EMPTY
EMPTY	EMPTY	EMPTY	EMPTY
EMPTY	EMPTY	EMPTY	EMPTY
EMPTY	EMPTY	EMPTY	EMPTY
EMPTY	EMPTY	EMPTY	EMPTY
EMPTY	EMPTY	EMPTY	EMPTY
EMPTY	EMPTY	EMPTY	EMPTY
EMPTY	EMPTY	EMPTY	EMPTY
EMPTY	EMPTY	EMPTY	EMPTY
EMPTY	EMPTY	EMPTY	EMPTY
EMPTY	EMPTY	EMPTY	EMPTY
EMPTY	EMPTY	EMPTY	EMPTY
EMPTY	EMPTY	EMPTY	EMPTY
EMPTY	EMPTY	EMPTY	EMPTY
EMPTY	EMPTY	EMPTY	EMPTY
EMPTY	EMPTY	EMPTY	EMPTY
EMPTY	EMPTY	EMPTY	EMPTY
EMPTY	EMPTY	EMPTY	EMPTY
EMPTY	EMPTY	EMPTY	EMPTY
EMPTY	EMPTY	EMPTY	EMPTY
EMPTY	EMPTY	EMPTY	EMPTY
EMPTY	EMPTY	EMPTY	EMPTY
EMPTY	EMPTY	EMPTY	EMPTY
EMPTY	EMPTY	EMPTY	EMPTY
EMPTY	EMPTY	EMPTY	EMPTY
EMPTY	EMPTY	EMPTY	EMPTY
EMPTY	EMPTY	EMPTY	EMPTY
EMPTY	EMPTY	EMPTY	EMPTY
EMPTY	EMPTY	EMPTY	EMPTY
EMPTY	EMPTY	EMPTY	EMPTY
EMPTY	EMPTY	EMPTY	EMPTY
EMPTY	EMPTY	EMPTY	EMPTY
EMPTY	EMPTY	EMPTY	EMPTY
EMPTY	EMPTY	EMPTY	EMPTY
EMPTY	EMPTY	EMPTY	EMPTY
EMPTY	EMPTY	EMPTY	EMPTY
EMPTY	EMPTY	EMPTY	EMPTY
EMPTY	EMPTY	EMPTY	EMPTY
EMPTY	EMPTY	EMPTY	EMPTY
EMPTY	EMPTY	EMPTY	EMPTY
EMPTY	EMPTY	EMPTY	EMPTY
EMPTY	EMPTY	EMPTY	EMPTY
EMPTY	EMPTY	EMPTY	EMPTY
EMPTY	EMPTY	EMPTY	EMPTY
EMPTY	EMPTY	EMPTY	EMPTY
EMPTY	EMPTY	EMPTY	EMPTY
EMPTY	EMPTY	EMPTY	EMPTY
EMPTY	EMPTY	EMPTY	EMPTY
EMPTY	EMPTY	EMPTY	EMPTY
EMPTY	EMPTY	EMPTY	EMPTY
EMPTY	EMPTY	EMPTY	EMPTY
EMPTY	EMPTY	EMPTY	EMPTY
EMPTY	EMPTY	EMPTY	EMPTY
EMPTY	EMPTY	EMPTY	EMPTY
EMPTY	EMPTY	EMPTY	EMPTY
EMPTY	EMPTY	EMPTY	EMPTY
EMPTY	EMPTY	EMPTY	EMPTY
EMPTY	EMPTY	EMPTY	EMPTY
EMPTY	EMPTY	EMPTY	EMPTY
EMPTY	EMPTY	EMPTY	EMPTY
EMPTY	EMPTY	EMPTY	EMPTY
EMPTY	EMPTY	EMPTY	EMPTY
EMPTY	EMPTY	EMPTY	EMPTY
EMPTY	EMPTY	EMPTY	EMPTY
EMPTY	EMPTY	EMPTY	EMPTY
EMPTY	EMPTY	EMPTY	EMPTY
EMPTY	EMPTY	EMPTY	EMPTY
EMPTY	EMPTY	EMPTY	EMPTY
EMPTY	EMPTY	EMPTY	EMPTY
EMPTY	EMPTY	EMPTY	EMPTY
EMPTY	EMPTY	EMPTY	EMPTY
EMPTY	EMPTY	EMPTY	EMPTY
EMPTY	EMPTY	EMPTY	EMPTY
EMPTY	EMPTY	EMPTY	EMPTY
EMPTY	EMPTY	EMPTY	EMPTY
EMPTY	EMPTY	EMPTY	EMPTY
EMPTY	EMPTY	EMPTY	EMPTY
EMPTY	EMPTY	EMPTY	EMPTY
EMPTY	EMPTY	EMPTY	EMPTY
EMPTY	EMPTY	EMPTY	EMPTY
EMPTY	EMPTY	EMPTY	EMPTY
EMPTY	EMPTY	EMPTY	EMPTY
EMPTY	EMPTY	EMPTY	EMPTY
EMPTY	EMPTY	EMPTY	EMPTY
EMPTY	EMPTY	EMPTY	EMPTY
EMPTY	EMPTY	EMPTY	EMPTY
EMPTY	EMPTY	EMPTY	EMPTY
EMPTY	EMPTY	EMPTY	EMPTY
EMPTY	EMPTY	EMPTY	EMPTY
EMPTY	EMPTY	EMPTY	EMPTY
EMPTY	EMPTY	EMPTY	EMPTY
EMPTY	EMPTY	EMPTY	EMPTY
EMPTY	EMPTY	EMPTY	EMPTY
EMPTY	EMPTY	EMPTY	EMPTY
EMPTY	EMPTY	EMPTY	EMPTY
EMPTY	EMPTY	EMPTY	EMPTY
EMPTY	EMPTY	EMPTY	EMPTY
EMPTY	EMPTY	EMPTY	EMPTY
EMPTY	EMPTY	EMPTY	EMPTY
EMPTY	EMPTY	EMPTY	EMPTY
EMPTY	EMPTY	EMPTY	EMPTY
EMPTY	EMPTY	EMPTY	EMPTY
EMPTY	EMPTY	EMPTY	EMPTY
EMPTY	EMPTY	EMPTY	EMPTY
EMPTY	EMPTY	EMPTY	EMPTY
EMPTY	EMPTY	EMPTY	EMPTY
EMPTY	EMPTY	EMPTY	EMPTY
EMPTY	EMPTY	EMPTY	EMPTY
EMPTY	EMPTY	EMPTY	EMPTY
EMPTY	EMPTY	EMPTY	EMPTY
EMPTY	EMPTY	EMPTY	EMPTY
EMPTY	EMPTY	EMPTY	EMPTY
EMPTY	EMPTY	EMPTY	EMPTY
EMPTY	EMPTY	EMPTY	EMPTY
EMPTY	EMPTY	EMPTY	EMPTY
EMPTY	EMPTY	EMPTY	EMPTY
EMPTY	EMPTY	EMPTY	EMPTY
EMPTY	EMPTY	EMPTY	EMPTY
EMPTY	EMPTY	EMPTY	EMPTY
EMPTY	EMPTY	EMPTY	EMPTY
EMPTY	EMPTY	EMPTY	EMPTY
EMPTY	EMPTY	EMPTY	EMPTY
EMPTY	EMPTY	EMPTY	EMPTY
EMPTY	EMPTY	EMPTY	EMPTY
EMPTY	EMPTY	EMPTY	EMPTY
EMPTY	EMPTY	EMPTY	EMPTY
EMPTY	EMPTY	EMPTY	EMPTY
EMPTY	EMPTY	EMPTY	EMPTY
EMPTY	EMPTY	EMPTY	EMPTY
EMPTY	EMPTY	EMPTY	EMPTY
EMPTY	EMPTY	EMPTY	EMPTY
EMPTY	EMPTY	EMPTY	EMPTY
EMPTY	EMPTY	EMPTY	EMPTY
EMPTY	EMPTY	EMPTY	EMPTY
EMPTY	EMPTY	EMPTY	EMPTY
EMPTY	EMPTY	EMPTY	EMPTY
EMPTY	EMPTY	EMPTY	EMPTY
EMPTY	EMPTY	EMPTY	EMPTY
EMPTY	EMPTY	EMPTY	EMPTY
EMPTY	EMPTY	EMPTY	EMPTY
EMPTY	EMPTY	EMPTY	EMPTY
EMPTY	EMPTY	EMPTY	EMPTY
EMPTY	EMPTY	EMPTY	EMPTY
EMPTY	EMPTY	EMPTY	EMPTY
EMPTY	EMPTY	EMPTY	EMPTY
EMPTY	EMPTY	EMPTY	EMPTY
EMPTY	EMPTY	EMPTY	EMPTY
EMPTY	EMPTY	EMPTY	EMPTY
EMPTY	EMPTY	EMPTY	EMPTY
EMPTY	EMPTY	EMPTY	EMPTY
EMPTY	EMPTY	EMPTY	EMPTY
EMPTY	EMPTY	EMPTY	EMPTY
EMPTY	EMPTY	EMPTY	EMPTY
EMPTY	EMPTY	EMPTY	EMPTY
EMPTY	EMPTY	EMPTY	EMPTY
EMPTY	EMPTY	EMPTY	EMPTY
EMPTY	EMPTY	EMPTY	EMPTY
EMPTY	EMPTY	EMPTY	EMPTY
EMPTY	EMPTY	EMPTY	EMPTY
EMPTY	EMPTY	EMPTY	EMPTY
EMPTY	EMPTY	EMPTY	EMPTY
EMPTY	EMPTY	EMPTY	EMPTY
EMPTY	EMPTY	EMPTY	EMPTY
EMPTY	EMPTY	EMPTY	EMPTY
EMPTY	EMPTY	EMPTY	EMPTY
EMPTY	EMPTY	EMPTY	EMPTY
EMPTY	EMPTY	EMPTY	EMPTY
EMPTY	EMPTY	EMPTY	EMPTY
EMPTY	EMPTY	EMPTY	EMPTY
EMPTY	EMPTY	EMPTY	EMPTY
EMPTY	EMPTY	EMPTY	EMPTY
EMPTY	EMPTY	EMPTY	EMPTY
EMPTY	EMPTY	EMPTY	EMPTY
EMPTY	EMPTY	EMPTY	EMPTY
EMPTY	EMPTY	EMPTY	EMPTY
EMPTY	EMPTY	EMPTY	EMPTY
EMPTY	EMPTY	EMPTY	EMPTY
EMPTY	EMPTY	EMPTY	EMPTY
EMPTY	EMPTY	EMPTY	EMPTY
EMPTY	EMPTY	EMPTY	EMPTY
EMPTY	EMPTY	EMPTY	EMPTY
EMPTY	EMPTY	EMPTY	EMPTY
EMPTY	EMPTY	EMPTY	EMPTY
EMPTY	EMPTY	EMPTY	EMPTY
EMPTY	EMPTY	EMPTY	EMPTY
EMPTY	EMPTY	EMPTY	EMPTY
EMPTY	EMPTY	EMPTY	EMPTY
EMPTY	EMPTY	EMPTY	EMPTY
EMPTY	EMPTY	EMPTY	EMPTY
EMPTY	EMPTY	EMPTY	EMPTY
EMPTY	EMPTY	EMPTY	EMPTY
EMPTY	EMPTY	EMPTY	EMPTY
EMPTY	EMPTY	EMPTY	EMPTY
EMPTY	EMPTY	EMPTY	EMPTY
EMPTY	EMPTY	EMPTY	EMPTY
EMPTY	EMPTY	EMPTY	EMPTY
EMPTY	EMPTY	EMPTY	EMPTY
EMPTY	EMPTY	EMPTY	EMPTY
EMPTY	EMPTY	EMPTY	EMPTY
EMPTY	EMPTY	EMPTY	EMPTY
EMPTY	EMPTY	EMPTY	EMPTY
EMPTY	EMPTY	EMPTY	EMPTY
EMPTY	EMPTY	EMPTY	EMPTY
EMPTY	EMPTY	EMPTY	EMPTY
EMPTY	EMPTY	EMPTY	EMPTY
EMPTY	EMPTY	EMPTY	EMPTY
EMPTY	EMPTY	EMPTY	EMPTY
EMPTY	EMPTY	EMPTY	EMPTY
EMPTY	EMPTY	EMPTY	EMPTY
EMPTY	EMPTY	EMPTY	EMPTY
EMPTY	EMPTY	EMPTY	EMPTY
EMPTY	EMPTY	EMPTY	EMPTY
EMPTY	EMPTY	EMPTY	EMPTY
EMPTY	EMPTY	EMPTY	EMPTY
EMPTY	EMPTY	EMPTY	EMPTY
EMPTY	EMPTY	EMPTY	EMPTY
EMPTY	EMPTY	EMPTY	EMPTY
EMPTY	EMPTY	EMPTY	EMPTY
EMPTY	EMPTY	EMPTY	EMPTY
EMPTY	EMPTY	EMPTY	EMPTY
EMPTY	EMPTY	EMPTY	EMPTY
EMPTY	EMPTY	EMPTY	EMPTY
EMPTY	EMPTY	EMPTY	EMPTY
EMPTY	EMPTY	EMPTY	EMPTY
EMPTY	EMPTY	EMPTY	EMPTY
EMPTY	EMPTY	EMPTY	EMPTY
EMPTY	EMPTY	EMPTY	EMPTY
EMPTY	EMPTY	EMPTY	EMPTY
EMPTY	EMPTY	EMPTY	EMPTY
EMPTY	EMPTY	EMPTY	EMPTY
EMPTY	EMPTY	EMPTY	EMPTY
EMPTY	EMPTY	EMPTY	EMPTY
EMPTY	EMPTY	EMPTY	EMPTY
EMPTY	EMPTY	EMPTY	EMPTY
EMPTY	EMPTY	EMPTY	EMPTY
EMPTY	EMPTY	EMPTY	EMPTY
EMPTY	EMPTY	EMPTY	EMPTY
EMPTY	EMPTY	EMPTY	EMPTY
EMPTY	EMPTY	EMPTY	EMPTY
EMPTY	EMPTY	EMPTY	EMPTY
EMPTY	EMPTY	EMPTY	EMPTY
EMPTY	EMPTY	EMPTY	EMPTY
EMPTY	EMPTY	EMPTY	EMPTY
EMPTY	EMPTY	EMPTY	EMPTY
EMPTY	EMPTY	EMPTY	EMPTY
EMPTY	EMPTY	EMPTY	EMPTY
EMPTY	EMPTY	EMPTY	EMPTY
EMPTY	EMPTY	EMPTY	EMPTY
EMPTY	EMPTY	EMPTY	EMPTY
EMPTY	EMPTY	EMPTY	EMPTY
EMPTY	EMPTY	EMPTY	EMPTY
EMPTY	EMPTY	EMPTY	EMPTY
EMPTY	EMPTY	EMPTY	EMPTY
EMPTY	EMPTY	EMPTY	EMPTY
EMPTY	EMPTY	EMPTY	EMPTY
EMPTY	EMPTY	EMPTY	EMPTY
EMPTY	EMPTY	EMPTY	EMPTY
EMPTY	EMPTY	EMPTY	EMPTY
EMPTY	EMPTY	EMPTY	EMPTY
EMPTY	EMPTY	EMPTY	EMPTY
EMPTY	EMPTY	EMPTY	EMPTY
EMPTY	EMPTY	EMPTY	EMPTY
EMPTY	EMPTY	EMPTY	EMPTY
EMPTY	EMPTY	EMPTY	EMPTY
EMPTY	EMPTY	EMPTY	EMPTY
EMPTY	EMPTY	EMPTY	EMPTY
EMPTY	EMPTY	EMPTY	EMPTY
EMPTY	EMPTY	EMPTY	EMPTY
EMPTY	EMPTY	EMPTY	EMPTY
EMPTY	EMPTY	EMPTY	EMPTY
EMPTY	EMPTY	EMPTY	EMPTY
EMPTY	EMPTY	EMPTY	EMPTY
EMPTY	EMPTY	EMPTY	EMPTY
EMPTY	EMPTY	EMPTY	EMPTY
EMPTY	EMPTY	EMPTY	EMPTY
EMPTY	EMPTY	EMPTY	EMPTY
EMPTY	EMPTY	EMPTY	EMPTY
EMPTY	EMPTY	EMPTY	EMPTY
EMPTY	EMPTY	EMPTY	EMPTY
EMPTY	EMPTY	EMPTY	EMPTY
EMPTY	EMPTY	EMPTY	EMPTY
EMPTY	EMPTY	EMPTY	EMPTY
EMPTY	EMPTY	EMPTY	EMPTY
EMPTY	EMPTY	EMPTY	EMPTY
EMPTY	EMPTY	EMPTY	EMPTY
EMPTY	EMPTY	EMPTY	EMPTY
EMPTY	EMPTY	EMPTY	EMPTY
EMPTY	EMPTY	EMPTY	EMPTY
EMPTY	EMPTY	EMPTY	EMPTY
EMPTY	EMPTY	EMPTY	EMPTY
EMPTY	EMPTY	EMPTY	EMPTY
EMPTY	EMPTY	EMPTY	EMPTY
EMPTY	EMPTY	EMPTY	EMPTY
EMPTY	EMPTY	EMPTY	EMPTY
EMPTY	EMPTY	EMPTY	EMPTY
EMPTY	EMPTY	EMPTY	EMPTY
EMPTY	EMPTY	EMPTY	EMPTY
EMPTY	EMPTY	EMPTY	EMPTY
EMPTY	EMPTY	EMPTY	EMPTY
EMPTY	EMPTY	EMPTY	EMPTY
EMPTY	EMPTY	EMPTY	EMPTY
EMPTY	EMPTY	EMPTY	EMPTY
EMPTY	EMPTY	EMPTY	EMPTY
EMPTY	EMPTY	EMPTY	EMPTY
EMPTY	EMPTY	EMPTY	EMPTY
EMPTY	EMPTY	EMPTY	EMPTY
EMPTY	EMPTY	EMPTY	EMPTY
EMPTY	EMPTY	EMPTY	EMPTY
EMPTY	EMPTY	EMPTY	EMPTY
EMPTY	EMPTY	EMPTY	EMPTY
EMPTY	EMPTY	EMPTY	EMPTY
EMPTY	EMPTY	EMPTY	EMPTY
EMPTY	EMPTY	EMPTY	EMPTY
EMPTY	EMPTY	EMPTY	EMPTY
EMPTY	EMPTY	EMPTY	EMPTY
EMPTY	EMPTY	EMPTY	EMPTY
EMPTY	EMPTY	EMPTY	EMPTY
EMPTY	EMPTY	EMPTY	EMPTY
EMPTY	EMPTY	EMPTY	EMPTY
EMPTY	EMPTY	EMPTY	EMPTY
EMPTY	EMPTY	EMPTY	EMPTY
EMPTY	EMPTY	EMPTY	EMPTY
EMPTY	EMPTY	EMPTY	EMPTY
EMPTY	EMPTY	EMPTY	EMPTY
EMPTY	EMPTY	EMPTY	EMPTY
EMPTY	EMPTY	EMPTY	EMPTY
EMPTY	EMPTY	EMPTY	EMPTY
EMPTY	EMPTY	EMPTY	EMPTY
EMPTY	EMPTY	EMPTY	EMPTY
EMPTY	EMPTY	EMPTY	EMPTY
EMPTY	EMPTY	EMPTY	EMPTY
EMPTY	EMPTY	EMPTY	EMPTY
EMPTY	EMPTY	EMPTY	EMPTY
EMPTY	EMPTY	EMPTY	EMPTY
EMPTY	EMPTY	EMPTY	EMPTY
EMPTY	EMPTY	EMPTY	EMPTY
EMPTY	EMPTY	EMPTY	EMPTY
EMPTY	EMPTY	EMPTY	EMPTY
EMPTY	EMPTY	EMPTY	EMPTY
EMPTY	EMPTY	EMPTY	EMPTY
EMPTY	EMPTY	EMPTY	EMPTY
EMPTY	EMPTY	EMPTY	EMPTY
EMPTY	EMPTY	EMPTY	EMPTY
EMPTY	EMPTY	EMPTY	EMPTY
EMPTY	EMPTY	EMPTY	EMPTY
EMPTY	EMPTY	EMPTY	EMPTY
EMPTY	EMPTY	EMPTY	EMPTY
EMPTY	EMPTY	EMPTY	EMPTY
EMPTY	EMPTY	EMPTY	EMPTY
EMPTY	EMPTY	EMPTY	EMPTY
EMPTY	EMPTY	EMPTY	EMPTY
EMPTY	EMPTY	EMPTY	EMPTY
EMPTY	EMPTY	EMPTY	EMPTY
EMPTY	EMPTY	EMPTY	EMPTY
EMPTY	EMPTY	EMPTY	EMPTY
EMPTY	EMPTY	EMPTY	EMPTY
EMPTY	EMPTY	EMPTY	EMPTY
EMPTY	EMPTY	EMPTY	EMPTY
EMPTY	EMPTY	EMPTY	EMPTY
EMPTY	EMPTY	EMPTY	EMPTY
EMPTY	EMPTY	EMPTY	EMPTY
EMPTY	EMPTY	EMPTY	EMPTY
EMPTY	EMPTY	EMPTY	EMPTY
EMPTY	EMPTY	EMPTY	EMPTY
EMPTY	EMPTY	EMPTY	EMPTY
EMPTY	EMPTY	EMPTY	EMPTY
EMPTY	EMPTY	EMPTY	EMPTY
EMPTY	EMPTY	EMPTY	EMPTY
EMPTY	EMPTY	EMPTY	EMPTY
EMPTY	EMPTY	EMPTY	EMPTY
EMPTY	EMPTY	EMPTY	EMPTY
EMPTY	EMPTY	EMPTY	EMPTY
EMPTY	EMPTY	EMPTY	EMPTY
EMPTY	EMPTY	EMPTY	EMPTY
EMPTY	EMPTY	EMPTY	EMPTY
EMPTY	EMPTY	EMPTY	EMPTY
EMPTY	EMPTY	EMPTY	EMPTY
EMPTY	EMPTY	EMPTY	EMPTY
EMPTY	EMPTY	EMPTY	EMPTY
EMPTY	EMPTY	EMPTY	EMPTY
EMPTY	EMPTY	EMPTY	EMPTY
EMPTY	EMPTY	EMPTY	EMPTY
EMPTY	EMPTY	EMPTY	EMPTY
EMPTY	EMPTY	EMPTY	EMPTY
EMPTY	EMPTY	EMPTY	EMPTY
EMPTY	EMPTY	EMPTY	EMPTY
EMPTY	EMPTY	EMPTY	EMPTY
EMPTY	EMPTY	EMPTY	EMPTY
EMPTY	EMPTY	EMPTY	EMPTY
EMPTY	EMPTY	EMPTY	EMPTY
EMPTY	EMPTY	EMPTY	EMPTY
EMPTY	EMPTY	EMPTY	EMPTY
EMPTY	EMPTY	EMPTY	EMPTY
EMPTY	EMPTY	EMPTY	EMPTY
EMPTY	EMPTY	EMPTY	EMPTY
EMPTY	EMPTY	EMPTY	EMPTY
EMPTY	EMPTY	EMPTY	EMPTY
EMPTY	EMPTY	EMPTY	EMPTY
EMPTY	EMPTY	EMPTY	EMPTY
EMPTY	EMPTY	EMPTY	EMPTY
EMPTY	EMPTY	EMPTY	EMPTY
EMPTY	EMPTY	EMPTY	EMPTY
EMPTY	EMPTY	EMPTY	EMPTY
EMPTY	EMPTY	EMPTY	EMPTY
EMPTY	EMPTY	EMPTY	EMPTY
EMPTY	EMPTY	EMPTY	EMPTY
EMPTY	EMPTY	EMPTY	EMPTY
EMPTY	EMPTY	EMPTY	EMPTY
EMPTY	EMPTY	EMPTY	EMPTY
EMPTY	EMPTY	EMPTY	EMPTY
EMPTY	EMPTY	EMPTY	EMPTY
EMPTY	EMPTY	EMPTY	EMPTY
EMPTY	EMPTY	EMPTY	EMPTY
EMPTY	EMPTY	EMPTY	EMPTY
EMPTY	EMPTY	EMPTY	EMPTY
EMPTY	EMPTY	EMPTY	EMPTY
EMPTY	EMPTY	EMPTY	EMPTY
EMPTY	EMPTY	EMPTY	EMPTY
EMPTY	EMPTY	EMPTY	EMPTY
EMPTY	EMPTY	EMPTY	EMPTY
EMPTY	EMPTY	EMPTY	EMPTY
EMPTY	EMPTY	EMPTY	EMPTY
EMPTY	EMPTY	EMPTY	EMPTY
EMPTY	EMPTY	EMPTY	EMPTY
EMPTY	EMPTY	EMPTY	EMPTY
EMPTY	EMPTY	EMPTY	EMPTY
EMPTY	EMPTY	EMPTY	EMPTY
EMPTY	EMPTY	EMPTY	EMPTY
EMPTY	EMPTY	EMPTY	EMPTY
EMPTY	EMPTY	EMPTY	EMPTY
EMPTY	EMPTY	EMPTY	EMPTY
EMPTY	EMPTY	EMPTY	EMPTY
EMPTY	EMPTY	EMPTY	EMPTY
EMPTY	EMPTY	EMPTY	EMPTY
EMPTY	EMPTY	EMPTY	EMPTY
EMPTY	EMPTY	EMPTY	EMPTY
EMPTY	EMPTY	EMPTY	EMPTY
EMPTY	EMPTY	EMPTY	EMPTY
EMPTY	EMPTY	EMPTY	EMPTY
EMPTY	EMPTY	EMPTY	EMPTY
EMPTY	EMPTY	EMPTY	EMPTY
EMPTY	EMPTY	EMPTY	EMPTY
EMPTY	EMPTY	EMPTY	EMPTY
EMPTY	EMPTY	EMPTY	EMPTY
EMPTY	EMPTY	EMPTY	EMPTY
EMPTY	EMPTY	EMPTY	EMPTY
EMPTY	EMPTY	EMPTY	EMPTY
EMPTY	EMPTY	EMPTY	EMPTY
EMPTY	EMPTY	EMPTY	EMPTY
EMPTY	EMPTY	EMPTY	EMPTY
EMPTY	EMPTY	EMPTY	EMPTY
EMPTY	EMPTY	EMPTY	EMPTY
EMPTY	EMPTY	EMPTY	EMPTY
EMPTY	EMPTY	EMPTY	EMPTY
EMPTY	EMPTY	EMPTY	EMPTY
EMPTY	EMPTY	EMPTY	EMPTY
EMPTY	EMPTY	EMPTY	EMPTY
EMPTY	EMPTY	EMPTY	EMPTY
EMPTY	EMPTY	EMPTY	EMPTY
EMPTY	EMPTY	EMPTY	EMPTY
EMPTY	EMPTY	EMPTY	EMPTY
EMPTY	EMPTY	EMPTY	EMPTY
EMPTY	EMPTY	EMPTY	EMPTY
EMPTY	EMPTY	EMPTY	EMPTY
EMPTY	EMPTY	EMPTY	EMPTY
EMPTY	EMPTY	EMPTY	EMPTY
EMPTY	EMPTY	EMPTY	EMPTY
EMPTY	EMPTY	EMPTY	EMPTY
EMPTY	EMPTY	EMPTY	EMPTY
EMPTY	EMPTY	EMPTY	EMPTY
EMPTY	EMPTY	EMPTY	EMPTY
EMPTY	EMPTY	EMPTY	EMPTY
EMPTY	EMPTY	EMPTY	EMPTY
EMPTY	EMPTY	EMPTY	EMPTY
EMPTY	EMPTY	EMPTY	EMPTY
EMPTY	EMPTY	EMPTY	EMPTY
EMPTY	EMPTY	EMPTY	EMPTY
EMPTY	EMPTY	EMPTY	EMPTY
EMPTY	EMPTY	EMPTY	EMPTY
EMPTY	EMPTY	EMPTY	EMPTY
EMPTY	EMPTY	EMPTY	EMPTY
EMPTY	EMPTY	EMPTY	EMPTY
EMPTY	EMPTY	EMPTY	EMPTY
EMPTY	EMPTY	EMPTY	EMPTY
EMPTY	EMPTY	EMPTY	EMPTY
EMPTY	EMPTY	EMPTY	EMPTY
EMPTY	EMPTY	EMPTY	EMPTY
EMPTY	EMPTY	EMPTY	EMPTY
EMPTY	EMPTY	EMPTY	EMPTY
EMPTY	EMPTY	EMPTY	EMPTY
EMPTY	EMPTY	EMPTY	EMPTY
EMPTY	EMPTY	EMPTY	EMPTY
EMPTY	EMPTY	EMPTY	EMPTY
EMPTY	EMPTY	EMPTY	EMPTY
EMPTY	EMPTY	EMPTY	EMPTY
EMPTY	EMPTY	EMPTY	EMPTY
EMPTY	EMPTY	EMPTY	EMPTY
EMPTY	EMPTY	EMPTY	EMPTY
EMPTY	EMPTY	EMPTY	EMPTY
EMPTY	EMPTY	EMPTY	EMPTY
EMPTY	EMPTY	EMPTY	EMPTY
EMPTY	EMPTY	EMPTY	EMPTY
EMPTY	EMPTY	EMPTY	EMPTY
EMPTY	EMPTY	EMPTY	EMPTY
EMPTY	EMPTY	EMPTY	EMPTY
EMPTY	EMPTY	EMPTY	EMPTY
EMPTY	EMPTY	EMPTY	EMPTY
EMPTY	EMPTY	EMPTY	EMPTY
EMPTY	EMPTY	EMPTY	EMPTY
EMPTY	EMPTY	EMPTY	EMPTY
EMPTY	EMPTY	EMPTY	EMPTY
EMPTY	EMPTY	EMPTY	EMPTY
EMPTY	EMPTY	EMPTY	EMPTY
EMPTY	EMPTY	EMPTY	EMPTY
EMPTY	EMPTY	EMPTY	EMPTY
EMPTY	EMPTY	EMPTY	EMPTY
EMPTY	EMPTY	EMPTY	EMPTY
EMPTY	EMPTY	EMPTY	EMPTY
EMPTY	EMPTY	EMPTY	EMPTY
EMPTY	EMPTY	EMPTY	EMPTY
EMPTY	EMPTY	EMPTY	EMPTY
EMPTY	EMPTY	EMPTY	EMPTY
EMPTY	EMPTY	EMPTY	EMPTY
EMPTY	EMPTY	EMPTY	EMPTY
EMPTY	EMPTY	EMPTY	EMPTY
EMPTY	EMPTY	EMPTY	EMPTY
EMPTY	EMPTY	EMPTY	EMPTY
EMPTY	EMPTY	EMPTY	EMPTY
EMPTY	EMPTY	EMPTY	EMPTY
EMPTY	EMPTY	EMPTY	EMPTY
EMPTY	EMPTY	EMPTY	EMPTY
EMPTY	EMPTY	EMPTY	EMPTY
EMPTY	EMPTY	EMPTY	EMPTY
EMPTY	EMPTY	EMPTY	EMPTY
EMPTY	EMPTY	EMPTY	EMPTY
EMPTY	EMPTY	EMPTY	EMPTY
EMPTY	EMPTY	EMPTY	EMPTY
EMPTY	EMPTY	EMPTY	EMPTY
EMPTY	EMPTY	EMPTY	EMPTY
EMPTY	EMPTY	EMPTY	EMPTY
EMPTY	EMPTY	EMPTY	EMPTY
EMPTY	EMPTY	EMPTY	EMPTY
EMPTY	EMPTY	EMPTY	EMPTY
EMPTY	EMPTY	EMPTY	EMPTY
EMPTY	EMPTY	EMPTY	EMPTY
EMPTY	EMPTY	EMPTY	EMPTY
EMPTY	EMPTY	EMPTY	EMPTY
EMPTY	EMPTY	EMPTY	EMPTY
EMPTY	EMPTY	EMPTY	EMPTY
EMPTY	EMPTY	EMPTY	EMPTY
EMPTY	EMPTY	EMPTY	EMPTY
EMPTY	EMPTY	EMPTY	EMPTY
EMPTY	EMPTY	EMPTY	EMPTY
EMPTY	EMPTY	EMPTY	EMPTY
EMPTY	EMPTY	EMPTY	EMPTY
EMPTY	EMPTY	EMPTY	EMPTY
EMPTY	EMPTY	EMPTY	EMPTY
EMPTY	EMPTY	EMPTY	EMPTY
EMPTY	EMPTY	EMPTY	EMPTY
EMPTY	EMPTY	EMPTY	EMPTY
EMPTY	EMPTY	EMPTY	EMPTY
EMPTY	EMPTY	EMPTY	EMPTY
EMPTY	EMPTY	EMPTY	EMPTY
EMPTY	EMPTY	EMPTY	EMPTY
EMPTY	EMPTY	EMPTY	EMPTY
EMPTY	EMPTY	EMPTY	EMPTY
EMPTY	EMPTY	EMPTY	EMPTY
EMPTY	EMPTY	EMPTY	EMPTY
EMPTY	EMPTY	EMPTY	EMPTY
EMPTY	EMPTY	EMPTY	EMPTY
EMPTY	EMPTY	EMPTY	EMPTY
EMPTY	EMPTY	EMPTY	EMPTY
EMPTY	EMPTY	EMPTY	EMPTY
EMPTY	EMPTY	EMPTY	EMPTY
EMPTY	EMPTY	EMPTY	EMPTY
EMPTY	EMPTY	EMPTY	EMPTY
EMPTY	EMPTY	EMPTY	EMPTY
EMPTY	EMPTY	EMPTY	EMPTY
EMPTY	EMPTY	EMPTY	EMPTY
EMPTY	EMPTY	EMPTY	EMPTY
EMPTY	EMPTY	EMPTY	EMPTY
EMPTY	EMPTY	EMPTY	EMPTY
EMPTY	EMPTY	EMPTY	EMPTY
EMPTY	EMPTY	EMPTY	EMPTY
EMPTY	EMPTY	EMPTY	EMPTY
EMPTY	EMPTY	EMPTY	EMPTY
EMPTY	EMPTY	EMPTY	EMPTY
EMPTY	EMPTY	EMPTY	EMPTY
EMPTY	EMPTY	EMPTY	EMPTY
EMPTY	EMPTY	EMPTY	EMPTY
EMPTY	EMPTY	EMPTY	EMPTY
EMPTY	EMPTY	EMPTY	EMPTY
EMPTY	EMPTY	EMPTY	EMPTY
EMPTY	EMPTY	EMPTY	EMPTY
EMPTY	EMPTY	EMPTY	EMPTY
EMPTY	EMPTY	EMPTY	EMPTY
EMPTY	EMPTY	EMPTY	EMPTY
EMPTY	EMPTY	EMPTY	EMPTY
EMPTY	EMPTY	EMPTY	EMPTY
EMPTY	EMPTY	EMPTY	EMPTY
EMPTY	EMPTY	EMPTY	EMPTY
EMPTY	EMPTY	EMPTY	EMPTY
EMPTY	EMPTY	EMPTY	EMPTY
EMPTY	EMPTY	EMPTY	EMPTY
BOXES_ORIENT	EMPTY	EMPTY	EMPTY
BOXES_ORIENT	EMPTY	BOXES_ORIENT	EMPTY
BOXES_ORIENT	BOXES_INTERAC	BOXES_ORIENT	EMPTY
BOXES_ORIENT	BOXES_INTERAC	BOXES_ORIENT	EMPTY
BOXES_ORIENT	BOXES_INTERAC	BOXES_ORIENT	BOXES_INTERAC
BOXES_ORIENT	BOXES_INTERAC	BOXES_ORIENT	BOXES_INTERAC
BOXES_ORIENT	BOXES_INTERAC	BOXES_ORIENT	BOXES_INTERAC
BOXES_ORIENT	BOXES_INTERAC	BOXES_ORIENT	BOXES_INTERAC
EMPTY	EMPTY	BOXES_ORIENT	BOXES_INTERAC
EMPTY	EMPTY	BOXES_ORIENT	BOXES_INTERAC
EMPTY	EMPTY	EMPTY	EMPTY
EMPTY	EMPTY	EMPTY	EMPTY
EMPTY	EMPTY	OW_ORIENT	EMPTY
EMPTY	EMPTY	EMPTY	EMPTY
EMPTY	EMPTY	EMPTY	EMPTY
EMPTY	EMPTY	EMPTY	EMPTY
EMPTY	EMPTY	EMPTY	EMPTY
EMPTY	EMPTY	EMPTY	EMPTY
EMPTY	EMPTY	EMPTY	EMPTY
EMPTY	EMPTY	EMPTY	EMPTY
EMPTY	EMPTY	EMPTY	EMPTY
OW_ORIENT	EMPTY	EMPTY	EMPTY
OW_ORIENT	EMPTY	EMPTY	EMPTY
OW_ORIENT	EMPTY	EMPTY	EMPTY
OW_ORIENT	EMPTY	EMPTY	EMPTY
OW_ORIENT	EMPTY	EMPTY	EMPTY
OW_ORIENT	EMPTY	OW_ORIENT	EMPTY
OW_ORIENT	EMPTY	OW_ORIENT	EMPTY
EMPTY	EMPTY	OW_ORIENT	EMPTY
EMPTY	EMPTY	EMPTY	EMPTY
EMPTY	EMPTY	EMPTY	EMPTY
EMPTY	EMPTY	EMPTY	EMPTY
EMPTY	EMPTY	EMPTY	EMPTY
EMPTY	EMPTY	EMPTY	EMPTY
EMPTY	EMPTY	EMPTY	EMPTY
EMPTY	EMPTY	EMPTY	EMPTY
EMPTY	EMPTY	EMPTY	EMPTY
EMPTY	EMPTY	EMPTY	EMPTY
EMPTY	EMPTY	EMPTY	EMPTY
EMPTY	EMPTY	EMPTY	EMPTY
EMPTY	EMPTY	EMPTY	EMPTY
EMPTY	EMPTY	EMPTY	EMPTY
EMPTY	EMPTY	EMPTY	EMPTY
EMPTY	EMPTY	EMPTY	EMPTY
EMPTY	EMPTY	EMPTY	EMPTY
EMPTY	EMPTY	EMPTY	EMPTY
EMPTY	EMPTY	EMPTY	EMPTY
EMPTY	EMPTY	EMPTY	EMPTY
EMPTY	EMPTY	EMPTY	EMPTY
EMPTY	EMPTY	EMPTY	EMPTY
EMPTY	EMPTY	EMPTY	EMPTY
EMPTY	EMPTY	EMPTY	EMPTY
EMPTY	EMPTY	EMPTY	EMPTY
EMPTY	EMPTY	EMPTY	EMPTY
EMPTY	EMPTY	EMPTY	EMPTY
EMPTY	EMPTY	EMPTY	EMPTY
EMPTY	EMPTY	EMPTY	EMPTY
EMPTY	EMPTY	EMPTY	EMPTY
EMPTY	EMPTY	EMPTY	EMPTY
EMPTY	EMPTY	EMPTY	EMPTY
EMPTY	EMPTY	EMPTY	EMPTY
EMPTY	EMPTY	EMPTY	EMPTY
EMPTY	EMPTY	EMPTY	EMPTY
EMPTY	EMPTY	EMPTY	EMPTY
EMPTY	EMPTY	EMPTY	EMPTY
EMPTY	EMPTY	EMPTY	EMPTY
EMPTY	EMPTY	EMPTY	EMPTY
EMPTY	EMPTY	EMPTY	EMPTY
EMPTY	EMPTY	EMPTY	EMPTY
EMPTY	EMPTY	EMPTY	EMPTY
EMPTY	EMPTY	EMPTY	EMPTY
EMPTY	EMPTY	EMPTY	EMPTY
EMPTY	EMPTY	EMPTY	EMPTY
EMPTY	EMPTY	EMPTY	EMPTY
EMPTY	EMPTY	EMPTY	EMPTY
EMPTY	EMPTY	EMPTY	EMPTY
EMPTY	EMPTY	EMPTY	EMPTY
EMPTY	EMPTY	EMPTY	EMPTY
EMPTY	EMPTY	EMPTY	EMPTY
EMPTY	EMPTY	EMPTY	EMPTY
EMPTY	EMPTY	EMPTY	EMPTY
EMPTY	EMPTY	EMPTY	EMPTY
EMPTY	EMPTY	EMPTY	EMPTY
EMPTY	EMPTY	EMPTY	EMPTY
EMPTY	EMPTY	EMPTY	EMPTY
EMPTY	EMPTY	EMPTY	EMPTY
EMPTY	EMPTY	EMPTY	EMPTY
EMPTY	EMPTY	EMPTY	EMPTY
EMPTY	EMPTY	EMPTY	EMPTY
EMPTY	EMPTY	EMPTY	EMPTY
EMPTY	EMPTY	EMPTY	EMPTY
EMPTY	EMPTY	EMPTY	EMPTY
EMPTY	EMPTY	EMPTY	EMPTY
EMPTY	EMPTY	EMPTY	EMPTY
EMPTY	EMPTY	EMPTY	EMPTY
EMPTY	EMPTY	EMPTY	EMPTY
EMPTY	EMPTY	EMPTY	EMPTY
EMPTY	EMPTY	EMPTY	EMPTY
EMPTY	EMPTY	EMPTY	EMPTY
EMPTY	EMPTY	EMPTY	EMPTY
EMPTY	EMPTY	EMPTY	EMPTY
EMPTY	EMPTY	EMPTY	EMPTY
EMPTY	EMPTY	EMPTY	EMPTY
EMPTY	EMPTY	EMPTY	EMPTY
EMPTY	EMPTY	EMPTY	EMPTY
EMPTY	EMPTY	EMPTY	EMPTY
EMPTY	EMPTY	EMPTY	EMPTY
EMPTY	EMPTY	EMPTY	EMPTY
EMPTY	EMPTY	EMPTY	EMPTY
EMPTY	EMPTY	EMPTY	EMPTY
EMPTY	EMPTY	EMPTY	EMPTY
EMPTY	EMPTY	EMPTY	EMPTY
EMPTY	EMPTY	EMPTY	EMPTY
EMPTY	EMPTY	EMPTY	EMPTY
EMPTY	EMPTY	EMPTY	EMPTY
EMPTY	EMPTY	EMPTY	EMPTY
EMPTY	EMPTY	EMPTY	EMPTY
EMPTY	EMPTY	EMPTY	EMPTY
EMPTY	EMPTY	EMPTY	EMPTY
EMPTY	EMPTY	EMPTY	EMPTY
EMPTY	EMPTY	EMPTY	EMPTY
EMPTY	EMPTY	EMPTY	EMPTY
EMPTY	EMPTY	EMPTY	EMPTY
EMPTY	EMPTY	EMPTY	EMPTY
EMPTY	EMPTY	EMPTY	EMPTY
EMPTY	EMPTY	EMPTY	EMPTY
EMPTY	EMPTY	EMPTY	EMPTY
EMPTY	EMPTY	EMPTY	EMPTY
EMPTY	EMPTY	EMPTY	EMPTY
EMPTY	EMPTY	EMPTY	EMPTY
EMPTY	EMPTY	EMPTY	EMPTY
EMPTY	EMPTY	EMPTY	EMPTY
EMPTY	EMPTY	EMPTY	EMPTY
EMPTY	EMPTY	EMPTY	EMPTY
EMPTY	EMPTY	EMPTY	EMPTY
EMPTY	EMPTY	EMPTY	EMPTY
EMPTY	EMPTY	EMPTY	EMPTY
EMPTY	EMPTY	EMPTY	EMPTY
EMPTY	EMPTY	EMPTY	EMPTY
EMPTY	EMPTY	EMPTY	EMPTY
EMPTY	EMPTY	EMPTY	EMPTY
EMPTY	EMPTY	EMPTY	EMPTY
EMPTY	EMPTY	EMPTY	EMPTY
EMPTY	EMPTY	EMPTY	EMPTY
EMPTY	EMPTY	EMPTY	EMPTY
EMPTY	EMPTY	EMPTY	EMPTY
EMPTY	EMPTY	EMPTY	EMPTY
EMPTY	EMPTY	EMPTY	EMPTY
EMPTY	EMPTY	EMPTY	EMPTY
EMPTY	EMPTY	EMPTY	EMPTY
EMPTY	EMPTY	EMPTY	EMPTY
EMPTY	EMPTY	EMPTY	EMPTY
EMPTY	EMPTY	EMPTY	EMPTY
EMPTY	EMPTY	EMPTY	EMPTY
EMPTY	EMPTY	EMPTY	EMPTY
EMPTY	EMPTY	EMPTY	EMPTY
EMPTY	EMPTY	EMPTY	EMPTY
EMPTY	EMPTY	EMPTY	EMPTY
EMPTY	EMPTY	EMPTY	EMPTY
EMPTY	EMPTY	EMPTY	EMPTY
EMPTY	EMPTY	EMPTY	EMPTY
EMPTY	EMPTY	EMPTY	EMPTY
EMPTY	EMPTY	EMPTY	EMPTY
EMPTY	EMPTY	EMPTY	EMPTY
EMPTY	EMPTY	EMPTY	EMPTY
EMPTY	EMPTY	EMPTY	EMPTY
EMPTY	EMPTY	EMPTY	EMPTY
EMPTY	EMPTY	EMPTY	EMPTY
EMPTY	EMPTY	EMPTY	EMPTY
EMPTY	EMPTY	EMPTY	EMPTY
EMPTY	EMPTY	EMPTY	EMPTY
[truncated: 2,283 more rows]

## Sheet: Fullop interobserver
Ori_a	Int_a	Ori_b	Int_b
OW_ORIENT	EMPTY	OW_ORIENT	EMPTY
EMPTY	EMPTY	OW_ORIENT	EMPTY
EMPTY	EMPTY	EMPTY	EMPTY
BOXES_ORIENT	EMPTY	EMPTY	EMPTY
BOXES_ORIENT	EMPTY	BOXES_ORIENT	EMPTY
BOXES_ORIENT	EMPTY	BOXES_ORIENT	EMPTY
BOXES_ORIENT	EMPTY	BOXES_ORIENT	EMPTY
BOXES_ORIENT	EMPTY	BOXES_ORIENT	EMPTY
BOXES_ORIENT	BOXES_INTERAC	BOXES_ORIENT	EMPTY
BOXES_ORIENT	BOXES_INTERAC	BOXES_ORIENT	EMPTY
BOXES_ORIENT	BOXES_INTERAC	BOXES_ORIENT	EMPTY
BOXES_ORIENT	BOXES_INTERAC	BOXES_ORIENT	BOXES_INTERAC
BOXES_ORIENT	BOXES_INTERAC	BOXES_ORIENT	BOXES_INTERAC
BOXES_ORIENT	BOXES_INTERAC	BOXES_ORIENT	BOXES_INTERAC
BOXES_ORIENT	BOXES_INTERAC	BOXES_ORIENT	BOXES_INTERAC
BOXES_ORIENT	BOXES_INTERAC	BOXES_ORIENT	BOXES_INTERAC
BOXES_ORIENT	BOXES_INTERAC	BOXES_ORIENT	BOXES_INTERAC
BOXES_ORIENT	BOXES_INTERAC	BOXES_ORIENT	BOXES_INTERAC
BOXES_ORIENT	BOXES_INTERAC	BOXES_ORIENT	BOXES_INTERAC
BOXES_ORIENT	BOXES_INTERAC	BOXES_ORIENT	BOXES_INTERAC
BOXES_ORIENT	BOXES_INTERAC	BOXES_ORIENT	BOXES_INTERAC
BOXES_ORIENT	BOXES_INTERAC	BOXES_ORIENT	BOXES_INTERAC
BOXES_ORIENT	BOXES_INTERAC	BOXES_ORIENT	BOXES_INTERAC
BOXES_ORIENT	BOXES_INTERAC	BOXES_ORIENT	BOXES_INTERAC
BOXES_ORIENT	BOXES_INTERAC	BOXES_ORIENT	BOXES_INTERAC
BOXES_ORIENT	BOXES_INTERAC	BOXES_ORIENT	BOXES_INTERAC
BOXES_ORIENT	BOXES_INTERAC	BOXES_ORIENT	BOXES_INTERAC
BOXES_ORIENT	BOXES_INTERAC	BOXES_ORIENT	BOXES_INTERAC
BOXES_ORIENT	BOXES_INTERAC	BOXES_ORIENT	BOXES_INTERAC
BOXES_ORIENT	BOXES_INTERAC	BOXES_ORIENT	BOXES_INTERAC
BOXES_ORIENT	BOXES_INTERAC	BOXES_ORIENT	BOXES_INTERAC
BOXES_ORIENT	BOXES_INTERAC	BOXES_ORIENT	BOXES_INTERAC
BOXES_ORIENT	BOXES_INTERAC	BOXES_ORIENT	BOXES_INTERAC
BOXES_ORIENT	BOXES_INTERAC	BOXES_ORIENT	BOXES_INTERAC
EMPTY	EMPTY	BOXES_ORIENT	BOXES_INTERAC
OW_ORIENT	EMPTY	EMPTY	EMPTY
OW_ORIENT	EMPTY	OW_ORIENT	EMPTY
OW_ORIENT	EMPTY	OW_ORIENT	EMPTY
OW_ORIENT	EMPTY	OW_ORIENT	EMPTY
OW_ORIENT	EMPTY	OW_ORIENT	EMPTY
OW_ORIENT	EMPTY	OW_ORIENT	EMPTY
OW_ORIENT	EMPTY	OW_ORIENT	EMPTY
OW_ORIENT	EMPTY	OW_ORIENT	EMPTY
OW_ORIENT	EMPTY	OW_ORIENT	EMPTY
EMPTY	EMPTY	OW_ORIENT	EMPTY
EMPTY	EMPTY	BOXES_ORIENT	EMPTY
OW_ORIENT	EMPTY	EMPTY	EMPTY
OW_ORIENT	EMPTY	EMPTY	EMPTY
OW_ORIENT	EMPTY	EMPTY	EMPTY
OW_ORIENT	EMPTY	EMPTY	EMPTY
OW_ORIENT	EMPTY	EMPTY	EMPTY
OW_ORIENT	EMPTY	EMPTY	EMPTY
OW_ORIENT	EMPTY	EMPTY	EMPTY
OW_ORIENT	EMPTY	EMPTY	EMPTY
OW_ORIENT	EMPTY	EMPTY	EMPTY
OW_ORIENT	EMPTY	EMPTY	EMPTY
OW_ORIENT	EMPTY	EMPTY	EMPTY
OW_ORIENT	EMPTY	EMPTY	EMPTY
OW_ORIENT	EMPTY	EMPTY	EMPTY
OW_ORIENT	EMPTY	EMPTY	EMPTY
OW_ORIENT	EMPTY	EMPTY	EMPTY
OW_ORIENT	EMPTY	EMPTY	EMPTY
OW_ORIENT	EMPTY	EMPTY	EMPTY
OW_ORIENT	EMPTY	EMPTY	EMPTY
OW_ORIENT	EMPTY	EMPTY	EMPTY
OW_ORIENT	EMPTY	EMPTY	EMPTY
OW_ORIENT	EMPTY	EMPTY	EMPTY
OW_ORIENT	EMPTY	EMPTY	EMPTY
OW_ORIENT	EMPTY	EMPTY	EMPTY
OW_ORIENT	EMPTY	EMPTY	EMPTY
OW_ORIENT	OW_INTER	OW_ORIENT	EMPTY
OW_ORIENT	OW_INTER	OW_ORIENT	EMPTY
OW_ORIENT	OW_INTER	OW_ORIENT	EMPTY
OW_ORIENT	OW_INTER	OW_ORIENT	EMPTY
OW_ORIENT	OW_INTER	OW_ORIENT	OW_INTER
OW_ORIENT	OW_INTER	OW_ORIENT	OW_INTER
OW_ORIENT	OW_INTER	OW_ORIENT	OW_INTER
OW_ORIENT	EMPTY	OW_ORIENT	EMPTY
OW_ORIENT	EMPTY	OW_ORIENT	EMPTY
OW_ORIENT	EMPTY	OW_ORIENT	EMPTY
OW_ORIENT	EMPTY	DOOR_ORIENT	EMPTY
OW_ORIENT	EMPTY	DOOR_ORIENT	EMPTY
OW_ORIENT	EMPTY	DOOR_ORIENT	EMPTY
OW_ORIENT	EMPTY	DOOR_ORIENT	EMPTY
EMPTY	EMPTY	DOOR_ORIENT	EMPTY
EMPTY	EMPTY	DOOR_ORIENT	EMPTY
EMPTY	EMPTY	EMPTY	EMPTY
EMPTY	EMPTY	EMPTY	EMPTY
EMPTY	EMPTY	EMPTY	EMPTY
EMPTY	EMPTY	EMPTY	EMPTY
EMPTY	EMPTY	EMPTY	EMPTY
EMPTY	EMPTY	EMPTY	EMPTY
EMPTY	EMPTY	EMPTY	EMPTY
EMPTY	EMPTY	EMPTY	EMPTY
EMPTY	EMPTY	EMPTY	EMPTY
OW_ORIENT	EMPTY	EMPTY	EMPTY
OW_ORIENT	EMPTY	DOOR_ORIENT	EMPTY
OW_ORIENT	EMPTY	OW_ORIENT	EMPTY
OW_ORIENT	EMPTY	OW_ORIENT	EMPTY
OW_ORIENT	EMPTY	OW_ORIENT	EMPTY
OW_ORIENT	EMPTY	OW_ORIENT	EMPTY
OW_ORIENT	EMPTY	OW_ORIENT	EMPTY
OW_ORIENT	EMPTY	OW_ORIENT	EMPTY
OW_ORIENT	EMPTY	OW_ORIENT	EMPTY
OW_ORIENT	EMPTY	OW_ORIENT	EMPTY
OW_ORIENT	EMPTY	OW_ORIENT	EMPTY
OW_ORIENT	EMPTY	OW_ORIENT	EMPTY
OW_ORIENT	EMPTY	OW_ORIENT	EMPTY
OW_ORIENT	EMPTY	OW_ORIENT	EMPTY
OW_ORIENT	EMPTY	OW_ORIENT	EMPTY
EMPTY	EMPTY	OW_ORIENT	EMPTY
EMPTY	EMPTY	DOOR_ORIENT	EMPTY
EMPTY	EMPTY	DOOR_ORIENT	EMPTY
EMPTY	EMPTY	DOOR_ORIENT	EMPTY
EMPTY	EMPTY	DOOR_ORIENT	EMPTY
EMPTY	EMPTY	DOOR_ORIENT	EMPTY
EMPTY	EMPTY	DOOR_ORIENT	EMPTY
EMPTY	EMPTY	DOOR_ORIENT	EMPTY
EMPTY	EMPTY	DOOR_ORIENT	EMPTY
EMPTY	EMPTY	DOOR_ORIENT	EMPTY
EMPTY	EMPTY	DOOR_ORIENT	EMPTY
EMPTY	EMPTY	DOOR_ORIENT	EMPTY
EMPTY	EMPTY	DOOR_ORIENT	EMPTY
EMPTY	EMPTY	DOOR_ORIENT	EMPTY
EMPTY	EMPTY	DOOR_ORIENT	EMPTY
EMPTY	EMPTY	DOOR_ORIENT	EMPTY
EMPTY	EMPTY	DOOR_ORIENT	EMPTY
EMPTY	EMPTY	DOOR_ORIENT	EMPTY
EMPTY	EMPTY	DOOR_ORIENT	EMPTY
EMPTY	EMPTY	DOOR_ORIENT	EMPTY
EMPTY	EMPTY	DOOR_ORIENT	EMPTY
EMPTY	EMPTY	DOOR_ORIENT	EMPTY
EMPTY	EMPTY	DOOR_ORIENT	EMPTY
EMPTY	EMPTY	DOOR_ORIENT	EMPTY
EMPTY	EMPTY	DOOR_ORIENT	EMPTY
EMPTY	EMPTY	DOOR_ORIENT	EMPTY
EMPTY	EMPTY	DOOR_ORIENT	EMPTY
EMPTY	EMPTY	DOOR_ORIENT	EMPTY
EMPTY	EMPTY	DOOR_ORIENT	EMPTY
EMPTY	EMPTY	DOOR_ORIENT	EMPTY
EMPTY	EMPTY	DOOR_ORIENT	EMPTY
EMPTY	EMPTY	OW_ORIENT	EMPTY
EMPTY	EMPTY	OW_ORIENT	EMPTY
EMPTY	EMPTY	OW_ORIENT	EMPTY
EMPTY	EMPTY	OW_ORIENT	EMPTY
EMPTY	EMPTY	OW_ORIENT	EMPTY
EMPTY	EMPTY	OW_ORIENT	EMPTY
EMPTY	EMPTY	OW_ORIENT	EMPTY
EMPTY	EMPTY	OW_ORIENT	EMPTY
EMPTY	EMPTY	OW_ORIENT	EMPTY
EMPTY	EMPTY	DOOR_ORIENT	EMPTY
EMPTY	EMPTY	DOOR_ORIENT	EMPTY
EMPTY	EMPTY	DOOR_ORIENT	EMPTY
EMPTY	EMPTY	DOOR_ORIENT	EMPTY
EMPTY	EMPTY	DOOR_ORIENT	EMPTY
EMPTY	EMPTY	DOOR_ORIENT	EMPTY
EMPTY	EMPTY	DOOR_ORIENT	EMPTY
EMPTY	EMPTY	DOOR_ORIENT	EMPTY
EMPTY	EMPTY	DOOR_ORIENT	EMPTY
EMPTY	EMPTY	DOOR_ORIENT	EMPTY
EMPTY	EMPTY	DOOR_ORIENT	EMPTY
EMPTY	EMPTY	DOOR_ORIENT	EMPTY
EMPTY	EMPTY	DOOR_ORIENT	EMPTY
EMPTY	EMPTY	DOOR_ORIENT	EMPTY
EMPTY	EMPTY	DOOR_ORIENT	EMPTY
EMPTY	EMPTY	DOOR_ORIENT	EMPTY
EMPTY	EMPTY	DOOR_ORIENT	EMPTY
EMPTY	EMPTY	DOOR_ORIENT	EMPTY
EMPTY	EMPTY	DOOR_ORIENT	EMPTY
EMPTY	EMPTY	DOOR_ORIENT	EMPTY
EMPTY	EMPTY	DOOR_ORIENT	EMPTY
EMPTY	EMPTY	DOOR_ORIENT	EMPTY
EMPTY	EMPTY	DOOR_ORIENT	EMPTY
EMPTY	EMPTY	DOOR_ORIENT	EMPTY
EMPTY	EMPTY	DOOR_ORIENT	EMPTY
EMPTY	EMPTY	DOOR_ORIENT	EMPTY
EMPTY	EMPTY	DOOR_ORIENT	EMPTY
EMPTY	EMPTY	DOOR_ORIENT	EMPTY
EMPTY	EMPTY	DOOR_ORIENT	EMPTY
EMPTY	EMPTY	DOOR_ORIENT	EMPTY
EMPTY	EMPTY	DOOR_ORIENT	EMPTY
EMPTY	EMPTY	DOOR_ORIENT	EMPTY
EMPTY	EMPTY	DOOR_ORIENT	EMPTY
EMPTY	EMPTY	DOOR_ORIENT	EMPTY
EMPTY	EMPTY	DOOR_ORIENT	EMPTY
EMPTY	EMPTY	DOOR_ORIENT	EMPTY
EMPTY	EMPTY	DOOR_ORIENT	EMPTY
EMPTY	EMPTY	DOOR_ORIENT	EMPTY
EMPTY	EMPTY	DOOR_ORIENT	EMPTY
EMPTY	EMPTY	DOOR_ORIENT	EMPTY
EMPTY	EMPTY	DOOR_ORIENT	EMPTY
EMPTY	EMPTY	DOOR_ORIENT	EMPTY
EMPTY	EMPTY	DOOR_ORIENT	EMPTY
EMPTY	EMPTY	DOOR_ORIENT	EMPTY
EMPTY	EMPTY	DOOR_ORIENT	EMPTY
EMPTY	EMPTY	DOOR_ORIENT	EMPTY
EMPTY	EMPTY	DOOR_ORIENT	EMPTY
EMPTY	EMPTY	DOOR_ORIENT	EMPTY
EMPTY	EMPTY	DOOR_ORIENT	EMPTY
EMPTY	EMPTY	DOOR_ORIENT	EMPTY
EMPTY	EMPTY	DOOR_ORIENT	EMPTY
EMPTY	EMPTY	DOOR_ORIENT	EMPTY
EMPTY	EMPTY	DOOR_ORIENT	EMPTY
EMPTY	EMPTY	DOOR_ORIENT	EMPTY
EMPTY	EMPTY	DOOR_ORIENT	EMPTY
EMPTY	EMPTY	DOOR_ORIENT	EMPTY
EMPTY	EMPTY	DOOR_ORIENT	EMPTY
EMPTY	EMPTY	DOOR_ORIENT	EMPTY
EMPTY	EMPTY	DOOR_ORIENT	EMPTY
EMPTY	EMPTY	DOOR_ORIENT	EMPTY
EMPTY	EMPTY	DOOR_ORIENT	EMPTY
EMPTY	EMPTY	DOOR_ORIENT	EMPTY
EMPTY	EMPTY	DOOR_ORIENT	EMPTY
EMPTY	EMPTY	DOOR_ORIENT	EMPTY
EMPTY	EMPTY	DOOR_ORIENT	EMPTY
OW_ORIENT	EMPTY	DOOR_ORIENT	EMPTY
OW_ORIENT	EMPTY	DOOR_ORIENT	EMPTY
OW_ORIENT	EMPTY	DOOR_ORIENT	EMPTY
OW_ORIENT	EMPTY	DOOR_ORIENT	EMPTY
OW_ORIENT	EMPTY	OW_ORIENT	EMPTY
OW_ORIENT	EMPTY	OW_ORIENT	EMPTY
OW_ORIENT	EMPTY	OW_ORIENT	EMPTY
OW_ORIENT	EMPTY	OW_ORIENT	EMPTY
OW_ORIENT	EMPTY	OW_ORIENT	EMPTY
EMPTY	EMPTY	EMPTY	EMPTY
EMPTY	EMPTY	EMPTY	EMPTY
EMPTY	EMPTY	EMPTY	EMPTY
EMPTY	EMPTY	EMPTY	EMPTY
EMPTY	EMPTY	BOXES_ORIENT	EMPTY
EMPTY	EMPTY	BOXES_ORIENT	EMPTY
OW_ORIENT	EMPTY	BOXES_ORIENT	EMPTY
OW_ORIENT	EMPTY	EMPTY	EMPTY
OW_ORIENT	EMPTY	OW_ORIENT	EMPTY
EMPTY	EMPTY	OW_ORIENT	EMPTY
EMPTY	EMPTY	OW_ORIENT	EMPTY
EMPTY	EMPTY	OW_ORIENT	EMPTY
EMPTY	EMPTY	OW_ORIENT	EMPTY
OW_ORIENT	EMPTY	OW_ORIENT	EMPTY
OW_ORIENT	EMPTY	OW_ORIENT	EMPTY
OW_ORIENT	EMPTY	OW_ORIENT	EMPTY
OW_ORIENT	EMPTY	OW_ORIENT	EMPTY
OW_ORIENT	EMPTY	OW_ORIENT	EMPTY
EMPTY	EMPTY	OW_ORIENT	EMPTY
EMPTY	EMPTY	OW_ORIENT	EMPTY
EMPTY	EMPTY	OW_ORIENT	EMPTY
EMPTY	EMPTY	OW_ORIENT	EMPTY
EMPTY	EMPTY	OW_ORIENT	EMPTY
EMPTY	EMPTY	OW_ORIENT	EMPTY
EMPTY	EMPTY	OW_ORIENT	EMPTY
EMPTY	EMPTY	OW_ORIENT	EMPTY
EMPTY	EMPTY	OW_ORIENT	EMPTY
EMPTY	EMPTY	OW_ORIENT	EMPTY
EMPTY	EMPTY	OW_ORIENT	EMPTY
EMPTY	EMPTY	OW_ORIENT	EMPTY
OW_ORIENT	EMPTY	OW_ORIENT	EMPTY
OW_ORIENT	EMPTY	OW_ORIENT	EMPTY
OW_ORIENT	EMPTY	OW_ORIENT	EMPTY
OW_ORIENT	EMPTY	OW_ORIENT	EMPTY
OW_ORIENT	EMPTY	OW_ORIENT	EMPTY
OW_ORIENT	EMPTY	OW_ORIENT	EMPTY
OW_ORIENT	EMPTY	OW_ORIENT	EMPTY
OW_ORIENT	EMPTY	OW_ORIENT	EMPTY
OW_ORIENT	EMPTY	OW_ORIENT	EMPTY
OW_ORIENT	EMPTY	OW_ORIENT	EMPTY
OW_ORIENT	EMPTY	OW_ORIENT	EMPTY
OW_ORIENT	EMPTY	OW_ORIENT	EMPTY
OW_ORIENT	EMPTY	OW_ORIENT	EMPTY
OW_ORIENT	EMPTY	OW_ORIENT	EMPTY
OW_ORIENT	EMPTY	OW_ORIENT	EMPTY
OW_ORIENT	EMPTY	OW_ORIENT	EMPTY
OW_ORIENT	EMPTY	OW_ORIENT	EMPTY
OW_ORIENT	EMPTY	OW_ORIENT	EMPTY
OW_ORIENT	EMPTY	OW_ORIENT	EMPTY
OW_ORIENT	EMPTY	OW_ORIENT	EMPTY
OW_ORIENT	EMPTY	OW_ORIENT	EMPTY
OW_ORIENT	EMPTY	OW_ORIENT	EMPTY
OW_ORIENT	EMPTY	OW_ORIENT	EMPTY
OW_ORIENT	EMPTY	OW_ORIENT	EMPTY
OW_ORIENT	EMPTY	OW_ORIENT	EMPTY
OW_ORIENT	EMPTY	OW_ORIENT	EMPTY
OW_ORIENT	EMPTY	OW_ORIENT	EMPTY
OW_ORIENT	EMPTY	OW_ORIENT	EMPTY
OW_ORIENT	EMPTY	OW_ORIENT	EMPTY
OW_ORIENT	EMPTY	OW_ORIENT	EMPTY
OW_ORIENT	EMPTY	OW_ORIENT	EMPTY
OW_ORIENT	EMPTY	OW_ORIENT	EMPTY
OW_ORIENT	EMPTY	OW_ORIENT	EMPTY
OW_ORIENT	EMPTY	OW_ORIENT	EMPTY
OW_ORIENT	EMPTY	OW_ORIENT	EMPTY
OW_ORIENT	EMPTY	OW_ORIENT	EMPTY
OW_ORIENT	EMPTY	OW_ORIENT	EMPTY
OW_ORIENT	EMPTY	OW_ORIENT	EMPTY
OW_ORIENT	EMPTY	OW_ORIENT	EMPTY
OW_ORIENT	EMPTY	OW_ORIENT	EMPTY
OW_ORIENT	EMPTY	OW_ORIENT	EMPTY
OW_ORIENT	EMPTY	OW_ORIENT	EMPTY
OW_ORIENT	EMPTY	OW_ORIENT	EMPTY
OW_ORIENT	EMPTY	OW_ORIENT	EMPTY
OW_ORIENT	EMPTY	OW_ORIENT	EMPTY
EMPTY	EMPTY	EMPTY	EMPTY
EMPTY	EMPTY	EMPTY	EMPTY
EMPTY	EMPTY	EMPTY	EMPTY
EMPTY	EMPTY	EMPTY	EMPTY
EMPTY	EMPTY	EMPTY	EMPTY
EMPTY	EMPTY	EMPTY	EMPTY
EMPTY	EMPTY	EMPTY	EMPTY
EMPTY	EMPTY	EMPTY	EMPTY
EMPTY	EMPTY	EMPTY	EMPTY
EMPTY	EMPTY	EMPTY	EMPTY
EMPTY	EMPTY	EMPTY	EMPTY
EMPTY	EMPTY	EMPTY	EMPTY
EMPTY	EMPTY	EMPTY	EMPTY
EMPTY	EMPTY	EMPTY	EMPTY
EMPTY	EMPTY	EMPTY	EMPTY
EMPTY	EMPTY	EMPTY	EMPTY
EMPTY	EMPTY	EMPTY	EMPTY
EMPTY	EMPTY	EMPTY	EMPTY
EMPTY	EMPTY	EMPTY	EMPTY
EMPTY	EMPTY	EMPTY	EMPTY
EMPTY	EMPTY	EMPTY	EMPTY
EMPTY	EMPTY	EMPTY	EMPTY
EMPTY	EMPTY	EMPTY	EMPTY
EMPTY	EMPTY	EMPTY	EMPTY
EMPTY	EMPTY	EMPTY	EMPTY
EMPTY	EMPTY	EMPTY	EMPTY
EMPTY	EMPTY	EMPTY	EMPTY
EMPTY	EMPTY	EMPTY	EMPTY
EMPTY	EMPTY	EMPTY	EMPTY
EMPTY	EMPTY	EMPTY	EMPTY
EMPTY	EMPTY	EMPTY	EMPTY
EMPTY	EMPTY	EMPTY	EMPTY
EMPTY	EMPTY	EMPTY	EMPTY
EMPTY	EMPTY	EMPTY	EMPTY
EMPTY	EMPTY	EMPTY	EMPTY
EMPTY	EMPTY	EMPTY	EMPTY
EMPTY	EMPTY	EMPTY	EMPTY
EMPTY	EMPTY	EMPTY	EMPTY
EMPTY	EMPTY	EMPTY	EMPTY
EMPTY	EMPTY	EMPTY	EMPTY
EMPTY	EMPTY	EMPTY	EMPTY
EMPTY	EMPTY	EMPTY	EMPTY
EMPTY	EMPTY	EMPTY	EMPTY
EMPTY	EMPTY	EMPTY	EMPTY
EMPTY	EMPTY	EMPTY	EMPTY
EMPTY	EMPTY	EMPTY	EMPTY
EMPTY	EMPTY	EMPTY	EMPTY
EMPTY	EMPTY	EMPTY	EMPTY
EMPTY	EMPTY	EMPTY	EMPTY
EMPTY	EMPTY	EMPTY	EMPTY
EMPTY	EMPTY	EMPTY	EMPTY
EMPTY	EMPTY	EMPTY	EMPTY
EMPTY	EMPTY	EMPTY	EMPTY
EMPTY	EMPTY	EMPTY	EMPTY
EMPTY	EMPTY	EMPTY	EMPTY
EMPTY	EMPTY	EMPTY	EMPTY
EMPTY	EMPTY	EMPTY	EMPTY
EMPTY	EMPTY	EMPTY	EMPTY
EMPTY	EMPTY	EMPTY	EMPTY
EMPTY	EMPTY	EMPTY	EMPTY
EMPTY	EMPTY	EMPTY	EMPTY
EMPTY	EMPTY	EMPTY	EMPTY
EMPTY	EMPTY	EMPTY	EMPTY
EMPTY	EMPTY	EMPTY	EMPTY
EMPTY	EMPTY	EMPTY	EMPTY
EMPTY	EMPTY	EMPTY	EMPTY
EMPTY	EMPTY	EMPTY	EMPTY
EMPTY	EMPTY	EMPTY	EMPTY
EMPTY	EMPTY	EMPTY	EMPTY
EMPTY	EMPTY	EMPTY	EMPTY
EMPTY	EMPTY	EMPTY	EMPTY
EMPTY	EMPTY	EMPTY	EMPTY
EMPTY	EMPTY	EMPTY	EMPTY
EMPTY	EMPTY	EMPTY	EMPTY
EMPTY	EMPTY	EMPTY	EMPTY
EMPTY	EMPTY	EMPTY	EMPTY
EMPTY	EMPTY	EMPTY	EMPTY
EMPTY	EMPTY	EMPTY	EMPTY
EMPTY	EMPTY	EMPTY	EMPTY
EMPTY	EMPTY	EMPTY	EMPTY
EMPTY	EMPTY	EMPTY	EMPTY
EMPTY	EMPTY	EMPTY	EMPTY
EMPTY	EMPTY	EMPTY	EMPTY
EMPTY	EMPTY	EMPTY	EMPTY
EMPTY	EMPTY	EMPTY	EMPTY
EMPTY	EMPTY	EMPTY	EMPTY
EMPTY	EMPTY	EMPTY	EMPTY
EMPTY	EMPTY	EMPTY	EMPTY
EMPTY	EMPTY	EMPTY	EMPTY
EMPTY	EMPTY	EMPTY	EMPTY
EMPTY	EMPTY	EMPTY	EMPTY
EMPTY	EMPTY	EMPTY	EMPTY
EMPTY	EMPTY	EMPTY	EMPTY
EMPTY	EMPTY	EMPTY	EMPTY
EMPTY	EMPTY	EMPTY	EMPTY
EMPTY	EMPTY	EMPTY	EMPTY
EMPTY	EMPTY	EMPTY	EMPTY
EMPTY	EMPTY	EMPTY	EMPTY
EMPTY	EMPTY	EMPTY	EMPTY
EMPTY	EMPTY	EMPTY	EMPTY
EMPTY	EMPTY	EMPTY	EMPTY
EMPTY	EMPTY	EMPTY	EMPTY
EMPTY	EMPTY	EMPTY	EMPTY
EMPTY	EMPTY	EMPTY	EMPTY
EMPTY	EMPTY	EMPTY	EMPTY
EMPTY	EMPTY	EMPTY	EMPTY
EMPTY	EMPTY	EMPTY	EMPTY
EMPTY	EMPTY	EMPTY	EMPTY
EMPTY	EMPTY	EMPTY	EMPTY
EMPTY	EMPTY	EMPTY	EMPTY
EMPTY	EMPTY	EMPTY	EMPTY
EMPTY	EMPTY	EMPTY	EMPTY
EMPTY	EMPTY	EMPTY	EMPTY
EMPTY	EMPTY	EMPTY	EMPTY
EMPTY	EMPTY	EMPTY	EMPTY
EMPTY	EMPTY	EMPTY	EMPTY
EMPTY	EMPTY	EMPTY	EMPTY
EMPTY	EMPTY	EMPTY	EMPTY
EMPTY	EMPTY	EMPTY	EMPTY
EMPTY	EMPTY	EMPTY	EMPTY
EMPTY	EMPTY	EMPTY	EMPTY
EMPTY	EMPTY	EMPTY	EMPTY
EMPTY	EMPTY	EMPTY	EMPTY
EMPTY	EMPTY	EMPTY	EMPTY
EMPTY	EMPTY	EMPTY	EMPTY
EMPTY	EMPTY	EMPTY	EMPTY
EMPTY	EMPTY	EMPTY	EMPTY
EMPTY	EMPTY	EMPTY	EMPTY
EMPTY	EMPTY	EMPTY	EMPTY
EMPTY	EMPTY	EMPTY	EMPTY
EMPTY	EMPTY	EMPTY	EMPTY
EMPTY	EMPTY	EMPTY	EMPTY
EMPTY	EMPTY	EMPTY	EMPTY
EMPTY	EMPTY	EMPTY	EMPTY
EMPTY	EMPTY	EMPTY	EMPTY
EMPTY	EMPTY	EMPTY	EMPTY
EMPTY	EMPTY	EMPTY	EMPTY
EMPTY	EMPTY	EMPTY	EMPTY
EMPTY	EMPTY	EMPTY	EMPTY
EMPTY	EMPTY	EMPTY	EMPTY
EMPTY	EMPTY	EMPTY	EMPTY
EMPTY	EMPTY	EMPTY	EMPTY
EMPTY	EMPTY	EMPTY	EMPTY
EMPTY	EMPTY	EMPTY	EMPTY
EMPTY	EMPTY	EMPTY	EMPTY
EMPTY	EMPTY	EMPTY	EMPTY
EMPTY	EMPTY	EMPTY	EMPTY
EMPTY	EMPTY	EMPTY	EMPTY
EMPTY	EMPTY	EMPTY	EMPTY
EMPTY	EMPTY	EMPTY	EMPTY
EMPTY	EMPTY	EMPTY	EMPTY
EMPTY	EMPTY	EMPTY	EMPTY
EMPTY	EMPTY	EMPTY	EMPTY
EMPTY	EMPTY	EMPTY	EMPTY
EMPTY	EMPTY	EMPTY	EMPTY
EMPTY	EMPTY	EMPTY	EMPTY
EMPTY	EMPTY	EMPTY	EMPTY
EMPTY	EMPTY	EMPTY	EMPTY
EMPTY	EMPTY	EMPTY	EMPTY
EMPTY	EMPTY	EMPTY	EMPTY
EMPTY	EMPTY	EMPTY	EMPTY
EMPTY	EMPTY	EMPTY	EMPTY
EMPTY	EMPTY	EMPTY	EMPTY
EMPTY	EMPTY	EMPTY	EMPTY
EMPTY	EMPTY	EMPTY	EMPTY
EMPTY	EMPTY	EMPTY	EMPTY
EMPTY	EMPTY	EMPTY	EMPTY
EMPTY	EMPTY	EMPTY	EMPTY
EMPTY	EMPTY	EMPTY	EMPTY
EMPTY	EMPTY	EMPTY	EMPTY
EMPTY	EMPTY	EMPTY	EMPTY
EMPTY	EMPTY	EMPTY	EMPTY
EMPTY	EMPTY	EMPTY	EMPTY
EMPTY	EMPTY	EMPTY	EMPTY
EMPTY	EMPTY	EMPTY	EMPTY
EMPTY	EMPTY	EMPTY	EMPTY
EMPTY	EMPTY	EMPTY	EMPTY
EMPTY	EMPTY	EMPTY	EMPTY
EMPTY	EMPTY	EMPTY	EMPTY
EMPTY	EMPTY	EMPTY	EMPTY
EMPTY	EMPTY	EMPTY	EMPTY
EMPTY	EMPTY	EMPTY	EMPTY
EMPTY	EMPTY	EMPTY	EMPTY
EMPTY	EMPTY	EMPTY	EMPTY
EMPTY	EMPTY	EMPTY	EMPTY
EMPTY	EMPTY	EMPTY	EMPTY
EMPTY	EMPTY	EMPTY	EMPTY
EMPTY	EMPTY	EMPTY	EMPTY
EMPTY	EMPTY	EMPTY	EMPTY
EMPTY	EMPTY	EMPTY	EMPTY
EMPTY	EMPTY	EMPTY	EMPTY
EMPTY	EMPTY	EMPTY	EMPTY
EMPTY	EMPTY	EMPTY	EMPTY
EMPTY	EMPTY	EMPTY	EMPTY
EMPTY	EMPTY	EMPTY	EMPTY
EMPTY	EMPTY	EMPTY	EMPTY
EMPTY	EMPTY	EMPTY	EMPTY
EMPTY	EMPTY	EMPTY	EMPTY
EMPTY	EMPTY	EMPTY	EMPTY
EMPTY	EMPTY	EMPTY	EMPTY
EMPTY	EMPTY	EMPTY	EMPTY
EMPTY	EMPTY	EMPTY	EMPTY
EMPTY	EMPTY	EMPTY	EMPTY
EMPTY	EMPTY	EMPTY	EMPTY
EMPTY	EMPTY	EMPTY	EMPTY
EMPTY	EMPTY	EMPTY	EMPTY
EMPTY	EMPTY	EMPTY	EMPTY
EMPTY	EMPTY	EMPTY	EMPTY
EMPTY	EMPTY	EMPTY	EMPTY
EMPTY	EMPTY	EMPTY	EMPTY
EMPTY	EMPTY	EMPTY	EMPTY
EMPTY	EMPTY	EMPTY	EMPTY
EMPTY	EMPTY	EMPTY	EMPTY
EMPTY	EMPTY	EMPTY	EMPTY
EMPTY	EMPTY	EMPTY	EMPTY
EMPTY	EMPTY	EMPTY	EMPTY
EMPTY	EMPTY	EMPTY	EMPTY
EMPTY	EMPTY	EMPTY	EMPTY
EMPTY	EMPTY	EMPTY	EMPTY
EMPTY	EMPTY	EMPTY	EMPTY
EMPTY	EMPTY	EMPTY	EMPTY
EMPTY	EMPTY	EMPTY	EMPTY
EMPTY	EMPTY	EMPTY	EMPTY
EMPTY	EMPTY	EMPTY	EMPTY
EMPTY	EMPTY	EMPTY	EMPTY
EMPTY	EMPTY	EMPTY	EMPTY
EMPTY	EMPTY	EMPTY	EMPTY
EMPTY	EMPTY	EMPTY	EMPTY
EMPTY	EMPTY	EMPTY	EMPTY
EMPTY	EMPTY	EMPTY	EMPTY
EMPTY	EMPTY	EMPTY	EMPTY
EMPTY	EMPTY	EMPTY	EMPTY
EMPTY	EMPTY	EMPTY	EMPTY
EMPTY	EMPTY	EMPTY	EMPTY
EMPTY	EMPTY	EMPTY	EMPTY
EMPTY	EMPTY	EMPTY	EMPTY
EMPTY	EMPTY	EMPTY	EMPTY
EMPTY	EMPTY	EMPTY	EMPTY
EMPTY	EMPTY	EMPTY	EMPTY
EMPTY	EMPTY	EMPTY	EMPTY
EMPTY	EMPTY	EMPTY	EMPTY
EMPTY	EMPTY	EMPTY	EMPTY
EMPTY	EMPTY	EMPTY	EMPTY
EMPTY	EMPTY	EMPTY	EMPTY
EMPTY	EMPTY	EMPTY	EMPTY
EMPTY	EMPTY	EMPTY	EMPTY
EMPTY	EMPTY	EMPTY	EMPTY
EMPTY	EMPTY	EMPTY	EMPTY
EMPTY	EMPTY	EMPTY	EMPTY
EMPTY	EMPTY	EMPTY	EMPTY
EMPTY	EMPTY	EMPTY	EMPTY
EMPTY	EMPTY	EMPTY	EMPTY
EMPTY	EMPTY	EMPTY	EMPTY
EMPTY	EMPTY	EMPTY	EMPTY
EMPTY	EMPTY	EMPTY	EMPTY
EMPTY	EMPTY	EMPTY	EMPTY
EMPTY	EMPTY	EMPTY	EMPTY
EMPTY	EMPTY	EMPTY	EMPTY
EMPTY	EMPTY	EMPTY	EMPTY
EMPTY	EMPTY	EMPTY	EMPTY
EMPTY	EMPTY	EMPTY	EMPTY
EMPTY	EMPTY	EMPTY	EMPTY
EMPTY	EMPTY	EMPTY	EMPTY
EMPTY	EMPTY	EMPTY	EMPTY
EMPTY	EMPTY	EMPTY	EMPTY
EMPTY	EMPTY	EMPTY	EMPTY
EMPTY	EMPTY	EMPTY	EMPTY
EMPTY	EMPTY	EMPTY	EMPTY
EMPTY	EMPTY	EMPTY	EMPTY
EMPTY	EMPTY	EMPTY	EMPTY
EMPTY	EMPTY	EMPTY	EMPTY
EMPTY	EMPTY	EMPTY	EMPTY
EMPTY	EMPTY	EMPTY	EMPTY
EMPTY	EMPTY	EMPTY	EMPTY
EMPTY	EMPTY	EMPTY	EMPTY
EMPTY	EMPTY	EMPTY	EMPTY
EMPTY	EMPTY	EMPTY	EMPTY
EMPTY	EMPTY	EMPTY	EMPTY
EMPTY	EMPTY	EMPTY	EMPTY
EMPTY	EMPTY	EMPTY	EMPTY
EMPTY	EMPTY	EMPTY	EMPTY
BOWL_ORIENT	BOWL_INTER	BOWL_ORIENT	BOWL_INTER
EMPTY	EMPTY	BOWL_ORIENT	BOWL_INTER
EMPTY	EMPTY	EMPTY	EMPTY
BOWL_ORIENT	BOWL_INTER	EMPTY	EMPTY
BOWL_ORIENT	BOWL_INTER	EMPTY	EMPTY
BOWL_ORIENT	BOWL_INTER	BOWL_ORIENT	BOWL_INTER
BOWL_ORIENT	BOWL_INTER	BOWL_ORIENT	BOWL_INTER
BOWL_ORIENT	BOWL_INTER	BOWL_ORIENT	BOWL_INTER
BOWL_ORIENT	BOWL_INTER	BOWL_ORIENT	BOWL_INTER
BOWL_ORIENT	BOWL_INTER	BOWL_ORIENT	BOWL_INTER
BOWL_ORIENT	BOWL_INTER	BOWL_ORIENT	BOWL_INTER
BOWL_ORIENT	BOWL_INTER	BOWL_ORIENT	BOWL_INTER
BOWL_ORIENT	EMPTY	BOWL_ORIENT	BOWL_INTER
BOWL_ORIENT	BOWL_INTER	BOWL_ORIENT	BOWL_INTER
BOWL_ORIENT	BOWL_INTER	BOWL_ORIENT	BOWL_INTER
BOWL_ORIENT	BOWL_INTER	BOWL_ORIENT	BOWL_INTER
BOWL_ORIENT	BOWL_INTER	BOWL_ORIENT	BOWL_INTER
BOWL_ORIENT	BOWL_INTER	BOWL_ORIENT	BOWL_INTER
BOWL_ORIENT	BOWL_INTER	BOWL_ORIENT	BOWL_INTER
BOWL_ORIENT	BOWL_INTER	BOWL_ORIENT	BOWL_INTER
BOWL_ORIENT	BOWL_INTER	BOWL_ORIENT	BOWL_INTER
BOWL_ORIENT	BOWL_INTER	BOWL_ORIENT	BOWL_INTER
BOWL_ORIENT	BOWL_INTER	BOWL_ORIENT	BOWL_INTER
BOWL_ORIENT	BOWL_INTER	BOWL_ORIENT	BOWL_INTER
BOWL_ORIENT	BOWL_INTER	BOWL_ORIENT	BOWL_INTER
BOWL_ORIENT	BOWL_INTER	BOWL_ORIENT	BOWL_INTER
BOWL_ORIENT	BOWL_INTER	BOWL_ORIENT	BOWL_INTER
BOWL_ORIENT	BOWL_INTER	BOWL_ORIENT	BOWL_INTER
BOWL_ORIENT	BOWL_INTER	BOWL_ORIENT	BOWL_INTER
BOWL_ORIENT	BOWL_INTER	BOWL_ORIENT	BOWL_INTER
BOWL_ORIENT	BOWL_INTER	BOWL_ORIENT	BOWL_INTER
BOWL_ORIENT	BOWL_INTER	BOWL_ORIENT	BOWL_INTER
BOWL_ORIENT	BOWL_INTER	BOWL_ORIENT	BOWL_INTER
EMPTY	EMPTY	BOWL_ORIENT	BOWL_INTER
EMPTY	EMPTY	BOWL_ORIENT	BOWL_INTER
BOWL_ORIENT	BOWL_INTER	BOWL_ORIENT	BOWL_INTER
BOWL_ORIENT	BOWL_INTER	BOWL_ORIENT	BOWL_INTER
BOWL_ORIENT	BOWL_INTER	BOWL_ORIENT	BOWL_INTER
BOWL_ORIENT	BOWL_INTER	BOWL_ORIENT	BOWL_INTER
BOWL_ORIENT	BOWL_INTER	BOWL_ORIENT	BOWL_INTER
BOWL_ORIENT	BOWL_INTER	BOWL_ORIENT	BOWL_INTER
BOWL_ORIENT	BOWL_INTER	BOWL_ORIENT	BOWL_INTER
BOWL_ORIENT	BOWL_INTER	BOWL_ORIENT	BOWL_INTER
BOWL_ORIENT	BOWL_INTER	BOWL_ORIENT	BOWL_INTER
BOWL_ORIENT	BOWL_INTER	BOWL_ORIENT	BOWL_INTER
BOWL_ORIENT	BOWL_INTER	BOWL_ORIENT	BOWL_INTER
BOWL_ORIENT	BOWL_INTER	BOWL_ORIENT	BOWL_INTER
BOWL_ORIENT	BOWL_INTER	BOWL_ORIENT	BOWL_INTER
BOWL_ORIENT	BOWL_INTER	BOWL_ORIENT	BOWL_INTER
BOWL_ORIENT	BOWL_INTER	BOWL_ORIENT	BOWL_INTER
BOWL_ORIENT	BOWL_INTER	BOWL_ORIENT	BOWL_INTER
BOWL_ORIENT	BOWL_INTER	BOWL_ORIENT	BOWL_INTER
BOWL_ORIENT	BOWL_INTER	BOWL_ORIENT	BOWL_INTER
BOWL_ORIENT	BOWL_INTER	BOWL_ORIENT	BOWL_INTER
BOWL_ORIENT	BOWL_INTER	BOWL_ORIENT	BOWL_INTER
BOWL_ORIENT	BOWL_INTER	BOWL_ORIENT	BOWL_INTER
BOWL_ORIENT	BOWL_INTER	BOWL_ORIENT	BOWL_INTER
BOWL_ORIENT	BOWL_INTER	BOWL_ORIENT	BOWL_INTER
BOWL_ORIENT	BOWL_INTER	BOWL_ORIENT	BOWL_INTER
BOWL_ORIENT	BOWL_INTER	BOWL_ORIENT	BOWL_INTER
BOWL_ORIENT	BOWL_INTER	BOWL_ORIENT	BOWL_INTER
BOWL_ORIENT	BOWL_INTER	BOWL_ORIENT	BOWL_INTER
BOWL_ORIENT	EMPTY	BOWL_ORIENT	BOWL_INTER
BOWL_ORIENT	EMPTY	BOWL_ORIENT	BOWL_INTER
BOWL_ORIENT	EMPTY	BOWL_ORIENT	BOWL_INTER
BOWL_ORIENT	EMPTY	BOWL_ORIENT	BOWL_INTER
BOWL_ORIENT	BOWL_INTER	BOWL_ORIENT	BOWL_INTER
BOWL_ORIENT	BOWL_INTER	BOWL_ORIENT	BOWL_INTER
BOWL_ORIENT	BOWL_INTER	BOWL_ORIENT	BOWL_INTER
BOWL_ORIENT	BOWL_INTER	BOWL_ORIENT	BOWL_INTER
BOWL_ORIENT	BOWL_INTER	BOWL_ORIENT	BOWL_INTER
BOWL_ORIENT	EMPTY	BOWL_ORIENT	BOWL_INTER
BOWL_ORIENT	EMPTY	BOWL_ORIENT	BOWL_INTER
BOWL_ORIENT	EMPTY	BOWL_ORIENT	BOWL_INTER
BOWL_ORIENT	BOWL_INTER	BOWL_ORIENT	EMPTY
BOWL_ORIENT	BOWL_INTER	BOWL_ORIENT	EMPTY
BOWL_ORIENT	BOWL_INTER	BOWL_ORIENT	EMPTY
BOWL_ORIENT	BOWL_INTER	BOWL_ORIENT	EMPTY
BOWL_ORIENT	BOWL_INTER	BOWL_ORIENT	EMPTY
BOWL_ORIENT	BOWL_INTER	BOWL_ORIENT	BOWL_INTER
BOWL_ORIENT	BOWL_INTER	BOWL_ORIENT	BOWL_INTER
BOWL_ORIENT	BOWL_INTER	BOWL_ORIENT	BOWL_INTER
BOWL_ORIENT	BOWL_INTER	BOWL_ORIENT	BOWL_INTER
BOWL_ORIENT	BOWL_INTER	BOWL_ORIENT	BOWL_INTER
BOWL_ORIENT	BOWL_INTER	BOWL_ORIENT	BOWL_INTER
BOWL_ORIENT	BOWL_INTER	BOWL_ORIENT	BOWL_INTER
BOWL_ORIENT	BOWL_INTER	BOWL_ORIENT	BOWL_INTER
BOWL_ORIENT	BOWL_INTER	BOWL_ORIENT	BOWL_INTER
BOWL_ORIENT	BOWL_INTER	BOWL_ORIENT	BOWL_INTER
BOWL_ORIENT	BOWL_INTER	BOWL_ORIENT	BOWL_INTER
BOWL_ORIENT	BOWL_INTER	BOWL_ORIENT	BOWL_INTER
BOWL_ORIENT	BOWL_INTER	BOWL_ORIENT	BOWL_INTER
BOWL_ORIENT	BOWL_INTER	BOWL_ORIENT	BOWL_INTER
BOWL_ORIENT	BOWL_INTER	BOWL_ORIENT	BOWL_INTER
BOWL_ORIENT	BOWL_INTER	BOWL_ORIENT	BOWL_INTER
BOWL_ORIENT	BOWL_INTER	BOWL_ORIENT	BOWL_INTER
EMPTY	EMPTY	BOWL_ORIENT	BOWL_INTER
EMPTY	EMPTY	BOWL_ORIENT	EMPTY
DOOR_ORIENT	EMPTY	EMPTY	EMPTY
DOOR_ORIENT	EMPTY	EMPTY	EMPTY
DOOR_ORIENT	EMPTY	DOOR_ORIENT	EMPTY
DOOR_ORIENT	EMPTY	DOOR_ORIENT	EMPTY
DOOR_ORIENT	EMPTY	DOOR_ORIENT	EMPTY
DOOR_ORIENT	EMPTY	DOOR_ORIENT	EMPTY
DOOR_ORIENT	EMPTY	DOOR_ORIENT	EMPTY
DOOR_ORIENT	EMPTY	DOOR_ORIENT	EMPTY
DOOR_ORIENT	EMPTY	DOOR_ORIENT	EMPTY
DOOR_ORIENT	EMPTY	DOOR_ORIENT	EMPTY
DOOR_ORIENT	EMPTY	DOOR_ORIENT	EMPTY
DOOR_ORIENT	EMPTY	DOOR_ORIENT	EMPTY
DOOR_ORIENT	EMPTY	DOOR_ORIENT	EMPTY
DOOR_ORIENT	EMPTY	DOOR_ORIENT	EMPTY
DOOR_ORIENT	EMPTY	DOOR_ORIENT	EMPTY
DOOR_ORIENT	EMPTY	DOOR_ORIENT	EMPTY
DOOR_ORIENT	EMPTY	DOOR_ORIENT	EMPTY
EMPTY	EMPTY	DOOR_ORIENT	EMPTY
EMPTY	EMPTY	DOOR_ORIENT	EMPTY
EMPTY	EMPTY	DOOR_ORIENT	EMPTY
EMPTY	EMPTY	DOOR_ORIENT	EMPTY
DOOR_ORIENT	EMPTY	DOOR_ORIENT	EMPTY
DOOR_ORIENT	EMPTY	DOOR_ORIENT	EMPTY
DOOR_ORIENT	EMPTY	DOOR_ORIENT	EMPTY
DOOR_ORIENT	EMPTY	DOOR_ORIENT	EMPTY
DOOR_ORIENT	EMPTY	DOOR_ORIENT	EMPTY
DOOR_ORIENT	EMPTY	DOOR_ORIENT	EMPTY
DOOR_ORIENT	EMPTY	DOOR_ORIENT	EMPTY
DOOR_ORIENT	EMPTY	DOOR_ORIENT	EMPTY
DOOR_ORIENT	EMPTY	DOOR_ORIENT	EMPTY
DOOR_ORIENT	EMPTY	DOOR_ORIENT	EMPTY
DOOR_ORIENT	EMPTY	DOOR_ORIENT	EMPTY
DOOR_ORIENT	EMPTY	DOOR_ORIENT	EMPTY
DOOR_ORIENT	EMPTY	DOOR_ORIENT	EMPTY
DOOR_ORIENT	EMPTY	DOOR_ORIENT	EMPTY
DOOR_ORIENT	EMPTY	DOOR_ORIENT	EMPTY
DOOR_ORIENT	EMPTY	DOOR_ORIENT	EMPTY
DOOR_ORIENT	EMPTY	DOOR_ORIENT	EMPTY
DOOR_ORIENT	EMPTY	DOOR_ORIENT	EMPTY
DOOR_ORIENT	EMPTY	DOOR_ORIENT	EMPTY
DOOR_ORIENT	EMPTY	DOOR_ORIENT	EMPTY
DOOR_ORIENT	EMPTY	DOOR_ORIENT	EMPTY
DOOR_ORIENT	EMPTY	DOOR_ORIENT	EMPTY
DOOR_ORIENT	EMPTY	DOOR_ORIENT	EMPTY
DOOR_ORIENT	EMPTY	DOOR_ORIENT	EMPTY
DOOR_ORIENT	EMPTY	DOOR_ORIENT	EMPTY
DOOR_ORIENT	EMPTY	DOOR_ORIENT	EMPTY
DOOR_ORIENT	EMPTY	DOOR_ORIENT	EMPTY
DOOR_ORIENT	EMPTY	DOOR_ORIENT	EMPTY
DOOR_ORIENT	EMPTY	DOOR_ORIENT	EMPTY
DOOR_ORIENT	EMPTY	DOOR_ORIENT	EMPTY
DOOR_ORIENT	EMPTY	DOOR_ORIENT	EMPTY
DOOR_ORIENT	EMPTY	DOOR_ORIENT	EMPTY
DOOR_ORIENT	EMPTY	DOOR_ORIENT	EMPTY
DOOR_ORIENT	EMPTY	DOOR_ORIENT	EMPTY
DOOR_ORIENT	EMPTY	DOOR_ORIENT	EMPTY
DOOR_ORIENT	EMPTY	DOOR_ORIENT	EMPTY
DOOR_ORIENT	EMPTY	DOOR_ORIENT	EMPTY
DOOR_ORIENT	EMPTY	DOOR_ORIENT	EMPTY
DOOR_ORIENT	EMPTY	DOOR_ORIENT	EMPTY
DOOR_ORIENT	EMPTY	DOOR_ORIENT	EMPTY
DOOR_ORIENT	EMPTY	DOOR_ORIENT	EMPTY
DOOR_ORIENT	EMPTY	DOOR_ORIENT	EMPTY
DOOR_ORIENT	EMPTY	DOOR_ORIENT	EMPTY
DOOR_ORIENT	EMPTY	DOOR_ORIENT	EMPTY
DOOR_ORIENT	EMPTY	DOOR_ORIENT	EMPTY
DOOR_ORIENT	EMPTY	DOOR_ORIENT	EMPTY
DOOR_ORIENT	EMPTY	DOOR_ORIENT	EMPTY
DOOR_ORIENT	EMPTY	DOOR_ORIENT	EMPTY
DOOR_ORIENT	EMPTY	DOOR_ORIENT	EMPTY
DOOR_ORIENT	EMPTY	DOOR_ORIENT	EMPTY
DOOR_ORIENT	EMPTY	DOOR_ORIENT	EMPTY
DOOR_ORIENT	EMPTY	DOOR_ORIENT	EMPTY
DOOR_ORIENT	EMPTY	DOOR_ORIENT	EMPTY
DOOR_ORIENT	EMPTY	DOOR_ORIENT	EMPTY
DOOR_ORIENT	EMPTY	DOOR_ORIENT	EMPTY
DOOR_ORIENT	EMPTY	DOOR_ORIENT	EMPTY
DOOR_ORIENT	EMPTY	DOOR_ORIENT	EMPTY
DOOR_ORIENT	EMPTY	DOOR_ORIENT	EMPTY
DOOR_ORIENT	EMPTY	DOOR_ORIENT	EMPTY
DOOR_ORIENT	EMPTY	DOOR_ORIENT	EMPTY
DOOR_ORIENT	EMPTY	DOOR_ORIENT	EMPTY
DOOR_ORIENT	EMPTY	DOOR_ORIENT	EMPTY
DOOR_ORIENT	EMPTY	DOOR_ORIENT	EMPTY
DOOR_ORIENT	EMPTY	DOOR_ORIENT	EMPTY
DOOR_ORIENT	EMPTY	DOOR_ORIENT	EMPTY
DOOR_ORIENT	EMPTY	DOOR_ORIENT	EMPTY
DOOR_ORIENT	EMPTY	DOOR_ORIENT	EMPTY
DOOR_ORIENT	EMPTY	DOOR_ORIENT	EMPTY
DOOR_ORIENT	EMPTY	DOOR_ORIENT	EMPTY
DOOR_ORIENT	EMPTY	DOOR_ORIENT	EMPTY
DOOR_ORIENT	EMPTY	DOOR_ORIENT	EMPTY
DOOR_ORIENT	EMPTY	DOOR_ORIENT	EMPTY
DOOR_ORIENT	EMPTY	DOOR_ORIENT	EMPTY
DOOR_ORIENT	EMPTY	DOOR_ORIENT	EMPTY
DOOR_ORIENT	EMPTY	DOOR_ORIENT	EMPTY
DOOR_ORIENT	EMPTY	DOOR_ORIENT	EMPTY
DOOR_ORIENT	EMPTY	DOOR_ORIENT	EMPTY
DOOR_ORIENT	EMPTY	DOOR_ORIENT	EMPTY
DOOR_ORIENT	EMPTY	DOOR_ORIENT	EMPTY
DOOR_ORIENT	EMPTY	DOOR_ORIENT	EMPTY
DOOR_ORIENT	EMPTY	DOOR_ORIENT	EMPTY
DOOR_ORIENT	EMPTY	DOOR_ORIENT	EMPTY
DOOR_ORIENT	EMPTY	DOOR_ORIENT	EMPTY
DOOR_ORIENT	EMPTY	DOOR_ORIENT	EMPTY
DOOR_ORIENT	EMPTY	DOOR_ORIENT	EMPTY
DOOR_ORIENT	EMPTY	DOOR_ORIENT	EMPTY
DOOR_ORIENT	EMPTY	DOOR_ORIENT	EMPTY
DOOR_ORIENT	EMPTY	DOOR_ORIENT	EMPTY
DOOR_ORIENT	EMPTY	DOOR_ORIENT	EMPTY
DOOR_ORIENT	EMPTY	DOOR_ORIENT	EMPTY
DOOR_ORIENT	EMPTY	DOOR_ORIENT	EMPTY
DOOR_ORIENT	EMPTY	DOOR_ORIENT	EMPTY
DOOR_ORIENT	EMPTY	DOOR_ORIENT	EMPTY
DOOR_ORIENT	EMPTY	DOOR_ORIENT	EMPTY
DOOR_ORIENT	EMPTY	DOOR_ORIENT	EMPTY
DOOR_ORIENT	EMPTY	DOOR_ORIENT	EMPTY
DOOR_ORIENT	EMPTY	DOOR_ORIENT	EMPTY
DOOR_ORIENT	EMPTY	DOOR_ORIENT	EMPTY
DOOR_ORIENT	EMPTY	DOOR_ORIENT	EMPTY
DOOR_ORIENT	EMPTY	DOOR_ORIENT	EMPTY
DOOR_ORIENT	EMPTY	DOOR_ORIENT	EMPTY
DOOR_ORIENT	EMPTY	DOOR_ORIENT	EMPTY
DOOR_ORIENT	EMPTY	DOOR_ORIENT	EMPTY
DOOR_ORIENT	EMPTY	DOOR_ORIENT	EMPTY
DOOR_ORIENT	EMPTY	DOOR_ORIENT	EMPTY
DOOR_ORIENT	EMPTY	DOOR_ORIENT	EMPTY
DOOR_ORIENT	EMPTY	DOOR_ORIENT	EMPTY
DOOR_ORIENT	EMPTY	DOOR_ORIENT	EMPTY
DOOR_ORIENT	EMPTY	DOOR_ORIENT	EMPTY
DOOR_ORIENT	EMPTY	DOOR_ORIENT	EMPTY
DOOR_ORIENT	EMPTY	DOOR_ORIENT	EMPTY
DOOR_ORIENT	EMPTY	DOOR_ORIENT	EMPTY
DOOR_ORIENT	EMPTY	DOOR_ORIENT	EMPTY
DOOR_ORIENT	EMPTY	DOOR_ORIENT	EMPTY
DOOR_ORIENT	EMPTY	DOOR_ORIENT	EMPTY
DOOR_ORIENT	EMPTY	DOOR_ORIENT	EMPTY
DOOR_ORIENT	EMPTY	DOOR_ORIENT	EMPTY
DOOR_ORIENT	EMPTY	DOOR_ORIENT	EMPTY
DOOR_ORIENT	EMPTY	DOOR_ORIENT	EMPTY
DOOR_ORIENT	EMPTY	DOOR_ORIENT	EMPTY
DOOR_ORIENT	EMPTY	DOOR_ORIENT	EMPTY
DOOR_ORIENT	EMPTY	DOOR_ORIENT	EMPTY
DOOR_ORIENT	EMPTY	DOOR_ORIENT	EMPTY
DOOR_ORIENT	EMPTY	DOOR_ORIENT	EMPTY
DOOR_ORIENT	EMPTY	DOOR_ORIENT	EMPTY
DOOR_ORIENT	EMPTY	DOOR_ORIENT	EMPTY
DOOR_ORIENT	EMPTY	DOOR_ORIENT	EMPTY
DOOR_ORIENT	EMPTY	DOOR_ORIENT	EMPTY
DOOR_ORIENT	EMPTY	DOOR_ORIENT	EMPTY
DOOR_ORIENT	EMPTY	DOOR_ORIENT	EMPTY
DOOR_ORIENT	EMPTY	DOOR_ORIENT	EMPTY
DOOR_ORIENT	EMPTY	DOOR_ORIENT	EMPTY
DOOR_ORIENT	EMPTY	DOOR_ORIENT	EMPTY
DOOR_ORIENT	EMPTY	DOOR_ORIENT	EMPTY
DOOR_ORIENT	EMPTY	DOOR_ORIENT	EMPTY
DOOR_ORIENT	EMPTY	DOOR_ORIENT	EMPTY
DOOR_ORIENT	EMPTY	DOOR_ORIENT	EMPTY
DOOR_ORIENT	EMPTY	DOOR_ORIENT	EMPTY
DOOR_ORIENT	EMPTY	DOOR_ORIENT	EMPTY
DOOR_ORIENT	EMPTY	DOOR_ORIENT	EMPTY
DOOR_ORIENT	EMPTY	DOOR_ORIENT	EMPTY
DOOR_ORIENT	EMPTY	DOOR_ORIENT	EMPTY
DOOR_ORIENT	EMPTY	DOOR_ORIENT	EMPTY
DOOR_ORIENT	EMPTY	DOOR_ORIENT	EMPTY
DOOR_ORIENT	EMPTY	DOOR_ORIENT	EMPTY
DOOR_ORIENT	EMPTY	DOOR_ORIENT	EMPTY
DOOR_ORIENT	EMPTY	DOOR_ORIENT	EMPTY
DOOR_ORIENT	EMPTY	DOOR_ORIENT	EMPTY
EMPTY	EMPTY	DOOR_ORIENT	EMPTY
EMPTY	EMPTY	EMPTY	EMPTY
EMPTY	EMPTY	BOXES_ORIENT	EMPTY
DOOR_ORIENT	EMPTY	BOXES_ORIENT	EMPTY
DOOR_ORIENT	EMPTY	EMPTY	EMPTY
DOOR_ORIENT	EMPTY	DOOR_ORIENT	EMPTY
DOOR_ORIENT	EMPTY	DOOR_ORIENT	EMPTY
DOOR_ORIENT	EMPTY	DOOR_ORIENT	EMPTY
DOOR_ORIENT	EMPTY	DOOR_ORIENT	EMPTY
DOOR_ORIENT	EMPTY	DOOR_ORIENT	EMPTY
DOOR_ORIENT	EMPTY	DOOR_ORIENT	EMPTY
DOOR_ORIENT	EMPTY	DOOR_ORIENT	EMPTY
DOOR_ORIENT	EMPTY	DOOR_ORIENT	EMPTY
DOOR_ORIENT	EMPTY	DOOR_ORIENT	EMPTY
DOOR_ORIENT	EMPTY	DOOR_ORIENT	EMPTY
DOOR_ORIENT	EMPTY	DOOR_ORIENT	EMPTY
DOOR_ORIENT	EMPTY	DOOR_ORIENT	EMPTY
DOOR_ORIENT	EMPTY	DOOR_ORIENT	EMPTY
DOOR_ORIENT	EMPTY	EMPTY	EMPTY
EMPTY	EMPTY	EMPTY	EMPTY
EMPTY	EMPTY	EMPTY	EMPTY
DOOR_ORIENT	EMPTY	EMPTY	EMPTY
DOOR_ORIENT	EMPTY	EMPTY	EMPTY
DOOR_ORIENT	EMPTY	EMPTY	EMPTY
DOOR_ORIENT	EMPTY	DOOR_ORIENT	EMPTY
DOOR_ORIENT	EMPTY	DOOR_ORIENT	EMPTY
DOOR_ORIENT	EMPTY	DOOR_ORIENT	EMPTY
DOOR_ORIENT	EMPTY	DOOR_ORIENT	EMPTY
DOOR_ORIENT	EMPTY	DOOR_ORIENT	EMPTY
DOOR_ORIENT	EMPTY	DOOR_ORIENT	EMPTY
DOOR_ORIENT	EMPTY	DOOR_ORIENT	EMPTY
DOOR_ORIENT	EMPTY	DOOR_ORIENT	EMPTY
EMPTY	EMPTY	EMPTY	EMPTY
EMPTY	EMPTY	EMPTY	EMPTY
EMPTY	EMPTY	EMPTY	EMPTY
EMPTY	EMPTY	EMPTY	EMPTY
EMPTY	EMPTY	EMPTY	EMPTY
EMPTY	EMPTY	EMPTY	EMPTY
EMPTY	EMPTY	EMPTY	EMPTY
EMPTY	EMPTY	EMPTY	EMPTY
EMPTY	EMPTY	EMPTY	EMPTY
EMPTY	EMPTY	EMPTY	EMPTY
EMPTY	EMPTY	EMPTY	EMPTY
EMPTY	EMPTY	EMPTY	EMPTY
EMPTY	EMPTY	EMPTY	EMPTY
EMPTY	EMPTY	EMPTY	EMPTY
EMPTY	EMPTY	EMPTY	EMPTY
EMPTY	EMPTY	EMPTY	EMPTY
EMPTY	EMPTY	EMPTY	EMPTY
EMPTY	EMPTY	EMPTY	EMPTY
EMPTY	EMPTY	EMPTY	EMPTY
EMPTY	EMPTY	EMPTY	EMPTY
EMPTY	EMPTY	EMPTY	EMPTY
EMPTY	EMPTY	EMPTY	EMPTY
EMPTY	EMPTY	EMPTY	EMPTY
EMPTY	EMPTY	EMPTY	EMPTY
EMPTY	EMPTY	EMPTY	EMPTY
EMPTY	EMPTY	EMPTY	EMPTY
EMPTY	EMPTY	EMPTY	EMPTY
EMPTY	EMPTY	EMPTY	EMPTY
EMPTY	EMPTY	EMPTY	EMPTY
EMPTY	EMPTY	EMPTY	EMPTY
EMPTY	EMPTY	EMPTY	EMPTY
EMPTY	EMPTY	EMPTY	EMPTY
EMPTY	EMPTY	EMPTY	EMPTY
EMPTY	EMPTY	EMPTY	EMPTY
EMPTY	EMPTY	EMPTY	EMPTY
EMPTY	EMPTY	EMPTY	EMPTY
EMPTY	EMPTY	EMPTY	EMPTY
EMPTY	EMPTY	EMPTY	EMPTY
EMPTY	EMPTY	EMPTY	EMPTY
EMPTY	EMPTY	EMPTY	EMPTY
EMPTY	EMPTY	EMPTY	EMPTY
EMPTY	EMPTY	EMPTY	EMPTY
EMPTY	EMPTY	EMPTY	EMPTY
EMPTY	EMPTY	EMPTY	EMPTY
EMPTY	EMPTY	EMPTY	EMPTY
EMPTY	EMPTY	EMPTY	EMPTY
EMPTY	EMPTY	EMPTY	EMPTY
EMPTY	EMPTY	EMPTY	EMPTY
EMPTY	EMPTY	EMPTY	EMPTY
EMPTY	EMPTY	EMPTY	EMPTY
EMPTY	EMPTY	EMPTY	EMPTY
EMPTY	EMPTY	EMPTY	EMPTY
EMPTY	EMPTY	EMPTY	EMPTY
EMPTY	EMPTY	EMPTY	EMPTY
EMPTY	EMPTY	EMPTY	EMPTY
EMPTY	EMPTY	EMPTY	EMPTY
EMPTY	EMPTY	EMPTY	EMPTY
EMPTY	EMPTY	EMPTY	EMPTY
EMPTY	EMPTY	EMPTY	EMPTY
EMPTY	EMPTY	EMPTY	EMPTY
EMPTY	EMPTY	EMPTY	EMPTY
EMPTY	EMPTY	EMPTY	EMPTY
EMPTY	EMPTY	EMPTY	EMPTY
EMPTY	EMPTY	EMPTY	EMPTY
EMPTY	EMPTY	EMPTY	EMPTY
EMPTY	EMPTY	EMPTY	EMPTY
EMPTY	EMPTY	EMPTY	EMPTY
EMPTY	EMPTY	EMPTY	EMPTY
EMPTY	EMPTY	EMPTY	EMPTY
EMPTY	EMPTY	EMPTY	EMPTY
EMPTY	EMPTY	EMPTY	EMPTY
EMPTY	EMPTY	EMPTY	EMPTY
EMPTY	EMPTY	EMPTY	EMPTY
EMPTY	EMPTY	EMPTY	EMPTY
EMPTY	EMPTY	EMPTY	EMPTY
EMPTY	EMPTY	EMPTY	EMPTY
EMPTY	EMPTY	EMPTY	EMPTY
EMPTY	EMPTY	EMPTY	EMPTY
EMPTY	EMPTY	EMPTY	EMPTY
EMPTY	EMPTY	EMPTY	EMPTY
EMPTY	EMPTY	EMPTY	EMPTY
EMPTY	EMPTY	EMPTY	EMPTY
EMPTY	EMPTY	EMPTY	EMPTY
EMPTY	EMPTY	EMPTY	EMPTY
EMPTY	EMPTY	EMPTY	EMPTY
EMPTY	EMPTY	EMPTY	EMPTY
EMPTY	EMPTY	EMPTY	EMPTY
EMPTY	EMPTY	EMPTY	EMPTY
EMPTY	EMPTY	EMPTY	EMPTY
EMPTY	EMPTY	EMPTY	EMPTY
EMPTY	EMPTY	EMPTY	EMPTY
EMPTY	EMPTY	EMPTY	EMPTY
EMPTY	EMPTY	EMPTY	EMPTY
EMPTY	EMPTY	EMPTY	EMPTY
EMPTY	EMPTY	EMPTY	EMPTY
EMPTY	EMPTY	EMPTY	EMPTY
EMPTY	EMPTY	EMPTY	EMPTY
EMPTY	EMPTY	EMPTY	EMPTY
EMPTY	EMPTY	EMPTY	EMPTY
EMPTY	EMPTY	EMPTY	EMPTY
EMPTY	EMPTY	EMPTY	EMPTY
EMPTY	EMPTY	EMPTY	EMPTY
EMPTY	EMPTY	EMPTY	EMPTY
EMPTY	EMPTY	EMPTY	EMPTY
EMPTY	EMPTY	EMPTY	EMPTY
EMPTY	EMPTY	EMPTY	EMPTY
EMPTY	EMPTY	EMPTY	EMPTY
EMPTY	EMPTY	EMPTY	EMPTY
EMPTY	EMPTY	EMPTY	EMPTY
EMPTY	EMPTY	EMPTY	EMPTY
EMPTY	EMPTY	EMPTY	EMPTY
EMPTY	EMPTY	EMPTY	EMPTY
EMPTY	EMPTY	EMPTY	EMPTY
EMPTY	EMPTY	EMPTY	EMPTY
EMPTY	EMPTY	EMPTY	EMPTY
EMPTY	EMPTY	EMPTY	EMPTY
EMPTY	EMPTY	EMPTY	EMPTY
EMPTY	EMPTY	EMPTY	EMPTY
EMPTY	EMPTY	EMPTY	EMPTY
EMPTY	EMPTY	EMPTY	EMPTY
EMPTY	EMPTY	EMPTY	EMPTY
EMPTY	EMPTY	EMPTY	EMPTY
EMPTY	EMPTY	EMPTY	EMPTY
EMPTY	EMPTY	EMPTY	EMPTY
EMPTY	EMPTY	EMPTY	EMPTY
EMPTY	EMPTY	EMPTY	EMPTY
EMPTY	EMPTY	EMPTY	EMPTY
EMPTY	EMPTY	EMPTY	EMPTY
EMPTY	EMPTY	EMPTY	EMPTY
EMPTY	EMPTY	EMPTY	EMPTY
EMPTY	EMPTY	EMPTY	EMPTY
EMPTY	EMPTY	EMPTY	EMPTY
EMPTY	EMPTY	EMPTY	EMPTY
EMPTY	EMPTY	EMPTY	EMPTY
EMPTY	EMPTY	EMPTY	EMPTY
EMPTY	EMPTY	EMPTY	EMPTY
EMPTY	EMPTY	EMPTY	EMPTY
EMPTY	EMPTY	EMPTY	EMPTY
EMPTY	EMPTY	EMPTY	EMPTY
EMPTY	EMPTY	EMPTY	EMPTY
EMPTY	EMPTY	EMPTY	EMPTY
EMPTY	EMPTY	EMPTY	EMPTY
EMPTY	EMPTY	EMPTY	EMPTY
EMPTY	EMPTY	EMPTY	EMPTY
EMPTY	EMPTY	EMPTY	EMPTY
EMPTY	EMPTY	EMPTY	EMPTY
EMPTY	EMPTY	EMPTY	EMPTY
EMPTY	EMPTY	EMPTY	EMPTY
EMPTY	EMPTY	EMPTY	EMPTY
EMPTY	EMPTY	EMPTY	EMPTY
EMPTY	EMPTY	EMPTY	EMPTY
EMPTY	EMPTY	EMPTY	EMPTY
EMPTY	EMPTY	EMPTY	EMPTY
EMPTY	EMPTY	EMPTY	EMPTY
EMPTY	EMPTY	EMPTY	EMPTY
EMPTY	EMPTY	EMPTY	EMPTY
EMPTY	EMPTY	EMPTY	EMPTY
EMPTY	EMPTY	EMPTY	EMPTY
EMPTY	EMPTY	EMPTY	EMPTY
EMPTY	EMPTY	EMPTY	EMPTY
EMPTY	EMPTY	EMPTY	EMPTY
EMPTY	EMPTY	EMPTY	EMPTY
EMPTY	EMPTY	EMPTY	EMPTY
EMPTY	EMPTY	EMPTY	EMPTY
EMPTY	EMPTY	EMPTY	EMPTY
EMPTY	EMPTY	EMPTY	EMPTY
EMPTY	EMPTY	EMPTY	EMPTY
EMPTY	EMPTY	EMPTY	EMPTY
EMPTY	EMPTY	EMPTY	EMPTY
EMPTY	EMPTY	EMPTY	EMPTY
EMPTY	EMPTY	EMPTY	EMPTY
EMPTY	EMPTY	EMPTY	EMPTY
EMPTY	EMPTY	EMPTY	EMPTY
EMPTY	EMPTY	EMPTY	EMPTY
EMPTY	EMPTY	EMPTY	EMPTY
EMPTY	EMPTY	EMPTY	EMPTY
EMPTY	EMPTY	EMPTY	EMPTY
EMPTY	EMPTY	EMPTY	EMPTY
EMPTY	EMPTY	EMPTY	EMPTY
EMPTY	EMPTY	EMPTY	EMPTY
EMPTY	EMPTY	EMPTY	EMPTY
EMPTY	EMPTY	EMPTY	EMPTY
EMPTY	EMPTY	EMPTY	EMPTY
EMPTY	EMPTY	EMPTY	EMPTY
EMPTY	EMPTY	EMPTY	EMPTY
EMPTY	EMPTY	EMPTY	EMPTY
EMPTY	EMPTY	EMPTY	EMPTY
EMPTY	EMPTY	EMPTY	EMPTY
EMPTY	EMPTY	EMPTY	EMPTY
EMPTY	EMPTY	EMPTY	EMPTY
EMPTY	EMPTY	EMPTY	EMPTY
EMPTY	EMPTY	EMPTY	EMPTY
EMPTY	EMPTY	EMPTY	EMPTY
EMPTY	EMPTY	EMPTY	EMPTY
EMPTY	EMPTY	EMPTY	EMPTY
EMPTY	EMPTY	EMPTY	EMPTY
EMPTY	EMPTY	EMPTY	EMPTY
EMPTY	EMPTY	EMPTY	EMPTY
EMPTY	EMPTY	EMPTY	EMPTY
EMPTY	EMPTY	EMPTY	EMPTY
EMPTY	EMPTY	EMPTY	EMPTY
EMPTY	EMPTY	EMPTY	EMPTY
EMPTY	EMPTY	EMPTY	EMPTY
EMPTY	EMPTY	EMPTY	EMPTY
EMPTY	EMPTY	EMPTY	EMPTY
EMPTY	EMPTY	EMPTY	EMPTY
EMPTY	EMPTY	EMPTY	EMPTY
EMPTY	EMPTY	EMPTY	EMPTY
EMPTY	EMPTY	EMPTY	EMPTY
EMPTY	EMPTY	EMPTY	EMPTY
EMPTY	EMPTY	EMPTY	EMPTY
EMPTY	EMPTY	EMPTY	EMPTY
EMPTY	EMPTY	EMPTY	EMPTY
EMPTY	EMPTY	EMPTY	EMPTY
EMPTY	EMPTY	EMPTY	EMPTY
EMPTY	EMPTY	EMPTY	EMPTY
EMPTY	EMPTY	EMPTY	EMPTY
EMPTY	EMPTY	EMPTY	EMPTY
EMPTY	EMPTY	EMPTY	EMPTY
EMPTY	EMPTY	EMPTY	EMPTY
EMPTY	EMPTY	EMPTY	EMPTY
EMPTY	EMPTY	EMPTY	EMPTY
EMPTY	EMPTY	EMPTY	EMPTY
EMPTY	EMPTY	EMPTY	EMPTY
EMPTY	EMPTY	EMPTY	EMPTY
EMPTY	EMPTY	EMPTY	EMPTY
EMPTY	EMPTY	EMPTY	EMPTY
EMPTY	EMPTY	EMPTY	EMPTY
EMPTY	EMPTY	EMPTY	EMPTY
EMPTY	EMPTY	EMPTY	EMPTY
EMPTY	EMPTY	EMPTY	EMPTY
EMPTY	EMPTY	EMPTY	EMPTY
EMPTY	EMPTY	EMPTY	EMPTY
EMPTY	EMPTY	EMPTY	EMPTY
EMPTY	EMPTY	EMPTY	EMPTY
EMPTY	EMPTY	EMPTY	EMPTY
EMPTY	EMPTY	EMPTY	EMPTY
EMPTY	EMPTY	EMPTY	EMPTY
EMPTY	EMPTY	EMPTY	EMPTY
EMPTY	EMPTY	EMPTY	EMPTY
EMPTY	EMPTY	EMPTY	EMPTY
EMPTY	EMPTY	EMPTY	EMPTY
EMPTY	EMPTY	EMPTY	EMPTY
EMPTY	EMPTY	EMPTY	EMPTY
EMPTY	EMPTY	EMPTY	EMPTY
EMPTY	EMPTY	EMPTY	EMPTY
EMPTY	EMPTY	EMPTY	EMPTY
EMPTY	EMPTY	EMPTY	EMPTY
EMPTY	EMPTY	EMPTY	EMPTY
EMPTY	EMPTY	EMPTY	EMPTY
EMPTY	EMPTY	EMPTY	EMPTY
EMPTY	EMPTY	EMPTY	EMPTY
EMPTY	EMPTY	EMPTY	EMPTY
EMPTY	EMPTY	EMPTY	EMPTY
EMPTY	EMPTY	EMPTY	EMPTY
EMPTY	EMPTY	EMPTY	EMPTY
EMPTY	EMPTY	EMPTY	EMPTY
EMPTY	EMPTY	EMPTY	EMPTY
EMPTY	EMPTY	EMPTY	EMPTY
EMPTY	EMPTY	EMPTY	EMPTY
EMPTY	EMPTY	EMPTY	EMPTY
EMPTY	EMPTY	EMPTY	EMPTY
EMPTY	EMPTY	EMPTY	EMPTY
EMPTY	EMPTY	EMPTY	EMPTY
EMPTY	EMPTY	EMPTY	EMPTY
EMPTY	EMPTY	EMPTY	EMPTY
EMPTY	EMPTY	EMPTY	EMPTY
EMPTY	EMPTY	EMPTY	EMPTY
EMPTY	EMPTY	EMPTY	EMPTY
EMPTY	EMPTY	EMPTY	EMPTY
EMPTY	EMPTY	EMPTY	EMPTY
EMPTY	EMPTY	EMPTY	EMPTY
EMPTY	EMPTY	EMPTY	EMPTY
EMPTY	EMPTY	EMPTY	EMPTY
EMPTY	EMPTY	EMPTY	EMPTY
EMPTY	EMPTY	EMPTY	EMPTY
EMPTY	EMPTY	EMPTY	EMPTY
EMPTY	EMPTY	EMPTY	EMPTY
EMPTY	EMPTY	EMPTY	EMPTY
EMPTY	EMPTY	EMPTY	EMPTY
EMPTY	EMPTY	EMPTY	EMPTY
EMPTY	EMPTY	EMPTY	EMPTY
EMPTY	EMPTY	EMPTY	EMPTY
EMPTY	EMPTY	EMPTY	EMPTY
EMPTY	EMPTY	EMPTY	EMPTY
EMPTY	EMPTY	EMPTY	EMPTY
EMPTY	EMPTY	EMPTY	EMPTY
EMPTY	EMPTY	EMPTY	EMPTY
EMPTY	EMPTY	EMPTY	EMPTY
EMPTY	EMPTY	EMPTY	EMPTY
EMPTY	EMPTY	EMPTY	EMPTY
EMPTY	EMPTY	EMPTY	EMPTY
EMPTY	EMPTY	EMPTY	EMPTY
EMPTY	EMPTY	EMPTY	EMPTY
EMPTY	EMPTY	EMPTY	EMPTY
EMPTY	EMPTY	EMPTY	EMPTY
EMPTY	EMPTY	EMPTY	EMPTY
EMPTY	EMPTY	EMPTY	EMPTY
EMPTY	EMPTY	EMPTY	EMPTY
EMPTY	EMPTY	EMPTY	EMPTY
EMPTY	EMPTY	EMPTY	EMPTY
EMPTY	EMPTY	EMPTY	EMPTY
EMPTY	EMPTY	EMPTY	EMPTY
EMPTY	EMPTY	EMPTY	EMPTY
EMPTY	EMPTY	EMPTY	EMPTY
EMPTY	EMPTY	EMPTY	EMPTY
EMPTY	EMPTY	EMPTY	EMPTY
EMPTY	EMPTY	EMPTY	EMPTY
EMPTY	EMPTY	EMPTY	EMPTY
EMPTY	EMPTY	EMPTY	EMPTY
EMPTY	EMPTY	EMPTY	EMPTY
EMPTY	EMPTY	EMPTY	EMPTY
EMPTY	EMPTY	EMPTY	EMPTY
EMPTY	EMPTY	EMPTY	EMPTY
EMPTY	EMPTY	EMPTY	EMPTY
EMPTY	EMPTY	EMPTY	EMPTY
EMPTY	EMPTY	EMPTY	EMPTY
EMPTY	EMPTY	EMPTY	EMPTY
EMPTY	EMPTY	EMPTY	EMPTY
EMPTY	EMPTY	EMPTY	EMPTY
EMPTY	EMPTY	EMPTY	EMPTY
EMPTY	EMPTY	EMPTY	EMPTY
EMPTY	EMPTY	EMPTY	EMPTY
EMPTY	EMPTY	EMPTY	EMPTY
EMPTY	EMPTY	EMPTY	EMPTY
EMPTY	EMPTY	EMPTY	EMPTY
EMPTY	EMPTY	EMPTY	EMPTY
EMPTY	EMPTY	EMPTY	EMPTY
EMPTY	EMPTY	EMPTY	EMPTY
EMPTY	EMPTY	EMPTY	EMPTY
EMPTY	EMPTY	EMPTY	EMPTY
EMPTY	EMPTY	EMPTY	EMPTY
EMPTY	EMPTY	EMPTY	EMPTY
EMPTY	EMPTY	EMPTY	EMPTY
EMPTY	EMPTY	EMPTY	EMPTY
EMPTY	EMPTY	EMPTY	EMPTY
EMPTY	EMPTY	EMPTY	EMPTY
EMPTY	EMPTY	EMPTY	EMPTY
EMPTY	EMPTY	EMPTY	EMPTY
EMPTY	EMPTY	EMPTY	EMPTY
EMPTY	EMPTY	EMPTY	EMPTY
EMPTY	EMPTY	EMPTY	EMPTY
EMPTY	EMPTY	EMPTY	EMPTY
EMPTY	EMPTY	EMPTY	EMPTY
EMPTY	EMPTY	EMPTY	EMPTY
EMPTY	EMPTY	EMPTY	EMPTY
EMPTY	EMPTY	EMPTY	EMPTY
EMPTY	EMPTY	EMPTY	EMPTY
EMPTY	EMPTY	EMPTY	EMPTY
EMPTY	EMPTY	EMPTY	EMPTY
EMPTY	EMPTY	EMPTY	EMPTY
EMPTY	EMPTY	EMPTY	EMPTY
EMPTY	EMPTY	EMPTY	EMPTY
EMPTY	EMPTY	EMPTY	EMPTY
EMPTY	EMPTY	EMPTY	EMPTY
EMPTY	EMPTY	EMPTY	EMPTY
EMPTY	EMPTY	EMPTY	EMPTY
EMPTY	EMPTY	EMPTY	EMPTY
EMPTY	EMPTY	EMPTY	EMPTY
EMPTY	EMPTY	EMPTY	EMPTY
EMPTY	EMPTY	EMPTY	EMPTY
EMPTY	EMPTY	EMPTY	EMPTY
EMPTY	EMPTY	EMPTY	EMPTY
EMPTY	EMPTY	EMPTY	EMPTY
EMPTY	EMPTY	EMPTY	EMPTY
EMPTY	EMPTY	EMPTY	EMPTY
EMPTY	EMPTY	EMPTY	EMPTY
EMPTY	EMPTY	EMPTY	EMPTY
EMPTY	EMPTY	EMPTY	EMPTY
EMPTY	EMPTY	EMPTY	EMPTY
EMPTY	EMPTY	EMPTY	EMPTY
EMPTY	EMPTY	EMPTY	EMPTY
EMPTY	EMPTY	EMPTY	EMPTY
EMPTY	EMPTY	EMPTY	EMPTY
EMPTY	EMPTY	EMPTY	EMPTY
EMPTY	EMPTY	EMPTY	EMPTY
EMPTY	EMPTY	EMPTY	EMPTY
EMPTY	EMPTY	EMPTY	EMPTY
EMPTY	EMPTY	EMPTY	EMPTY
EMPTY	EMPTY	EMPTY	EMPTY
EMPTY	EMPTY	EMPTY	EMPTY
EMPTY	EMPTY	EMPTY	EMPTY
EMPTY	EMPTY	EMPTY	EMPTY
EMPTY	EMPTY	EMPTY	EMPTY
EMPTY	EMPTY	EMPTY	EMPTY
EMPTY	EMPTY	EMPTY	EMPTY
EMPTY	EMPTY	EMPTY	EMPTY
EMPTY	EMPTY	EMPTY	EMPTY
EMPTY	EMPTY	EMPTY	EMPTY
EMPTY	EMPTY	EMPTY	EMPTY
EMPTY	EMPTY	EMPTY	EMPTY
EMPTY	EMPTY	EMPTY	EMPTY
EMPTY	EMPTY	EMPTY	EMPTY
EMPTY	EMPTY	EMPTY	EMPTY
EMPTY	EMPTY	EMPTY	EMPTY
EMPTY	EMPTY	EMPTY	EMPTY
EMPTY	EMPTY	EMPTY	EMPTY
EMPTY	EMPTY	EMPTY	EMPTY
EMPTY	EMPTY	EMPTY	EMPTY
EMPTY	EMPTY	EMPTY	EMPTY
EMPTY	EMPTY	EMPTY	EMPTY
EMPTY	EMPTY	EMPTY	EMPTY
EMPTY	EMPTY	EMPTY	EMPTY
EMPTY	EMPTY	EMPTY	EMPTY
EMPTY	EMPTY	EMPTY	EMPTY
EMPTY	EMPTY	EMPTY	EMPTY
EMPTY	EMPTY	EMPTY	EMPTY
EMPTY	EMPTY	EMPTY	EMPTY
EMPTY	EMPTY	EMPTY	EMPTY
EMPTY	EMPTY	EMPTY	EMPTY
EMPTY	EMPTY	EMPTY	EMPTY
EMPTY	EMPTY	EMPTY	EMPTY
EMPTY	EMPTY	EMPTY	EMPTY
EMPTY	EMPTY	EMPTY	EMPTY
EMPTY	EMPTY	EMPTY	EMPTY
EMPTY	EMPTY	EMPTY	EMPTY
EMPTY	EMPTY	EMPTY	EMPTY
EMPTY	EMPTY	EMPTY	EMPTY
EMPTY	EMPTY	EMPTY	EMPTY
EMPTY	EMPTY	EMPTY	EMPTY
EMPTY	EMPTY	EMPTY	EMPTY
EMPTY	EMPTY	EMPTY	EMPTY
EMPTY	EMPTY	EMPTY	EMPTY
EMPTY	EMPTY	EMPTY	EMPTY
EMPTY	EMPTY	EMPTY	EMPTY
EMPTY	EMPTY	EMPTY	EMPTY
EMPTY	EMPTY	EMPTY	EMPTY
EMPTY	EMPTY	EMPTY	EMPTY
EMPTY	EMPTY	EMPTY	EMPTY
EMPTY	EMPTY	EMPTY	EMPTY
EMPTY	EMPTY	EMPTY	EMPTY
EMPTY	EMPTY	EMPTY	EMPTY
EMPTY	EMPTY	EMPTY	EMPTY
EMPTY	EMPTY	EMPTY	EMPTY
EMPTY	EMPTY	EMPTY	EMPTY
EMPTY	EMPTY	EMPTY	EMPTY
EMPTY	EMPTY	EMPTY	EMPTY
EMPTY	EMPTY	EMPTY	EMPTY
EMPTY	EMPTY	EMPTY	EMPTY
EMPTY	EMPTY	EMPTY	EMPTY
EMPTY	EMPTY	EMPTY	EMPTY
EMPTY	EMPTY	EMPTY	EMPTY
EMPTY	EMPTY	EMPTY	EMPTY
EMPTY	EMPTY	EMPTY	EMPTY
EMPTY	EMPTY	EMPTY	EMPTY
EMPTY	EMPTY	EMPTY	EMPTY
EMPTY	EMPTY	EMPTY	EMPTY
EMPTY	EMPTY	EMPTY	EMPTY
EMPTY	EMPTY	EMPTY	EMPTY
EMPTY	EMPTY	EMPTY	EMPTY
EMPTY	EMPTY	EMPTY	EMPTY
EMPTY	EMPTY	EMPTY	EMPTY
EMPTY	EMPTY	EMPTY	EMPTY
EMPTY	EMPTY	EMPTY	EMPTY
EMPTY	EMPTY	EMPTY	EMPTY
EMPTY	EMPTY	EMPTY	EMPTY
EMPTY	EMPTY	EMPTY	EMPTY
EMPTY	EMPTY	EMPTY	EMPTY
EMPTY	EMPTY	EMPTY	EMPTY
EMPTY	EMPTY	EMPTY	EMPTY
EMPTY	EMPTY	EMPTY	EMPTY
EMPTY	EMPTY	EMPTY	EMPTY
EMPTY	EMPTY	EMPTY	EMPTY
EMPTY	EMPTY	EMPTY	EMPTY
EMPTY	EMPTY	EMPTY	EMPTY
EMPTY	EMPTY	EMPTY	EMPTY
EMPTY	EMPTY	EMPTY	EMPTY
EMPTY	EMPTY	EMPTY	EMPTY
EMPTY	EMPTY	EMPTY	EMPTY
EMPTY	EMPTY	EMPTY	EMPTY
EMPTY	EMPTY	EMPTY	EMPTY
EMPTY	EMPTY	EMPTY	EMPTY
EMPTY	EMPTY	EMPTY	EMPTY
EMPTY	EMPTY	EMPTY	EMPTY
EMPTY	EMPTY	EMPTY	EMPTY
EMPTY	EMPTY	EMPTY	EMPTY
EMPTY	EMPTY	EMPTY	EMPTY
EMPTY	EMPTY	EMPTY	EMPTY
EMPTY	EMPTY	EMPTY	EMPTY
EMPTY	EMPTY	EMPTY	EMPTY
EMPTY	EMPTY	EMPTY	EMPTY
EMPTY	EMPTY	EMPTY	EMPTY
EMPTY	EMPTY	EMPTY	EMPTY
EMPTY	EMPTY	EMPTY	EMPTY
EMPTY	EMPTY	EMPTY	EMPTY
EMPTY	EMPTY	EMPTY	EMPTY
EMPTY	EMPTY	EMPTY	EMPTY
EMPTY	EMPTY	EMPTY	EMPTY
EMPTY	EMPTY	EMPTY	EMPTY
EMPTY	EMPTY	EMPTY	EMPTY
EMPTY	EMPTY	EMPTY	EMPTY
EMPTY	EMPTY	EMPTY	EMPTY
EMPTY	EMPTY	EMPTY	EMPTY
EMPTY	EMPTY	EMPTY	EMPTY
EMPTY	EMPTY	EMPTY	EMPTY
EMPTY	EMPTY	EMPTY	EMPTY
EMPTY	EMPTY	EMPTY	EMPTY
EMPTY	EMPTY	EMPTY	EMPTY
EMPTY	EMPTY	EMPTY	EMPTY
EMPTY	EMPTY	EMPTY	EMPTY
EMPTY	EMPTY	EMPTY	EMPTY
EMPTY	EMPTY	EMPTY	EMPTY
EMPTY	EMPTY	EMPTY	EMPTY
EMPTY	EMPTY	EMPTY	EMPTY
EMPTY	EMPTY	EMPTY	EMPTY
EMPTY	EMPTY	EMPTY	EMPTY
EMPTY	EMPTY	EMPTY	EMPTY
EMPTY	EMPTY	EMPTY	EMPTY
EMPTY	EMPTY	EMPTY	EMPTY
EMPTY	EMPTY	EMPTY	EMPTY
EMPTY	EMPTY	EMPTY	EMPTY
EMPTY	EMPTY	EMPTY	EMPTY
EMPTY	EMPTY	EMPTY	EMPTY
EMPTY	EMPTY	EMPTY	EMPTY
EMPTY	EMPTY	EMPTY	EMPTY
EMPTY	EMPTY	EMPTY	EMPTY
EMPTY	EMPTY	EMPTY	EMPTY
EMPTY	EMPTY	EMPTY	EMPTY
EMPTY	EMPTY	EMPTY	EMPTY
EMPTY	EMPTY	EMPTY	EMPTY
EMPTY	EMPTY	EMPTY	EMPTY
EMPTY	EMPTY	EMPTY	EMPTY
EMPTY	EMPTY	EMPTY	EMPTY
EMPTY	EMPTY	EMPTY	EMPTY
EMPTY	EMPTY	EMPTY	EMPTY
EMPTY	EMPTY	EMPTY	EMPTY
EMPTY	EMPTY	EMPTY	EMPTY
EMPTY	EMPTY	EMPTY	EMPTY
EMPTY	EMPTY	EMPTY	EMPTY
EMPTY	EMPTY	EMPTY	EMPTY
EMPTY	EMPTY	EMPTY	EMPTY
EMPTY	EMPTY	EMPTY	EMPTY
EMPTY	EMPTY	EMPTY	EMPTY
EMPTY	EMPTY	EMPTY	EMPTY
EMPTY	EMPTY	EMPTY	EMPTY
EMPTY	EMPTY	EMPTY	EMPTY
EMPTY	EMPTY	EMPTY	EMPTY
EMPTY	EMPTY	EMPTY	EMPTY
EMPTY	EMPTY	EMPTY	EMPTY
EMPTY	EMPTY	EMPTY	EMPTY
EMPTY	EMPTY	EMPTY	EMPTY
EMPTY	EMPTY	EMPTY	EMPTY
EMPTY	EMPTY	EMPTY	EMPTY
EMPTY	EMPTY	EMPTY	EMPTY
EMPTY	EMPTY	EMPTY	EMPTY
EMPTY	EMPTY	EMPTY	EMPTY
EMPTY	EMPTY	EMPTY	EMPTY
EMPTY	EMPTY	EMPTY	EMPTY
EMPTY	EMPTY	EMPTY	EMPTY
EMPTY	EMPTY	EMPTY	EMPTY
EMPTY	EMPTY	EMPTY	EMPTY
EMPTY	EMPTY	EMPTY	EMPTY
EMPTY	EMPTY	EMPTY	EMPTY
EMPTY	EMPTY	EMPTY	EMPTY
EMPTY	EMPTY	EMPTY	EMPTY
EMPTY	EMPTY	EMPTY	EMPTY
EMPTY	EMPTY	EMPTY	EMPTY
EMPTY	EMPTY	EMPTY	EMPTY
EMPTY	EMPTY	EMPTY	EMPTY
EMPTY	EMPTY	EMPTY	EMPTY
EMPTY	EMPTY	EMPTY	EMPTY
EMPTY	EMPTY	EMPTY	EMPTY
EMPTY	EMPTY	EMPTY	EMPTY
EMPTY	EMPTY	EMPTY	EMPTY
EMPTY	EMPTY	EMPTY	EMPTY
EMPTY	EMPTY	EMPTY	EMPTY
EMPTY	EMPTY	EMPTY	EMPTY
EMPTY	EMPTY	EMPTY	EMPTY
EMPTY	EMPTY	EMPTY	EMPTY
EMPTY	EMPTY	EMPTY	EMPTY
EMPTY	EMPTY	EMPTY	EMPTY
EMPTY	EMPTY	EMPTY	EMPTY
EMPTY	EMPTY	EMPTY	EMPTY
EMPTY	EMPTY	EMPTY	EMPTY
EMPTY	EMPTY	EMPTY	EMPTY
EMPTY	EMPTY	EMPTY	EMPTY
OW_ORIENT	EMPTY	OW_ORIENT	EMPTY
OW_ORIENT	EMPTY	OW_ORIENT	EMPTY
OW_ORIENT	OW_INTER	OW_ORIENT	EMPTY
OW_ORIENT	OW_INTER	OW_ORIENT	EMPTY
EMPTY	EMPTY	EMPTY	EMPTY
EMPTY	EMPTY	EMPTY	EMPTY
BOXES_ORIENT	EMPTY	EMPTY	EMPTY
BOXES_ORIENT	EMPTY	EMPTY	EMPTY
BOXES_ORIENT	EMPTY	BOXES_ORIENT	EMPTY
BOXES_ORIENT	EMPTY	BOXES_ORIENT	EMPTY
BOXES_ORIENT	EMPTY	BOXES_ORIENT	EMPTY
BOXES_ORIENT	EMPTY	BOXES_ORIENT	EMPTY
BOXES_ORIENT	EMPTY	BOXES_ORIENT	EMPTY
BOXES_ORIENT	EMPTY	BOXES_ORIENT	EMPTY
BOXES_ORIENT	EMPTY	BOXES_ORIENT	EMPTY
BOXES_ORIENT	EMPTY	BOXES_ORIENT	EMPTY
BOXES_ORIENT	EMPTY	BOXES_ORIENT	EMPTY
BOXES_ORIENT	BOXES_INTERAC	BOXES_ORIENT	EMPTY
BOXES_ORIENT	BOXES_INTERAC	BOXES_ORIENT	EMPTY
BOXES_ORIENT	BOXES_INTERAC	BOXES_ORIENT	EMPTY
BOXES_ORIENT	BOXES_INTERAC	BOXES_ORIENT	BOXES_INTERAC
EMPTY	EMPTY	BOXES_ORIENT	BOXES_INTERAC
BOXES_ORIENT	BOXES_INTERAC	EMPTY	EMPTY
BOXES_ORIENT	BOXES_INTERAC	EMPTY	EMPTY
BOXES_ORIENT	BOXES_INTERAC	EMPTY	EMPTY
BOXES_ORIENT	BOXES_INTERAC	BOXES_ORIENT	BOXES_INTERAC
BOXES_ORIENT	BOXES_INTERAC	BOXES_ORIENT	BOXES_INTERAC
BOXES_ORIENT	BOXES_INTERAC	BOXES_ORIENT	BOXES_INTERAC
BOXES_ORIENT	BOXES_INTERAC	BOXES_ORIENT	BOXES_INTERAC
BOXES_ORIENT	BOXES_INTERAC	BOXES_ORIENT	BOXES_INTERAC
BOXES_ORIENT	BOXES_INTERAC	BOXES_ORIENT	BOXES_INTERAC
BOXES_ORIENT	BOXES_INTERAC	BOXES_ORIENT	BOXES_INTERAC
BOXES_ORIENT	BOXES_INTERAC	BOXES_ORIENT	BOXES_INTERAC
BOXES_ORIENT	BOXES_INTERAC	BOXES_ORIENT	BOXES_INTERAC
EMPTY	EMPTY	BOXES_ORIENT	BOXES_INTERAC
EMPTY	EMPTY	OW_ORIENT	EMPTY
BOXES_ORIENT	BOXES_INTERAC	OW_ORIENT	EMPTY
BOXES_ORIENT	BOXES_INTERAC	EMPTY	EMPTY
BOXES_ORIENT	BOXES_INTERAC	BOXES_ORIENT	BOXES_INTERAC
EMPTY	EMPTY	BOXES_ORIENT	BOXES_INTERAC
OW_ORIENT	EMPTY	BOXES_ORIENT	BOXES_INTERAC
OW_ORIENT	EMPTY	EMPTY	EMPTY
OW_ORIENT	EMPTY	OW_ORIENT	EMPTY
OW_ORIENT	EMPTY	OW_ORIENT	EMPTY
OW_ORIENT	EMPTY	OW_ORIENT	EMPTY
OW_ORIENT	EMPTY	OW_ORIENT	EMPTY
OW_ORIENT	EMPTY	OW_ORIENT	EMPTY
OW_ORIENT	EMPTY	OW_ORIENT	EMPTY
OW_ORIENT	EMPTY	OW_ORIENT	EMPTY
OW_ORIENT	EMPTY	OW_ORIENT	EMPTY
OW_ORIENT	EMPTY	OW_ORIENT	EMPTY
OW_ORIENT	EMPTY	OW_ORIENT	EMPTY
OW_ORIENT	EMPTY	OW_ORIENT	EMPTY
OW_ORIENT	EMPTY	OW_ORIENT	EMPTY
BOXES_ORIENT	EMPTY	OW_ORIENT	EMPTY
BOXES_ORIENT	BOXES_INTERAC	EMPTY	EMPTY
BOXES_ORIENT	BOXES_INTERAC	BOXES_ORIENT	EMPTY
BOXES_ORIENT	BOXES_INTERAC	BOXES_ORIENT	BOXES_INTERAC
BOXES_ORIENT	BOXES_INTERAC	BOXES_ORIENT	BOXES_INTERAC
BOXES_ORIENT	BOXES_INTERAC	BOXES_ORIENT	BOXES_INTERAC
BOXES_ORIENT	BOXES_INTERAC	BOXES_ORIENT	BOXES_INTERAC
BOXES_ORIENT	BOXES_INTERAC	BOXES_ORIENT	BOXES_INTERAC
BOXES_ORIENT	BOXES_INTERAC	BOXES_ORIENT	BOXES_INTERAC
BOXES_ORIENT	BOXES_INTERAC	BOXES_ORIENT	BOXES_INTERAC
BOXES_ORIENT	BOXES_INTERAC	BOXES_ORIENT	BOXES_INTERAC
BOXES_ORIENT	BOXES_INTERAC	BOXES_ORIENT	BOXES_INTERAC
BOXES_ORIENT	BOXES_INTERAC	BOXES_ORIENT	BOXES_INTERAC
BOXES_ORIENT	BOXES_INTERAC	BOXES_ORIENT	BOXES_INTERAC
BOXES_ORIENT	BOXES_INTERAC	BOXES_ORIENT	BOXES_INTERAC
BOXES_ORIENT	BOXES_INTERAC	BOXES_ORIENT	BOXES_INTERAC
BOXES_ORIENT	BOXES_INTERAC	BOXES_ORIENT	BOXES_INTERAC
BOXES_ORIENT	BOXES_INTERAC	BOXES_ORIENT	BOXES_INTERAC
BOXES_ORIENT	BOXES_INTERAC	BOXES_ORIENT	BOXES_INTERAC
BOXES_ORIENT	BOXES_INTERAC	BOXES_ORIENT	BOXES_INTERAC
BOXES_ORIENT	BOXES_INTERAC	BOXES_ORIENT	BOXES_INTERAC
BOXES_ORIENT	BOXES_INTERAC	BOXES_ORIENT	BOXES_INTERAC
BOXES_ORIENT	BOXES_INTERAC	BOXES_ORIENT	BOXES_INTERAC
BOXES_ORIENT	BOXES_INTERAC	BOXES_ORIENT	BOXES_INTERAC
BOXES_ORIENT	BOXES_INTERAC	BOXES_ORIENT	BOXES_INTERAC
BOXES_ORIENT	BOXES_INTERAC	BOXES_ORIENT	BOXES_INTERAC
BOXES_ORIENT	BOXES_INTERAC	BOXES_ORIENT	BOXES_INTERAC
BOXES_ORIENT	BOXES_INTERAC	BOXES_ORIENT	BOXES_INTERAC
BOXES_ORIENT	BOXES_INTERAC	BOXES_ORIENT	BOXES_INTERAC
BOXES_ORIENT	BOXES_INTERAC	BOXES_ORIENT	BOXES_INTERAC
BOXES_ORIENT	BOXES_INTERAC	BOXES_ORIENT	BOXES_INTERAC
BOXES_ORIENT	BOXES_INTERAC	BOXES_ORIENT	BOXES_INTERAC
BOXES_ORIENT	BOXES_INTERAC	BOXES_ORIENT	BOXES_INTERAC
BOXES_ORIENT	BOXES_INTERAC	BOXES_ORIENT	BOXES_INTERAC
BOXES_ORIENT	BOXES_INTERAC	BOXES_ORIENT	BOXES_INTERAC
BOXES_ORIENT	BOXES_INTERAC	BOXES_ORIENT	BOXES_INTERAC
BOXES_ORIENT	BOXES_INTERAC	BOXES_ORIENT	BOXES_INTERAC
BOXES_ORIENT	BOXES_INTERAC	BOXES_ORIENT	BOXES_INTERAC
BOXES_ORIENT	BOXES_INTERAC	BOXES_ORIENT	BOXES_INTERAC
BOXES_ORIENT	BOXES_INTERAC	BOXES_ORIENT	BOXES_INTERAC
BOXES_ORIENT	BOXES_INTERAC	BOXES_ORIENT	BOXES_INTERAC
BOXES_ORIENT	BOXES_INTERAC	BOXES_ORIENT	BOXES_INTERAC
BOXES_ORIENT	BOXES_INTERAC	BOXES_ORIENT	BOXES_INTERAC
BOXES_ORIENT	BOXES_INTERAC	BOXES_ORIENT	BOXES_INTERAC
BOXES_ORIENT	BOXES_INTERAC	BOXES_ORIENT	BOXES_INTERAC
BOXES_ORIENT	BOXES_INTERAC	BOXES_ORIENT	BOXES_INTERAC
BOXES_ORIENT	BOXES_INTERAC	BOXES_ORIENT	BOXES_INTERAC
BOXES_ORIENT	BOXES_INTERAC	BOXES_ORIENT	BOXES_INTERAC
BOXES_ORIENT	BOXES_INTERAC	BOXES_ORIENT	BOXES_INTERAC
BOXES_ORIENT	BOXES_INTERAC	BOXES_ORIENT	BOXES_INTERAC
BOXES_ORIENT	BOXES_INTERAC	BOXES_ORIENT	BOXES_INTERAC
BOXES_ORIENT	BOXES_INTERAC	BOXES_ORIENT	BOXES_INTERAC
BOXES_ORIENT	BOXES_INTERAC	BOXES_ORIENT	BOXES_INTERAC
BOXES_ORIENT	BOXES_INTERAC	BOXES_ORIENT	BOXES_INTERAC
BOXES_ORIENT	BOXES_INTERAC	BOXES_ORIENT	BOXES_INTERAC
BOXES_ORIENT	BOXES_INTERAC	BOXES_ORIENT	BOXES_INTERAC
BOXES_ORIENT	BOXES_INTERAC	BOXES_ORIENT	BOXES_INTERAC
BOXES_ORIENT	BOXES_INTERAC	BOXES_ORIENT	BOXES_INTERAC
BOXES_ORIENT	BOXES_INTERAC	BOXES_ORIENT	BOXES_INTERAC
BOXES_ORIENT	BOXES_INTERAC	BOXES_ORIENT	BOXES_INTERAC
BOXES_ORIENT	BOXES_INTERAC	BOXES_ORIENT	BOXES_INTERAC
BOXES_ORIENT	BOXES_INTERAC	BOXES_ORIENT	BOXES_INTERAC
BOXES_ORIENT	BOXES_INTERAC	BOXES_ORIENT	BOXES_INTERAC
BOXES_ORIENT	BOXES_INTERAC	BOXES_ORIENT	BOXES_INTERAC
BOXES_ORIENT	BOXES_INTERAC	BOXES_ORIENT	BOXES_INTERAC
BOXES_ORIENT	BOXES_INTERAC	BOXES_ORIENT	BOXES_INTERAC
BOXES_ORIENT	BOXES_INTERAC	BOXES_ORIENT	BOXES_INTERAC
BOXES_ORIENT	BOXES_INTERAC	EMPTY	EMPTY
BOXES_ORIENT	BOXES_INTERAC	EMPTY	EMPTY
BOXES_ORIENT	BOXES_INTERAC	EMPTY	EMPTY
BOXES_ORIENT	BOXES_INTERAC	EMPTY	EMPTY
BOXES_ORIENT	BOXES_INTERAC	EMPTY	EMPTY
BOXES_ORIENT	BOXES_INTERAC	EMPTY	EMPTY
EMPTY	EMPTY	EMPTY	EMPTY
BOXES_ORIENT	BOXES_INTERAC	EMPTY	EMPTY
BOXES_ORIENT	BOXES_INTERAC	EMPTY	EMPTY
BOXES_ORIENT	BOXES_INTERAC	EMPTY	EMPTY
BOXES_ORIENT	BOXES_INTERAC	EMPTY	EMPTY
BOXES_ORIENT	BOXES_INTERAC	EMPTY	EMPTY
BOXES_ORIENT	BOXES_INTERAC	EMPTY	EMPTY
BOXES_ORIENT	BOXES_INTERAC	EMPTY	EMPTY
BOXES_ORIENT	BOXES_INTERAC	EMPTY	EMPTY
EMPTY	EMPTY	EMPTY	EMPTY
EMPTY	EMPTY	EMPTY	EMPTY
EMPTY	EMPTY	EMPTY	EMPTY
EMPTY	EMPTY	EMPTY	EMPTY
BOXES_ORIENT	EMPTY	EMPTY	EMPTY
BOXES_ORIENT	BOXES_INTERAC	EMPTY	EMPTY
BOXES_ORIENT	BOXES_INTERAC	EMPTY	EMPTY
BOXES_ORIENT	BOXES_INTERAC	BOXES_ORIENT	BOXES_INTERAC
BOXES_ORIENT	BOXES_INTERAC	BOXES_ORIENT	BOXES_INTERAC
BOXES_ORIENT	BOXES_INTERAC	BOXES_ORIENT	BOXES_INTERAC
BOXES_ORIENT	BOXES_INTERAC	BOXES_ORIENT	BOXES_INTERAC
BOXES_ORIENT	BOXES_INTERAC	BOXES_ORIENT	BOXES_INTERAC
BOXES_ORIENT	BOXES_INTERAC	BOXES_ORIENT	BOXES_INTERAC
BOXES_ORIENT	BOXES_INTERAC	EMPTY	EMPTY
BOXES_ORIENT	BOXES_INTERAC	EMPTY	EMPTY
BOXES_ORIENT	BOXES_INTERAC	EMPTY	EMPTY
BOXES_ORIENT	BOXES_INTERAC	EMPTY	EMPTY
BOXES_ORIENT	BOXES_INTERAC	EMPTY	EMPTY
BOXES_ORIENT	BOXES_INTERAC	EMPTY	EMPTY
BOXES_ORIENT	BOXES_INTERAC	EMPTY	EMPTY
BOXES_ORIENT	BOXES_INTERAC	EMPTY	EMPTY
BOXES_ORIENT	BOXES_INTERAC	BOXES_ORIENT	BOXES_INTERAC
BOXES_ORIENT	BOXES_INTERAC	BOXES_ORIENT	BOXES_INTERAC
BOXES_ORIENT	BOXES_INTERAC	BOXES_ORIENT	BOXES_INTERAC
BOXES_ORIENT	BOXES_INTERAC	BOXES_ORIENT	BOXES_INTERAC
BOXES_ORIENT	BOXES_INTERAC	BOXES_ORIENT	BOXES_INTERAC
BOXES_ORIENT	BOXES_INTERAC	BOXES_ORIENT	BOXES_INTERAC
BOXES_ORIENT	BOXES_INTERAC	BOXES_ORIENT	BOXES_INTERAC
BOXES_ORIENT	BOXES_INTERAC	BOXES_ORIENT	BOXES_INTERAC
BOXES_ORIENT	BOXES_INTERAC	BOXES_ORIENT	BOXES_INTERAC
BOXES_ORIENT	BOXES_INTERAC	BOXES_ORIENT	BOXES_INTERAC
BOXES_ORIENT	BOXES_INTERAC	BOXES_ORIENT	BOXES_INTERAC
EMPTY	EMPTY	EMPTY	EMPTY
EMPTY	EMPTY	EMPTY	EMPTY
OW_ORIENT	EMPTY	EMPTY	EMPTY
OW_ORIENT	EMPTY	EMPTY	EMPTY
OW_ORIENT	EMPTY	EMPTY	EMPTY
OW_ORIENT	EMPTY	OW_ORIENT	EMPTY
OW_ORIENT	EMPTY	OW_ORIENT	EMPTY
EMPTY	EMPTY	OW_ORIENT	EMPTY
EMPTY	EMPTY	EMPTY	EMPTY
EMPTY	EMPTY	EMPTY	EMPTY
EMPTY	EMPTY	EMPTY	EMPTY
EMPTY	EMPTY	EMPTY	EMPTY
BOXES_ORIENT	BOXES_INTERAC	EMPTY	EMPTY
BOXES_ORIENT	BOXES_INTERAC	EMPTY	EMPTY
BOXES_ORIENT	BOXES_INTERAC	BOXES_ORIENT	EMPTY
BOXES_ORIENT	BOXES_INTERAC	BOXES_ORIENT	EMPTY
BOXES_ORIENT	BOXES_INTERAC	BOXES_ORIENT	EMPTY
BOXES_ORIENT	BOXES_INTERAC	BOXES_ORIENT	EMPTY
BOXES_ORIENT	BOXES_INTERAC	BOXES_ORIENT	EMPTY
BOXES_ORIENT	BOXES_INTERAC	BOXES_ORIENT	EMPTY
BOXES_ORIENT	BOXES_INTERAC	BOXES_ORIENT	EMPTY
BOXES_ORIENT	BOXES_INTERAC	BOXES_ORIENT	EMPTY
BOXES_ORIENT	EMPTY	EMPTY	EMPTY
EMPTY	EMPTY	EMPTY	EMPTY
EMPTY	EMPTY	EMPTY	EMPTY
EMPTY	EMPTY	EMPTY	EMPTY
EMPTY	EMPTY	EMPTY	EMPTY
EMPTY	EMPTY	EMPTY	EMPTY
EMPTY	EMPTY	EMPTY	EMPTY
EMPTY	EMPTY	EMPTY	EMPTY
EMPTY	EMPTY	EMPTY	EMPTY
EMPTY	EMPTY	EMPTY	EMPTY
EMPTY	EMPTY	EMPTY	EMPTY
EMPTY	EMPTY	EMPTY	EMPTY
EMPTY	EMPTY	EMPTY	EMPTY
EMPTY	EMPTY	EMPTY	EMPTY
EMPTY	EMPTY	EMPTY	EMPTY
EMPTY	EMPTY	EMPTY	EMPTY
EMPTY	EMPTY	EMPTY	EMPTY
EMPTY	EMPTY	EMPTY	EMPTY
EMPTY	EMPTY	EMPTY	EMPTY
EMPTY	EMPTY	EMPTY	EMPTY
EMPTY	EMPTY	EMPTY	EMPTY
EMPTY	EMPTY	EMPTY	EMPTY
EMPTY	EMPTY	EMPTY	EMPTY
EMPTY	EMPTY	EMPTY	EMPTY
EMPTY	EMPTY	EMPTY	EMPTY
EMPTY	EMPTY	EMPTY	EMPTY
EMPTY	EMPTY	EMPTY	EMPTY
EMPTY	EMPTY	EMPTY	EMPTY
EMPTY	EMPTY	EMPTY	EMPTY
EMPTY	EMPTY	EMPTY	EMPTY
EMPTY	EMPTY	EMPTY	EMPTY
EMPTY	EMPTY	EMPTY	EMPTY
EMPTY	EMPTY	EMPTY	EMPTY
EMPTY	EMPTY	EMPTY	EMPTY
EMPTY	EMPTY	EMPTY	EMPTY
EMPTY	EMPTY	EMPTY	EMPTY
EMPTY	EMPTY	EMPTY	EMPTY
EMPTY	EMPTY	EMPTY	EMPTY
EMPTY	EMPTY	EMPTY	EMPTY
EMPTY	EMPTY	EMPTY	EMPTY
EMPTY	EMPTY	EMPTY	EMPTY
EMPTY	EMPTY	EMPTY	EMPTY
EMPTY	EMPTY	EMPTY	EMPTY
EMPTY	EMPTY	EMPTY	EMPTY
EMPTY	EMPTY	EMPTY	EMPTY
EMPTY	EMPTY	EMPTY	EMPTY
EMPTY	EMPTY	EMPTY	EMPTY
EMPTY	EMPTY	EMPTY	EMPTY
EMPTY	EMPTY	EMPTY	EMPTY
EMPTY	EMPTY	EMPTY	EMPTY
EMPTY	EMPTY	EMPTY	EMPTY
EMPTY	EMPTY	EMPTY	EMPTY
EMPTY	EMPTY	EMPTY	EMPTY
EMPTY	EMPTY	EMPTY	EMPTY
EMPTY	EMPTY	EMPTY	EMPTY
EMPTY	EMPTY	EMPTY	EMPTY
EMPTY	EMPTY	EMPTY	EMPTY
EMPTY	EMPTY	EMPTY	EMPTY
EMPTY	EMPTY	EMPTY	EMPTY
EMPTY	EMPTY	EMPTY	EMPTY
EMPTY	EMPTY	EMPTY	EMPTY
EMPTY	EMPTY	EMPTY	EMPTY
EMPTY	EMPTY	EMPTY	EMPTY
EMPTY	EMPTY	EMPTY	EMPTY
EMPTY	EMPTY	EMPTY	EMPTY
EMPTY	EMPTY	EMPTY	EMPTY
EMPTY	EMPTY	EMPTY	EMPTY
EMPTY	EMPTY	EMPTY	EMPTY
EMPTY	EMPTY	EMPTY	EMPTY
EMPTY	EMPTY	EMPTY	EMPTY
EMPTY	EMPTY	EMPTY	EMPTY
EMPTY	EMPTY	EMPTY	EMPTY
BOXES_ORIENT	EMPTY	EMPTY	EMPTY
BOXES_ORIENT	EMPTY	EMPTY	EMPTY
BOXES_ORIENT	EMPTY	BOXES_ORIENT	EMPTY
BOXES_ORIENT	EMPTY	BOXES_ORIENT	EMPTY
BOXES_ORIENT	EMPTY	BOXES_ORIENT	EMPTY
BOXES_ORIENT	EMPTY	BOXES_ORIENT	EMPTY
BOXES_ORIENT	EMPTY	BOXES_ORIENT	EMPTY
BOXES_ORIENT	BOXES_INTERAC	BOXES_ORIENT	BOXES_INTERAC
BOXES_ORIENT	BOXES_INTERAC	BOXES_ORIENT	BOXES_INTERAC
BOXES_ORIENT	BOXES_INTERAC	BOXES_ORIENT	BOXES_INTERAC
BOXES_ORIENT	BOXES_INTERAC	BOXES_ORIENT	BOXES_INTERAC
BOXES_ORIENT	BOXES_INTERAC	BOXES_ORIENT	BOXES_INTERAC
BOXES_ORIENT	BOXES_INTERAC	BOXES_ORIENT	BOXES_INTERAC
BOXES_ORIENT	BOXES_INTERAC	BOXES_ORIENT	BOXES_INTERAC
BOXES_ORIENT	BOXES_INTERAC	BOXES_ORIENT	BOXES_INTERAC
BOXES_ORIENT	BOXES_INTERAC	BOXES_ORIENT	BOXES_INTERAC
BOXES_ORIENT	EMPTY	BOXES_ORIENT	BOXES_INTERAC
BOXES_ORIENT	EMPTY	BOXES_ORIENT	BOXES_INTERAC
BOXES_ORIENT	EMPTY	BOXES_ORIENT	BOXES_INTERAC
BOXES_ORIENT	EMPTY	BOXES_ORIENT	BOXES_INTERAC
BOXES_ORIENT	EMPTY	BOXES_ORIENT	BOXES_INTERAC
BOXES_ORIENT	EMPTY	BOXES_ORIENT	BOXES_INTERAC
BOXES_ORIENT	BOXES_INTERAC	BOXES_ORIENT	BOXES_INTERAC
BOXES_ORIENT	BOXES_INTERAC	BOXES_ORIENT	BOXES_INTERAC
BOXES_ORIENT	BOXES_INTERAC	BOXES_ORIENT	BOXES_INTERAC
BOXES_ORIENT	BOXES_INTERAC	BOXES_ORIENT	BOXES_INTERAC
BOXES_ORIENT	BOXES_INTERAC	BOXES_ORIENT	BOXES_INTERAC
BOXES_ORIENT	BOXES_INTERAC	BOXES_ORIENT	BOXES_INTERAC
BOXES_ORIENT	BOXES_INTERAC	BOXES_ORIENT	BOXES_INTERAC
EMPTY	EMPTY	EMPTY	EMPTY
EMPTY	EMPTY	EMPTY	EMPTY
EMPTY	EMPTY	EMPTY	EMPTY
EMPTY	EMPTY	EMPTY	EMPTY
EMPTY	EMPTY	BOXES_ORIENT	EMPTY
EMPTY	EMPTY	BOXES_ORIENT	EMPTY
OW_ORIENT	EMPTY	BOXES_ORIENT	EMPTY
OW_ORIENT	EMPTY	BOXES_ORIENT	EMPTY
EMPTY	EMPTY	EMPTY	EMPTY
EMPTY	EMPTY	EMPTY	EMPTY
EMPTY	EMPTY	EMPTY	EMPTY
EMPTY	EMPTY	EMPTY	EMPTY
EMPTY	EMPTY	EMPTY	EMPTY
EMPTY	EMPTY	EMPTY	EMPTY
EMPTY	EMPTY	EMPTY	EMPTY
EMPTY	EMPTY	EMPTY	EMPTY
EMPTY	EMPTY	EMPTY	EMPTY
EMPTY	EMPTY	EMPTY	EMPTY
EMPTY	EMPTY	EMPTY	EMPTY
EMPTY	EMPTY	EMPTY	EMPTY
EMPTY	EMPTY	EMPTY	EMPTY
EMPTY	EMPTY	EMPTY	EMPTY
EMPTY	EMPTY	EMPTY	EMPTY
EMPTY	EMPTY	EMPTY	EMPTY
EMPTY	EMPTY	EMPTY	EMPTY
EMPTY	EMPTY	EMPTY	EMPTY
EMPTY	EMPTY	EMPTY	EMPTY
EMPTY	EMPTY	EMPTY	EMPTY
EMPTY	EMPTY	EMPTY	EMPTY
EMPTY	EMPTY	EMPTY	EMPTY
EMPTY	EMPTY	EMPTY	EMPTY
EMPTY	EMPTY	EMPTY	EMPTY
EMPTY	EMPTY	EMPTY	EMPTY
EMPTY	EMPTY	EMPTY	EMPTY
EMPTY	EMPTY	EMPTY	EMPTY
EMPTY	EMPTY	EMPTY	EMPTY
EMPTY	EMPTY	EMPTY	EMPTY
EMPTY	EMPTY	EMPTY	EMPTY
EMPTY	EMPTY	EMPTY	EMPTY
EMPTY	EMPTY	EMPTY	EMPTY
EMPTY	EMPTY	EMPTY	EMPTY
EMPTY	EMPTY	EMPTY	EMPTY
EMPTY	EMPTY	EMPTY	EMPTY
EMPTY	EMPTY	EMPTY	EMPTY
EMPTY	EMPTY	EMPTY	EMPTY
EMPTY	EMPTY	EMPTY	EMPTY
EMPTY	EMPTY	EMPTY	EMPTY
EMPTY	EMPTY	EMPTY	EMPTY
EMPTY	EMPTY	EMPTY	EMPTY
EMPTY	EMPTY	EMPTY	EMPTY
EMPTY	EMPTY	EMPTY	EMPTY
EMPTY	EMPTY	EMPTY	EMPTY
EMPTY	EMPTY	EMPTY	EMPTY
EMPTY	EMPTY	EMPTY	EMPTY
EMPTY	EMPTY	EMPTY	EMPTY
EMPTY	EMPTY	EMPTY	EMPTY
EMPTY	EMPTY	EMPTY	EMPTY
EMPTY	EMPTY	EMPTY	EMPTY
EMPTY	EMPTY	EMPTY	EMPTY
EMPTY	EMPTY	EMPTY	EMPTY
EMPTY	EMPTY	EMPTY	EMPTY
EMPTY	EMPTY	EMPTY	EMPTY
EMPTY	EMPTY	EMPTY	EMPTY
EMPTY	EMPTY	EMPTY	EMPTY
EMPTY	EMPTY	EMPTY	EMPTY
EMPTY	EMPTY	EMPTY	EMPTY
EMPTY	EMPTY	EMPTY	EMPTY
EMPTY	EMPTY	EMPTY	EMPTY
EMPTY	EMPTY	EMPTY	EMPTY
EMPTY	EMPTY	EMPTY	EMPTY
EMPTY	EMPTY	EMPTY	EMPTY
EMPTY	EMPTY	EMPTY	EMPTY
EMPTY	EMPTY	EMPTY	EMPTY
EMPTY	EMPTY	EMPTY	EMPTY
EMPTY	EMPTY	EMPTY	EMPTY
EMPTY	EMPTY	EMPTY	EMPTY
EMPTY	EMPTY	EMPTY	EMPTY
EMPTY	EMPTY	EMPTY	EMPTY
EMPTY	EMPTY	EMPTY	EMPTY
EMPTY	EMPTY	EMPTY	EMPTY
EMPTY	EMPTY	EMPTY	EMPTY
EMPTY	EMPTY	EMPTY	EMPTY
EMPTY	EMPTY	EMPTY	EMPTY
EMPTY	EMPTY	EMPTY	EMPTY
EMPTY	EMPTY	EMPTY	EMPTY
EMPTY	EMPTY	EMPTY	EMPTY
EMPTY	EMPTY	EMPTY	EMPTY
EMPTY	EMPTY	EMPTY	EMPTY
EMPTY	EMPTY	EMPTY	EMPTY
EMPTY	EMPTY	EMPTY	EMPTY
EMPTY	EMPTY	EMPTY	EMPTY
EMPTY	EMPTY	EMPTY	EMPTY
EMPTY	EMPTY	EMPTY	EMPTY
EMPTY	EMPTY	EMPTY	EMPTY
EMPTY	EMPTY	EMPTY	EMPTY
EMPTY	EMPTY	EMPTY	EMPTY
EMPTY	EMPTY	EMPTY	EMPTY
EMPTY	EMPTY	EMPTY	EMPTY
EMPTY	EMPTY	EMPTY	EMPTY
EMPTY	EMPTY	EMPTY	EMPTY
EMPTY	EMPTY	EMPTY	EMPTY
EMPTY	EMPTY	EMPTY	EMPTY
EMPTY	EMPTY	EMPTY	EMPTY
EMPTY	EMPTY	EMPTY	EMPTY
EMPTY	EMPTY	EMPTY	EMPTY
EMPTY	EMPTY	EMPTY	EMPTY
EMPTY	EMPTY	EMPTY	EMPTY
EMPTY	EMPTY	EMPTY	EMPTY
EMPTY	EMPTY	EMPTY	EMPTY
EMPTY	EMPTY	EMPTY	EMPTY
EMPTY	EMPTY	EMPTY	EMPTY
EMPTY	EMPTY	EMPTY	EMPTY
EMPTY	EMPTY	EMPTY	EMPTY
EMPTY	EMPTY	EMPTY	EMPTY
EMPTY	EMPTY	EMPTY	EMPTY
EMPTY	EMPTY	EMPTY	EMPTY
EMPTY	EMPTY	EMPTY	EMPTY
EMPTY	EMPTY	EMPTY	EMPTY
EMPTY	EMPTY	EMPTY	EMPTY
EMPTY	EMPTY	EMPTY	EMPTY
EMPTY	EMPTY	EMPTY	EMPTY
EMPTY	EMPTY	EMPTY	EMPTY
EMPTY	EMPTY	EMPTY	EMPTY
EMPTY	EMPTY	EMPTY	EMPTY
EMPTY	EMPTY	EMPTY	EMPTY
EMPTY	EMPTY	EMPTY	EMPTY
EMPTY	EMPTY	EMPTY	EMPTY
EMPTY	EMPTY	EMPTY	EMPTY
EMPTY	EMPTY	EMPTY	EMPTY
EMPTY	EMPTY	EMPTY	EMPTY
EMPTY	EMPTY	EMPTY	EMPTY
EMPTY	EMPTY	EMPTY	EMPTY
EMPTY	EMPTY	EMPTY	EMPTY
EMPTY	EMPTY	EMPTY	EMPTY
EMPTY	EMPTY	EMPTY	EMPTY
EMPTY	EMPTY	EMPTY	EMPTY
EMPTY	EMPTY	EMPTY	EMPTY
EMPTY	EMPTY	EMPTY	EMPTY
EMPTY	EMPTY	EMPTY	EMPTY
EMPTY	EMPTY	EMPTY	EMPTY
EMPTY	EMPTY	EMPTY	EMPTY
EMPTY	EMPTY	EMPTY	EMPTY
EMPTY	EMPTY	EMPTY	EMPTY
EMPTY	EMPTY	EMPTY	EMPTY
EMPTY	EMPTY	EMPTY	EMPTY
EMPTY	EMPTY	EMPTY	EMPTY
EMPTY	EMPTY	EMPTY	EMPTY
EMPTY	EMPTY	EMPTY	EMPTY
EMPTY	EMPTY	EMPTY	EMPTY
EMPTY	EMPTY	EMPTY	EMPTY
EMPTY	EMPTY	EMPTY	EMPTY
EMPTY	EMPTY	EMPTY	EMPTY
EMPTY	EMPTY	EMPTY	EMPTY
EMPTY	EMPTY	EMPTY	EMPTY
EMPTY	EMPTY	EMPTY	EMPTY
EMPTY	EMPTY	EMPTY	EMPTY
EMPTY	EMPTY	EMPTY	EMPTY
EMPTY	EMPTY	EMPTY	EMPTY
EMPTY	EMPTY	EMPTY	EMPTY
EMPTY	EMPTY	EMPTY	EMPTY
EMPTY	EMPTY	EMPTY	EMPTY
EMPTY	EMPTY	EMPTY	EMPTY
EMPTY	EMPTY	EMPTY	EMPTY
EMPTY	EMPTY	EMPTY	EMPTY
EMPTY	EMPTY	EMPTY	EMPTY
EMPTY	EMPTY	EMPTY	EMPTY
EMPTY	EMPTY	EMPTY	EMPTY
EMPTY	EMPTY	EMPTY	EMPTY
EMPTY	EMPTY	EMPTY	EMPTY
EMPTY	EMPTY	EMPTY	EMPTY
EMPTY	EMPTY	EMPTY	EMPTY
EMPTY	EMPTY	EMPTY	EMPTY
EMPTY	EMPTY	EMPTY	EMPTY
EMPTY	EMPTY	EMPTY	EMPTY
EMPTY	EMPTY	EMPTY	EMPTY
EMPTY	EMPTY	EMPTY	EMPTY
EMPTY	EMPTY	EMPTY	EMPTY
EMPTY	EMPTY	EMPTY	EMPTY
EMPTY	EMPTY	EMPTY	EMPTY
EMPTY	EMPTY	EMPTY	EMPTY
EMPTY	EMPTY	EMPTY	EMPTY
EMPTY	EMPTY	EMPTY	EMPTY
EMPTY	EMPTY	EMPTY	EMPTY
EMPTY	EMPTY	EMPTY	EMPTY
EMPTY	EMPTY	EMPTY	EMPTY
EMPTY	EMPTY	EMPTY	EMPTY
EMPTY	EMPTY	EMPTY	EMPTY
EMPTY	EMPTY	EMPTY	EMPTY
EMPTY	EMPTY	EMPTY	EMPTY
EMPTY	EMPTY	EMPTY	EMPTY
EMPTY	EMPTY	EMPTY	EMPTY
EMPTY	EMPTY	EMPTY	EMPTY
EMPTY	EMPTY	EMPTY	EMPTY
EMPTY	EMPTY	EMPTY	EMPTY
EMPTY	EMPTY	EMPTY	EMPTY
EMPTY	EMPTY	EMPTY	EMPTY
EMPTY	EMPTY	EMPTY	EMPTY
EMPTY	EMPTY	EMPTY	EMPTY
EMPTY	EMPTY	EMPTY	EMPTY
EMPTY	EMPTY	EMPTY	EMPTY
EMPTY	EMPTY	EMPTY	EMPTY
EMPTY	EMPTY	EMPTY	EMPTY
EMPTY	EMPTY	EMPTY	EMPTY
EMPTY	EMPTY	EMPTY	EMPTY
EMPTY	EMPTY	EMPTY	EMPTY
EMPTY	EMPTY	EMPTY	EMPTY
EMPTY	EMPTY	EMPTY	EMPTY
EMPTY	EMPTY	EMPTY	EMPTY
EMPTY	EMPTY	EMPTY	EMPTY
EMPTY	EMPTY	EMPTY	EMPTY
EMPTY	EMPTY	EMPTY	EMPTY
EMPTY	EMPTY	EMPTY	EMPTY
EMPTY	EMPTY	EMPTY	EMPTY
EMPTY	EMPTY	EMPTY	EMPTY
EMPTY	EMPTY	EMPTY	EMPTY
EMPTY	EMPTY	EMPTY	EMPTY
EMPTY	EMPTY	EMPTY	EMPTY
EMPTY	EMPTY	EMPTY	EMPTY
EMPTY	EMPTY	EMPTY	EMPTY
EMPTY	EMPTY	EMPTY	EMPTY
EMPTY	EMPTY	EMPTY	EMPTY
EMPTY	EMPTY	EMPTY	EMPTY
EMPTY	EMPTY	EMPTY	EMPTY
EMPTY	EMPTY	EMPTY	EMPTY
EMPTY	EMPTY	EMPTY	EMPTY
EMPTY	EMPTY	EMPTY	EMPTY
EMPTY	EMPTY	EMPTY	EMPTY
EMPTY	EMPTY	EMPTY	EMPTY
EMPTY	EMPTY	EMPTY	EMPTY
EMPTY	EMPTY	EMPTY	EMPTY
EMPTY	EMPTY	EMPTY	EMPTY
EMPTY	EMPTY	EMPTY	EMPTY
EMPTY	EMPTY	EMPTY	EMPTY
EMPTY	EMPTY	EMPTY	EMPTY
EMPTY	EMPTY	EMPTY	EMPTY
EMPTY	EMPTY	EMPTY	EMPTY
EMPTY	EMPTY	EMPTY	EMPTY
EMPTY	EMPTY	EMPTY	EMPTY
EMPTY	EMPTY	EMPTY	EMPTY
EMPTY	EMPTY	EMPTY	EMPTY
EMPTY	EMPTY	EMPTY	EMPTY
EMPTY	EMPTY	EMPTY	EMPTY
EMPTY	EMPTY	EMPTY	EMPTY
EMPTY	EMPTY	EMPTY	EMPTY
EMPTY	EMPTY	EMPTY	EMPTY
EMPTY	EMPTY	EMPTY	EMPTY
EMPTY	EMPTY	EMPTY	EMPTY
EMPTY	EMPTY	EMPTY	EMPTY
EMPTY	EMPTY	EMPTY	EMPTY
EMPTY	EMPTY	EMPTY	EMPTY
EMPTY	EMPTY	EMPTY	EMPTY
EMPTY	EMPTY	EMPTY	EMPTY
EMPTY	EMPTY	EMPTY	EMPTY
[truncated: 1,697 more rows]

## Sheet: Alternation interobserver
ID	Trial	Freq_a	Freq_b
Borso	1	0	0
Borso	2	0	0
Borso	3	1	1
Borso	1a	2	2
Borso	2a	1	1
Borso	3a	3	3
Bambie	1	0	0
Bambie	2	0	0
Bambie	3	0	1
Bambie	1a	0	0
Bambie	2a	0	0
Bambie	3a	1	1
Bacardi	1	1	3
Bacardi	2	0	0
Bacardi	3	8	8
Bacardi	1a	1	1
Bacardi	2a	2	1
Bacardi	3a	0	0
Cavi	1	0	1
Cavi	2	0	0
Cavi	3	0	1
Cavi	1a	1	1
Cavi	2a	0	0
Cavi	3a	2	1
Fullop	1	1	1
Fullop	2	0	0
Fullop	3	3	4
Fullop	1a	2	4
Fullop	2a	6	6
Fullop	3a	2	2

## Sheet: Alternation setting
ID	alt	type	species	condition
Bacardi	0	11	D	1
Bacardi	0	11	D	2
Bacardi	5	11	D	3
Bacardi	0	12	D	1
Bacardi	0	12	D	2
Bacardi	6	12	D	3
Bacardi	0	22	D	1
Bacardi	0	22	D	2
Bacardi	6	22	D	3
Bacardi	0	23	D	1
Bacardi	0	23	D	2
Bacardi	7	23	D	3
Bacardi	1	32	D	1
Bacardi	0	32	D	2
Bacardi	8	32	D	3
Bacardi	1	33	D	1
Bacardi	0	33	D	2
Bacardi	8	33	D	3
Boba fet	0	11	D	1
Boba fet	0	11	D	2
Boba fet	6	11	D	3
Boba fet	0	12	D	1
Boba fet	0	12	D	2
Boba fet	6	12	D	3
Boba fet	0	22	D	1
Boba fet	2	22	D	2
Boba fet	8	22	D	3
Boba fet	0	23	D	1
Boba fet	2	23	D	2
Boba fet	8	23	D	3
Boba fet	2	32	D	1
Boba fet	2	32	D	2
Boba fet	10	32	D	3
Boba fet	2	33	D	1
Boba fet	2	33	D	2
Boba fet	10	33	D	3
Bobo	0	11	D	1
Bobo	1	11	D	2
Bobo	9	11	D	3
Bobo	0	12	D	1
Bobo	1	12	D	2
Bobo	10	12	D	3
Bobo	0	22	D	1
Bobo	1	22	D	2
Bobo	11	22	D	3
Bobo	0	23	D	1
Bobo	1	23	D	2
Bobo	12	23	D	3
Bobo	2	32	D	1
Bobo	2	32	D	2
Bobo	14	32	D	3
Bobo	2	33	D	1
Bobo	2	33	D	2
Bobo	14	33	D	3
Borca	0	11	D	1
Borca	2	11	D	2
Borca	3	11	D	3
Borca	0	12	D	1
Borca	2	12	D	2
Borca	3	12	D	3
Borca	0	22	D	1
Borca	4	22	D	2
Borca	5	22	D	3
Borca	0	23	D	1
Borca	4	23	D	2
Borca	5	23	D	3
Borca	0	32	D	1
Borca	4	32	D	2
Borca	5	32	D	3
Borca	0	33	D	1
Borca	4	33	D	2
Borca	5	33	D	3
Cavi	0	11	D	1
Cavi	0	11	D	2
Cavi	0	11	D	3
Cavi	0	12	D	1
Cavi	0	12	D	2
Cavi	0	12	D	3
Cavi	0	22	D	1
Cavi	0	22	D	2
Cavi	0	22	D	3
Cavi	0	23	D	1
Cavi	0	23	D	2
Cavi	0	23	D	3
Cavi	0	32	D	1
Cavi	0	32	D	2
Cavi	0	32	D	3
Cavi	0	33	D	1
Cavi	0	33	D	2
Cavi	0	33	D	3
Chazzy	0	11	D	1
Chazzy	2	11	D	2
Chazzy	3	11	D	3
Chazzy	0	12	D	1
Chazzy	2	12	D	2
Chazzy	3	12	D	3
Chazzy	0	22	D	1
Chazzy	2	22	D	2
Chazzy	3	22	D	3
Chazzy	0	23	D	1
Chazzy	2	23	D	2
Chazzy	3	23	D	3
Chazzy	0	32	D	1
Chazzy	2	32	D	2
Chazzy	3	32	D	3
Chazzy	0	33	D	1
Chazzy	3	33	D	2
Chazzy	3	33	D	3
Dugo	0	11	D	1
Dugo	0	11	D	2
Dugo	0	11	D	3
Dugo	0	12	D	1
Dugo	0	12	D	2
Dugo	0	12	D	3
Dugo	0	22	D	1
Dugo	0	22	D	2
Dugo	2	22	D	3
Dugo	0	23	D	1
Dugo	0	23	D	2
Dugo	2	23	D	3
Dugo	0	32	D	1
Dugo	0	32	D	2
Dugo	3	32	D	3
Dugo	0	33	D	1
Dugo	0	33	D	2
Dugo	3	33	D	3
Enzo	0	11	D	1
Enzo	0	11	D	2
Enzo	0	11	D	3
Enzo	0	12	D	1
Enzo	0	12	D	2
Enzo	1	12	D	3
Enzo	0	22	D	1
Enzo	1	22	D	2
Enzo	2	22	D	3
Enzo	0	23	D	1
Enzo	1	23	D	2
Enzo	2	23	D	3
Enzo	0	32	D	1
Enzo	1	32	D	2
Enzo	2	32	D	3
Enzo	0	33	D	1
Enzo	1	33	D	2
Enzo	2	33	D	3
Fullop	0	11	D	1
Fullop	0	11	D	2
Fullop	3	11	D	3
Fullop	0	12	D	1
Fullop	0	12	D	2
Fullop	3	12	D	3
Fullop	0	22	D	1
Fullop	0	22	D	2
Fullop	3	22	D	3
Fullop	0	23	D	1
Fullop	0	23	D	2
Fullop	3	23	D	3
Fullop	1	32	D	1
Fullop	0	32	D	2
Fullop	3	32	D	3
Fullop	1	33	D	1
Fullop	0	33	D	2
Fullop	3	33	D	3
Kokusz	0	11	D	1
Kokusz	0	11	D	2
Kokusz	2	11	D	3
Kokusz	0	12	D	1
Kokusz	0	12	D	2
Kokusz	2	12	D	3
Kokusz	0	22	D	1
Kokusz	0	22	D	2
Kokusz	2	22	D	3
Kokusz	0	23	D	1
Kokusz	0	23	D	2
Kokusz	2	23	D	3
Kokusz	5	32	D	1
Kokusz	0	32	D	2
Kokusz	3	32	D	3
Kokusz	5	33	D	1
Kokusz	0	33	D	2
Kokusz	3	33	D	3
Mia	0	11	D	1
Mia	0	11	D	2
Mia	1	11	D	3
Mia	0	12	D	1
Mia	0	12	D	2
Mia	1	12	D	3
Mia	0	22	D	1
Mia	0	22	D	2
Mia	2	22	D	3
Mia	0	23	D	1
Mia	0	23	D	2
Mia	2	23	D	3
Mia	3	32	D	1
Mia	0	32	D	2
Mia	2	32	D	3
Mia	3	33	D	1
Mia	0	33	D	2
Mia	2	33	D	3
Pesto	0	11	D	1
Pesto	0	11	D	2
Pesto	1	11	D	3
Pesto	0	12	D	1
Pesto	0	12	D	2
Pesto	1	12	D	3
Pesto	0	22	D	1
Pesto	0	22	D	2
Pesto	1	22	D	3
Pesto	0	23	D	1
Pesto	0	23	D	2
Pesto	1	23	D	3
Pesto	1	32	D	1
Pesto	0	32	D	2
Pesto	1	32	D	3
Pesto	1	33	D	1
Pesto	0	33	D	2
Pesto	1	33	D	3
Yulla	1	11	D	1
Yulla	1	11	D	2
Yulla	3	11	D	3
Yulla	2	12	D	1
Yulla	1	12	D	2
Yulla	3	12	D	3
Yulla	2	22	D	1
Yulla	2	22	D	2
Yulla	4	22	D	3
Yulla	4	23	D	1
Yulla	2	23	D	2
Yulla	4	23	D	3
Yulla	5	32	D	1
Yulla	2	32	D	2
Yulla	4	32	D	3
Yulla	5	33	D	1
Yulla	2	33	D	2
Yulla	4	33	D	3
Bambie	0	11	P	1
Bambie	0	11	P	2
Bambie	0	11	P	3
Bambie	0	12	P	1
Bambie	0	12	P	2
Bambie	0	12	P	3
Bambie	0	22	P	1
Bambie	0	22	P	2
Bambie	0	22	P	3
Bambie	0	23	P	1
Bambie	0	23	P	2
Bambie	0	23	P	3
Bambie	0	32	P	1
Bambie	0	32	P	2
Bambie	0	32	P	3
Bambie	0	33	P	1
Bambie	0	33	P	2
Bambie	0	33	P	3
Barbie	0	11	P	1
Barbie	0	11	P	2
Barbie	0	11	P	3
Barbie	0	12	P	1
Barbie	0	12	P	2
Barbie	0	12	P	3
Barbie	0	22	P	1
Barbie	0	22	P	2
Barbie	0	22	P	3
Barbie	0	23	P	1
Barbie	0	23	P	2
Barbie	0	23	P	3
Barbie	0	32	P	1
Barbie	0	32	P	2
Barbie	0	32	P	3
Barbie	0	33	P	1
Barbie	0	33	P	2
Barbie	0	33	P	3
Borso	0	11	P	1
Borso	0	11	P	2
Borso	1	11	P	3
Borso	0	12	P	1
Borso	0	12	P	2
Borso	1	12	P	3
Borso	0	22	P	1
Borso	0	22	P	2
Borso	1	22	P	3
Borso	0	23	P	1
Borso	0	23	P	2
Borso	1	23	P	3
Borso	0	32	P	1
Borso	0	32	P	2
Borso	1	32	P	3
Borso	0	33	P	1
Borso	0	33	P	2
Borso	1	33	P	3
Lajos	0	11	P	1
Lajos	0	11	P	2
Lajos	0	11	P	3
Lajos	0	12	P	1
Lajos	0	12	P	2
Lajos	0	12	P	3
Lajos	0	22	P	1
Lajos	0	22	P	2
Lajos	0	22	P	3
Lajos	0	23	P	1
Lajos	0	23	P	2
Lajos	0	23	P	3
Lajos	0	32	P	1
Lajos	0	32	P	2
Lajos	0	32	P	3
Lajos	0	33	P	1
Lajos	1	33	P	2
Lajos	1	33	P	3
Mamusz	0	11	P	1
Mamusz	0	11	P	2
Mamusz	1	11	P	3
Mamusz	0	12	P	1
Mamusz	0	12	P	2
Mamusz	1	12	P	3
Mamusz	0	22	P	1
Mamusz	0	22	P	2
Mamusz	1	22	P	3
Mamusz	0	23	P	1
Mamusz	0	23	P	2
Mamusz	1	23	P	3
Mamusz	0	32	P	1
Mamusz	0	32	P	2
Mamusz	1	32	P	3
Mamusz	0	33	P	1
Mamusz	0	33	P	2
Mamusz	1	33	P	3
Manka	0	11	P	1
Manka	2	11	P	2
Manka	2	11	P	3
Manka	0	12	P	1
Manka	2	12	P	2
Manka	2	12	P	3
Manka	0	22	P	1
Manka	3	22	P	2
Manka	2	22	P	3
Manka	0	23	P	1
Manka	3	23	P	2
Manka	2	23	P	3
Manka	0	32	P	1
Manka	4	32	P	2
Manka	2	32	P	3
Manka	0	33	P	1
Manka	4	33	P	2
Manka	2	33	P	3
Meaty	0	11	P	1
Meaty	0	11	P	2
Meaty	0	11	P	3
Meaty	0	12	P	1
Meaty	0	12	P	2
Meaty	0	12	P	3
Meaty	0	22	P	1
Meaty	0	22	P	2
Meaty	0	22	P	3
Meaty	0	23	P	1
Meaty	0	23	P	2
Meaty	0	23	P	3
Meaty	0	32	P	1
Meaty	0	32	P	2
Meaty	0	32	P	3
Meaty	0	33	P	1
Meaty	0	33	P	2
Meaty	0	33	P	3
Odi	0	11	P	1
Odi	1	11	P	2
Odi	1	11	P	3
Odi	0	12	P	1
Odi	1	12	P	2
Odi	1	12	P	3
Odi	0	22	P	1
Odi	1	22	P	2
Odi	1	22	P	3
Odi	0	23	P	1
Odi	1	23	P	2
Odi	1	23	P	3
Odi	0	32	P	1
Odi	1	32	P	2
Odi	1	32	P	3
Odi	0	33	P	1
Odi	1	33	P	2
Odi	1	33	P	3
Sari	0	11	P	1
Sari	0	11	P	2
Sari	0	11	P	3
Sari	0	12	P	1
Sari	0	12	P	2
Sari	0	12	P	3
Sari	0	22	P	1
Sari	0	22	P	2
Sari	1	22	P	3
Sari	0	23	P	1
Sari	0	23	P	2
Sari	1	23	P	3
Sari	0	32	P	1
Sari	0	32	P	2
Sari	1	32	P	3
Sari	0	33	P	1
Sari	0	33	P	2
Sari	1	33	P	3
Topi	0	11	P	1
Topi	1	11	P	2
Topi	1	11	P	3
Topi	0	12	P	1
Topi	1	12	P	2
Topi	1	12	P	3
Topi	0	22	P	1
Topi	1	22	P	2
Topi	1	22	P	3
Topi	0	23	P	1
Topi	1	23	P	2
Topi	1	23	P	3
Topi	0	32	P	1
Topi	1	32	P	2
Topi	1	32	P	3
Topi	0	33	P	1
Topi	1	33	P	2
Topi	1	33	P	3
Vargi	0	11	P	1
Vargi	0	11	P	2
Vargi	0	11	P	3
Vargi	0	12	P	1
Vargi	0	12	P	2
Vargi	0	12	P	3
Vargi	0	22	P	1
Vargi	1	22	P	2
Vargi	0	22	P	3
Vargi	0	23	P	1
Vargi	1	23	P	2
Vargi	0	23	P	3
Vargi	0	32	P	1
Vargi	1	32	P	2
Vargi	0	32	P	3
Vargi	0	33	P	1
Vargi	1	33	P	2
Vargi	0	33	P	3
